# Supplementary material for: An evolutionarily-conserved Wnt3/β-catenin/Sp5 feedback loop restricts head organizer activity in Hydra
Source: Nat Commun. 2019 Jan 18;10:312. doi: 10.1038/s41467-018-08242-2 (PMC6338789; doi:10.1038/s41467-018-08242-2)
Supplement: Supplementary file 8 — Supplementary Data 1 [file 41467_2018_8242_MOESM8_ESM.xlsx]

## Sheet: Data sheet 1
Supplementary Data 1: Identification of Hydra head inhibitor candidates
RNA-seq results beta-catenin RNAi planaria published by Reuter et al., 2015 (PMID: 25558068)														Hydra cognate	Hydra genes RNA-seq data						CRITERIA-1	CRITERIA-2
	sample.A	sample.B	baseMean	baseMeanA	baseMeanB	foldChange	log2FoldChange	pval	padj	BLASTX	e.value	bitscore		HydraID	Head	R1	R3	R4	Foot	Homeostatic RNA-seq profiles Hydra (Head,R1,R3,R4,Foot)	(Hd+R1)/(R3+R4)>1.5	(R3+R4)/(2xFt)>1.5	Candidate
tr5_comp17585_c0_seq1	gfppost	bcatpost	189.273	368.548	9.9973	0.0271262	-5.20417	0	0	sp|P51891|WNT11_COTJA	5e-39	159		seq29395_loc11578	806	161	98	91	61	Hd806/161/98/91/61Ft	1	1	1	Wnt5
tr5_comp5070_c0_seq1	gfppost	bcatpost	3345.35	5226.73	1463.97	0.280094	-1.83602	1.84e-05	0.000905881	sp|P55115|NAS15_CAEEL	1e-21	100		seq36973_loc14091	6651	15344	6430	546	11	Hd6651/15344/6430/546/11Ft	1	1	1	HMP1/Nas15
tr5_comp9376_c0_seq1	gfppost	bcatpost	260.644	486.947	34.3419	0.0705249	-3.82572	0	0	sp|P49337|WNT4_CHICK	4e-70	238		seq49770_loc17775	997	116	19	10	4	Hd997/116/19/10/4Ft	1	1	1	Wnt3
tr5_comp19618_c0_seq1	gfppost	bcatpost	35.1546	63.7741	6.53509	0.102472	-3.28669	0	0	sp|P49337|WNT4_CHICK	4e-72	268		seq49770_loc17775	997	116	19	10	4	Hd997/116/19/10/4Ft	1	1	1	Wnt3
tr5_comp968_c0_seq1	gfppost	bcatpost	1779.16	2722.05	836.266	0.307219	-1.70266	6.19e-05	0.00258785	sp|P55112|NAS4_CAEEL	3e-20	95.9		seq55632_loc19476	59	89	8	7	2	Hd59/89/8/7/2Ft	1	1	1	Metallopeptidase/Nas4
tr5_comp10125_c0_seq1	gfppost	bcatpost	254.631	463.383	45.8792	0.0990091	-3.33629	0	0	sp|Q9JHX2|SP5_MOUSE	3e-43	173		seq62049_loc21222	4403	2438	2049	2322	1410	Hd4403/2438/2049/2322/1410Ft	1	1	1	Sp5
tr5_comp5167_c0_seq1	gfppost	bcatpost	1077.71	1477.62	677.792	0.458705	-1.12436	0	0	sp|Q95V25|SLO1_CAEEL	0	1083		seq03787_loc02074	45	23	11	32	121	Hd45/23/11/32/121Ft	1	0	0
tr5_comp6467_c0_seq1	gfppost	bcatpost	200.209	292.633	107.785	0.368329	-1.44093	0	0	sp|P07797|FRI3_RANCA	2e-20	96.7		seq04286_loc02296	489138	215055	221126	224676	273859	Hd489138/215055/221126/224676/273859Ft	1	0	0
tr5_comp7382_c0_seq1	gfppost	bcatpost	549.329	743.782	354.876	0.477123	-1.06757	0	0	sp|Q8R455|TRPM8_RAT	1e-57	222		seq05201_loc02741	1407	490	503	474	592	Hd1407/490/503/474/592Ft	1	0	0
tr5_comp3563_c0_seq1	gfppost	bcatpost	121.706	180.349	63.0638	0.349677	-1.5159	4.63e-09	4.93e-07	sp|P19761|TFPI1_RABIT	2e-15	77.4		seq18512_loc07939	1065	186	88	130	525	Hd1065/186/88/130/525Ft	1	0	0
tr5_comp827_c0_seq1	gfppost	bcatpost	189.651	260.006	119.297	0.458823	-1.12399	6.45e-12	1.05e-09	sp|P31713|ISH1_STOHE	3e-18	87		seq18512_loc07939	1065	186	88	130	525	Hd1065/186/88/130/525Ft	1	0	0
tr5_comp5413_c0_seq1	gfppost	bcatpost	298.058	407.619	188.498	0.462435	-1.11268	1.04e-10	1.39e-08	sp|O75897|ST1C4_HUMAN	2e-48	190		seq22635_loc09339	695	238	233	218	594	Hd695/238/233/218/594Ft	1	0	0
tr5_comp4583_c0_seq1	gfppost	bcatpost	803.493	1078.82	528.166	0.489577	-1.03039	0	0	sp|P49282|NRAM2_MOUSE	2e-169	592		seq23999_loc09817	333	177	165	135	254	Hd333/177/165/135/254Ft	1	0	0
tr5_comp1261_c0_seq1	gfppost	bcatpost	281.563	510.372	52.7548	0.103365	-3.27417	5.32e-05	0.00227569	sp|Q6ZW26|CO6A5_HUMAN	3e-37	153		seq29685_loc11678	17824	5047	3417	3398	9052	Hd17824/5047/3417/3398/9052Ft	1	0	0
tr5_comp21033_c0_seq1	gfppost	bcatpost	56.3801	77.9098	34.8505	0.447318	-1.16063	3.43e-07	2.57e-05	sp|O54750|CP2J6_MOUSE	1e-47	188		seq32181_loc12500	2675	586	498	460	1423	Hd2675/586/498/460/1423Ft	1	0	0
tr5_comp3045_c0_seq1	gfppost	bcatpost	1527.68	2102.13	953.225	0.453456	-1.14097	0	0	sp|P05180|CP2H1_CHICK	2e-70	264		seq32181_loc12500	2675	586	498	460	1423	Hd2675/586/498/460/1423Ft	1	0	0
tr5_comp30240_c0_seq1	gfppost	bcatpost	9.22597	15.3029	3.14903	0.205779	-2.28083	0.000522324	0.0161938	sp|Q92887|MRP2_HUMAN	1e-29	126		seq32346_loc12552	80	16	20	30	73	Hd80/16/20/30/73Ft	1	0	0
tr5_comp1542_c0_seq1	gfppost	bcatpost	61.8904	98.3516	25.4293	0.258554	-1.95146	1.19e-06	7.82e-05	sp|Q9TWF8|KC3_ANESU	3e-17	84.2		seq32537_loc12616	287	177	147	151	278	Hd287/177/147/151/278Ft	1	0	0
tr5_comp27762_c0_seq1	gfppost	bcatpost	40.5479	79.4451	1.65065	0.0207773	-5.58885	0	0	sp|Q6PF45|VIAAT_XENLA	1e-43	174		seq34486_loc13282	427	97	74	111	279	Hd427/97/74/111/279Ft	1	0	0
tr5_comp12880_c0_seq1	gfppost	bcatpost	21.0402	30.4411	11.6393	0.382356	-1.38701	0.000339386	0.011161	sp|Q01484|ANK2_HUMAN	3e-13	69.3		seq39399_loc14839	52	19	14	29	36	Hd52/19/14/29/36Ft	1	0	0
tr5_comp11025_c0_seq1	gfppost	bcatpost	117.404	159.36	75.4488	0.473449	-1.07872	1.1e-10	1.46e-08	sp|P48319|DCE1_PIG	2e-174	609		seq44104_loc16134	2234	521	545	511	473	Hd2234/521/545/511/473Ft	1	0	0
tr5_comp14825_c0_seq1	gfppost	bcatpost	125.079	169.028	81.1291	0.479974	-1.05897	4.35e-09	4.66e-07	sp|P17971|KCNAL_DROME	1e-138	490		seq48558_loc17407	286	30	14	39	58	Hd286/30/14/39/58Ft	1	0	0
tr5_comp14026_c0_seq1	gfppost	bcatpost	65.7143	99.71	31.7187	0.318109	-1.6524	8.15e-12	1.31e-09	sp|P49011|NOGG_XENLA	2e-14	76.6		seq49038_loc17537	350	3	13	19	425	Hd350/3/13/19/425Ft	1	0	0
tr5_comp36197_c0_seq1	gfppost	bcatpost	12.0435	18.6523	5.43466	0.291366	-1.7791	0.00177919	0.0448821	sp|P13697|MAOX_RAT	5e-60	227		seq57756_loc20077	5937	2563	2446	2241	2885	Hd5937/2563/2446/2241/2885Ft	1	0	0
tr5_comp1123_c0_seq1	gfppost	bcatpost	1225.13	2019.2	431.065	0.213482	-2.22781	0	0	sp|P17276|PH4H_DROME	3e-166	582		seq60299_loc20768	549	112	129	101	115	Hd549/112/129/101/115Ft	1	0	0
tr5_comp4221_c0_seq1	gfppost	bcatpost	978.421	1413.03	543.809	0.384852	-1.37762	2.19e-10	2.81e-08	sp|O94833|BPAEA_HUMAN	1e-85	316		seq61589_loc21068	27530	14655	12970	12807	22537	Hd27530/14655/12970/12807/22537Ft	1	0	0
tr5_comp12150_c0_seq1	gfppost	bcatpost	210.402	286.286	134.517	0.469871	-1.08966	2.7e-14	5.68e-12	sp|Q8R0J1|PKHG6_MOUSE	1e-37	155		seq62020_loc21210	38	6	14	15	79	Hd38/6/14/15/79Ft	1	0	0
tr5_comp9437_c0_seq1	gfppost	bcatpost	229.738	331.892	127.584	0.384416	-1.37926	0	0	sp|Q5FWK6|G177B_XENLA	4e-100	362		seq67131_loc22558	663	247	239	251	564	Hd663/247/239/251/564Ft	1	0	0
tr5_comp15580_c0_seq1	gfppost	bcatpost	92.8687	146.544	39.1933	0.267451	-1.90266	0	0	sp|Q90744|NAGAB_CHICK	6e-94	341		seq68600_loc22998	12387	5983	5843	5682	7044	Hd12387/5983/5843/5682/7044Ft	1	0	0
tr5_comp2544_c0_seq1	gfppost	bcatpost	153.622	227.817	79.4267	0.348642	-1.52018	8e-15	1.66e-12	sp|Q90744|NAGAB_CHICK	8e-19	87.8		seq68600_loc22998	12387	5983	5843	5682	7044	Hd12387/5983/5843/5682/7044Ft	1	0	0
tr5_comp21995_c0_seq1	gfppost	bcatpost	22.3827	33.5241	11.2414	0.335322	-1.57638	1.97e-05	0.000965875	sp|Q9PSY4|FOXD1_XENLA	1e-44	176		seq68823_loc23040	1222	503	492	490	853	Hd1222/503/492/490/853Ft	1	0	0
tr5_comp16927_c0_seq1	gfppost	bcatpost	40.2191	56.3637	24.0745	0.427128	-1.22726	4.96e-05	0.00215102	sp|O15439|MRP4_HUMAN	3e-71	264		seq74754_loc24603	810	419	383	412	514	Hd810/419/383/412/514Ft	1	0	0
tr5_comp7749_c0_seq1	gfppost	bcatpost	581.999	777.171	386.827	0.497738	-1.00654	0	0	sp|Q5F364|MRP1_CHICK	0	774		seq74754_loc24603	810	419	383	412	514	Hd810/419/383/412/514Ft	1	0	0
tr5_comp13666_c0_seq1	gfppost	bcatpost	194.975	311.574	78.3765	0.25155	-1.99108	0	0	sp|Q8BWQ5|DCLK3_MOUSE	4e-96	350		seq77249_loc25238	1033	377	298	227	302	Hd1033/377/298/227/302Ft	1	0	0
tr5_comp14455_c0_seq1	gfppost	bcatpost	114.925	180.931	48.9191	0.270375	-1.88697	0	0	sp|P25323|MYLK_DICDI	3e-25	114		seq77249_loc25238	1033	377	298	227	302	Hd1033/377/298/227/302Ft	1	0	0
tr5_comp10468_c0_seq1	gfppost	bcatpost	361.908	520.765	203.05	0.389908	-1.3588	0	0	sp|Q17320|WHITE_CERCA	2e-106	383		seq77971_loc25437	1011	283	273	299	345	Hd1011/283/273/299/345Ft	1	0	0
tr5_comp2888_c0_seq1	gfppost	bcatpost	14323.4	22285.3	6361.55	0.28546	-1.80864	0	0	sp|P25782|CYSP2_HOMAM	1e-103	373		seq01740_loc01044	61517	83988	81820	77560	57143	Hd61517/83988/81820/77560/57143Ft	0	0	0
tr5_comp583_c0_seq1	gfppost	bcatpost	52357.8	72935.5	31780.1	0.435729	-1.1985	0	3.6e-14	sp|P25782|CYSP2_HOMAM	3e-101	365		seq01740_loc01044	61517	83988	81820	77560	57143	Hd61517/83988/81820/77560/57143Ft	0	0	0
tr5_comp3634_c0_seq1	gfppost	bcatpost	796.031	1385.17	206.892	0.149362	-2.74311	5.73e-05	0.00243124	sp|P31579|LCE_ORYLA	1e-20	97.1		seq04369_loc02326	1842	25570	27389	17729	4533	Hd1842/25570/27389/17729/4533Ft	0	1	0
tr5_comp570_c0_seq1	gfppost	bcatpost	14400.1	22428.2	6372.07	0.28411	-1.81548	6.65e-05	0.00275469	sp|Q19269|NAS14_CAEEL	1e-21	100		seq04369_loc02326	1842	25570	27389	17729	4533	Hd1842/25570/27389/17729/4533Ft	0	1	0
tr5_comp9538_c0_seq1	gfppost	bcatpost	47.6015	65.3218	29.8813	0.457447	-1.12832	0.00017808	0.00641943	sp|O15162|PLS1_HUMAN	4e-12	68.9		seq05003_loc02638	4177	3658	3564	3272	3014	Hd4177/3658/3564/3272/3014Ft	0	0	0
tr5_comp5381_c0_seq1	gfppost	bcatpost	4613.84	6452.65	2775.03	0.430061	-1.21739	0	0	sp|Q24400|MLP2_DROME	3e-39	158		seq05941_loc03061	1797	590	925	759	1307	Hd1797/590/925/759/1307Ft	0	0	0
tr5_comp2067_c0_seq1	gfppost	bcatpost	737.075	992.068	482.082	0.485937	-1.04116	0	0	sp|P38692|KIC1_YEAST	6e-22	103		seq06430_loc03277	1054	664	620	602	755	Hd1054/664/620/602/755Ft	0	0	0
tr5_comp2561_c0_seq1	gfppost	bcatpost	1624.1	2318.33	929.872	0.401096	-1.31798	0	0	sp|Q5G265|NETR_SAGLB	8e-76	283		seq08367_loc04086	NA	NA	NA	NA	NA	NA			0
tr5_comp12617_c0_seq1	gfppost	bcatpost	155.828	218.642	93.0141	0.425417	-1.23305	2e-15	3.96e-13	sp|Q5RFQ6|LOXL2_PONAB	5e-65	245		seq08367_loc04086	NA	NA	NA	NA	NA	NA			0
tr5_comp12089_c0_seq1	gfppost	bcatpost	126.527	175.615	77.4385	0.440957	-1.18129	7.49e-12	1.2e-09	sp|P58022|LOXL2_MOUSE	6e-64	241		seq08367_loc04086	NA	NA	NA	NA	NA	NA			0
tr5_comp12636_c0_seq1	gfppost	bcatpost	96.0975	128.335	63.8597	0.497601	-1.00694	2.43e-08	2.26e-06	sp|A0JNI8|LHX9_BOVIN	1e-51	200		seq09402_loc04510	142	154	155	182	110	Hd142/154/155/182/110Ft	0	1	0
tr5_comp7729_c0_seq1	gfppost	bcatpost	209.239	294.762	123.716	0.419713	-1.25252	0	0	sp|Q58715|Y1319_METJA	1e-35	148		seq09990_loc04763	404	294	383	337	564	Hd404/294/383/337/564Ft	0	0	0
tr5_comp5674_c0_seq1	gfppost	bcatpost	204.697	303.48	105.915	0.349001	-1.5187	0	0	sp|Q6RUV5|RAC1_RAT	2e-71	266		seq10755_loc05080	7124	5909	5970	5876	5597	Hd7124/5909/5970/5876/5597Ft	0	0	0
tr5_comp392_c0_seq1	gfppost	bcatpost	991.841	1376.34	607.344	0.441275	-1.18025	0	0	sp|Q9VKJ0|HGD_DROME	6e-177	617		seq11875_loc05487	1408	1939	2028	1948	1629	Hd1408/1939/2028/1948/1629Ft	0	0	0
tr5_comp1310_c0_seq1	gfppost	bcatpost	6820.31	10829.4	2811.22	0.259591	-1.94569	7.69e-05	0.00314306	sp|P55112|NAS4_CAEEL	7e-21	97.9		seq13239_loc05967	97	422	461	443	216	Hd97/422/461/443/216Ft	0	1	0
tr5_comp28045_c0_seq1	gfppost	bcatpost	24.6751	38.3458	11.0043	0.286976	-1.801	6.57e-08	5.65e-06	sp|O15403|MOT7_HUMAN	3e-24	110		seq13777_loc06192	730	377	406	383	288	Hd730/377/406/383/288Ft	0	0	0
tr5_comp6831_c0_seq1	gfppost	bcatpost	17305.4	26610.4	8000.41	0.30065	-1.73384	0	0	sp|Q63041|A1M_RAT	4e-98	357		seq14815_loc06594	8415	10272	10337	10397	16745	Hd8415/10272/10337/10397/16745Ft	0	0	0
tr5_comp2681_c0_seq1	gfppost	bcatpost	167.079	307.171	26.9865	0.0878549	-3.50873	0.00179664	0.0452086	sp|P22897|MRC1_HUMAN	1e-17	87.8		seq15400_loc06817	3287	2458	2098	2437	2569	Hd3287/2458/2098/2437/2569Ft	0	0	0
tr5_comp13148_c0_seq1	gfppost	bcatpost	381.018	700.92	61.1172	0.0871958	-3.5196	0	0	sp|Q9PWH2|FZD10_CHICK	4e-106	382		seq17995_loc07742	768	662	602	639	971	Hd768/662/602/639/971Ft	0	0	0
tr5_comp17862_c0_seq1	gfppost	bcatpost	97.0054	164.841	29.1701	0.17696	-2.49851	0	0	sp|Q9DEB5|FZ10A_XENLA	8e-87	318		seq17995_loc07742	768	662	602	639	971	Hd768/662/602/639/971Ft	0	0	0
tr5_comp1521_c0_seq1	gfppost	bcatpost	6252.5	11060.2	1444.79	0.130629	-2.93645	0	0	sp|Q19673|TYR3_CAEEL	1e-31	134		seq19213_loc08190	0	19	0	17	14	Hd0/19/0/17/14Ft	0	0	0
tr5_comp12840_c0_seq1	gfppost	bcatpost	154.824	294.547	15.1015	0.0512704	-4.28573	0	0	sp|Q8BYF6|SC5A8_MOUSE	8e-115	411		seq19313_loc08224	0	0	0	0	15	Hd0/0/0/0/15Ft		0	0
tr5_comp21173_c0_seq1	gfppost	bcatpost	30.6535	45.4268	15.8802	0.349577	-1.51632	6.41e-08	5.52e-06	sp|P91645|CAC1A_DROME	8e-115	411		seq19941_loc08452	810	514	472	466	527	Hd810/514/472/466/527Ft	0	0	0
tr5_comp1326_c0_seq1	gfppost	bcatpost	1514.59	2170.3	858.878	0.395741	-1.33737	0	0	sp|P80035|LIPG_CANFA	4e-88	322		seq20753_loc08753	1425	1368	1201	1283	1311	Hd1425/1368/1201/1283/1311Ft	0	0	0
tr5_comp6444_c0_seq1	gfppost	bcatpost	313.811	503.535	124.088	0.246433	-2.02073	0	0	sp|Q6DEB1|AT2L1_XENLA	9e-149	523		seq20828_loc08779	1466	1109	1035	998	1093	Hd1466/1109/1035/998/1093Ft	0	0	0
tr5_comp7246_c0_seq1	gfppost	bcatpost	93.4287	128.754	58.1032	0.451273	-1.14793	0.000788686	0.0227841	sp|O17528|SEL9_CAEEL	1e-32	136		seq21820_loc09074	2276	2293	2558	2548	2919	Hd2276/2293/2558/2548/2919Ft	0	0	0
tr5_comp2465_c0_seq1	gfppost	bcatpost	742.015	1153.7	330.33	0.286323	-1.80429	0	0	sp|Q57997|Y577_METJA	6e-06	47.6		seq23822_loc09753	3587	3195	3173	3131	3097	Hd3587/3195/3173/3131/3097Ft	0	0	0
tr5_comp3627_c0_seq1	gfppost	bcatpost	505.849	719.639	292.059	0.405841	-1.30101	0	0	sp|Q57997|Y577_METJA	2e-09	58.8		seq23822_loc09753	3587	3195	3173	3131	3097	Hd3587/3195/3173/3131/3097Ft	0	0	0
tr5_comp11325_c0_seq1	gfppost	bcatpost	134.963	183.125	86.8008	0.473997	-1.07705	6.43e-10	7.69e-08	sp|Q14DH7|ACSS3_MOUSE	3e-77	286		seq24177_loc09882	1309	1802	1837	1645	1634	Hd1309/1802/1837/1645/1634Ft	0	0	0
tr5_comp10789_c0_seq1	gfppost	bcatpost	111.099	149.424	72.7738	0.487029	-1.03792	9.72e-09	9.78e-07	sp|A4IIY2|TPPP3_XENTR	3e-18	88.6		seq25010_loc10132	1145	882	998	913	841	Hd1145/882/998/913/841Ft	0	0	0
tr5_comp217_c0_seq1	gfppost	bcatpost	2567.27	3530.3	1604.24	0.45442	-1.1379	1.97e-08	1.86e-06	sp|Q5XH07|THNS2_XENLA	1e-69	260		seq25526_loc10296	316	699	719	702	601	Hd316/699/719/702/601Ft	0	0	0
tr5_comp10106_c0_seq1	gfppost	bcatpost	152.21	218.4	86.0207	0.393867	-1.34422	4e-15	8.38e-13	sp|P09478|ACH1_DROME	5e-77	285		seq26311_loc10579	279	211	243	250	450	Hd279/211/243/250/450Ft	0	0	0
tr5_comp3992_c0_seq1	gfppost	bcatpost	929.787	1326.93	532.647	0.401413	-1.31684	0	0	sp|P42577|FRIS_LYMST	1e-30	130		seq27609_loc10980	NA	NA	NA	NA	NA	NA			0
tr5_comp702_c0_seq1	gfppost	bcatpost	854.106	1172.48	535.732	0.456922	-1.12998	5.26e-11	7.39e-09	sp|Q502G2|TM41A_DANRE	4e-65	245		seq28298_loc11219	355	264	226	271	381	Hd355/264/226/271/381Ft	0	0	0
tr5_comp7101_c0_seq1	gfppost	bcatpost	57.2812	90.1402	24.4222	0.270936	-1.88398	0.00111163	0.030298	sp|O54750|CP2J6_MOUSE	3e-35	146		seq29339_loc11551	283	629	526	702	1285	Hd283/629/526/702/1285Ft	0	0	0
tr5_comp2760_c0_seq1	gfppost	bcatpost	9034.39	14157.9	3910.91	0.276236	-1.85603	0	0	sp|Q5G265|NETR_SAGLB	4e-73	274		seq31529_loc12279	295	477	352	215	47	Hd295/477/352/215/47Ft	0	1	0
tr5_comp3223_c0_seq1	gfppost	bcatpost	1881.67	2524.2	1239.13	0.490901	-1.02649	0	0	sp|P10658|SERC_RABIT	2e-117	419		seq32374_loc12565	2107	993	1088	1071	1380	Hd2107/993/1088/1071/1380Ft	0	0	0
tr5_comp5819_c0_seq1	gfppost	bcatpost	307.32	478.928	135.711	0.283364	-1.81927	0	0	sp|O61491|FLOT1_DROME	3e-148	522		seq39719_loc14923	8935	6224	5614	5612	6487	Hd8935/6224/5614/5612/6487Ft	0	0	0
tr5_comp419_c0_seq1	gfppost	bcatpost	1877.08	2537.11	1217.05	0.479699	-1.0598	9.25e-08	7.69e-06	sp|Q6NZB1|ANM6_MOUSE	1e-48	190		seq41592_loc15419	4979	11192	10825	11097	7734	Hd4979/11192/10825/11097/7734Ft	0	0	0
tr5_comp1620_c0_seq1	gfppost	bcatpost	285.976	426.126	145.826	0.342214	-1.54703	3.6e-14	7.39e-12	sp|Q9WVL0|MAAI_MOUSE	2e-44	176		seq43244_loc15898	960	1495	1569	1541	1304	Hd960/1495/1569/1541/1304Ft	0	0	0
tr5_comp40_c0_seq1	gfppost	bcatpost	1514.59	2171.98	857.206	0.394665	-1.3413	0	0	sp|Q8BJ64|CHDH_MOUSE	1e-173	607		seq43906_loc16090	678	849	894	829	688	Hd678/849/894/829/688Ft	0	0	0
tr5_comp7374_c0_seq1	gfppost	bcatpost	560.417	808.422	312.412	0.386446	-1.37166	0	1.2e-14	sp|Q49SH1|NCKX5_DANRE	4e-103	372		seq44051_loc16119	62	629	719	764	472	Hd62/629/719/764/472Ft	0	1	0
tr5_comp2680_c0_seq1	gfppost	bcatpost	406.007	557.387	254.627	0.456823	-1.13029	0	0	sp|Q99489|OXDD_HUMAN	3e-56	216		seq45073_loc16429	30	47	68	33	43	Hd30/47/68/33/43Ft	0	0	0
tr5_comp5668_c0_seq1	gfppost	bcatpost	327.87	449.695	206.046	0.45819	-1.12598	0	1e-15	sp|P97367|MEIS2_MOUSE	1e-44	177		seq48362_loc17353	119	556	623	477	702	Hd119/556/623/477/702Ft	0	0	0
tr5_comp7027_c0_seq1	gfppost	bcatpost	290.409	392.479	188.338	0.479868	-1.05929	0	3.3e-14	sp|Q7YU24|MARF_DROME	3e-35	146		seq48878_loc17488	1044	975	1018	986	1025	Hd1044/975/1018/986/1025Ft	0	0	0
tr5_comp7963_c0_seq1	gfppost	bcatpost	90.5961	161.528	19.6642	0.121738	-3.03814	0	0	sp|P97466|NOGG_MOUSE	2e-14	76.6		seq49037_loc17537	373	33	0	0	275	Hd373/33/0/0/275Ft		0	0
tr5_comp514_c0_seq1	gfppost	bcatpost	452.162	669.767	234.556	0.350206	-1.51372	0	0	sp|P15845|SM20_SCHMA	6e-47	184		seq50037_loc17844	30484	36086	36868	39950	36315	Hd30484/36086/36868/39950/36315Ft	0	0	0
tr5_comp3812_c0_seq1	gfppost	bcatpost	1914.99	2748.01	1081.96	0.393726	-1.34474	0	0	sp|Q8HXX6|SAP3_MACFA	3e-18	88.6		seq50692_loc18035	256	199	160	199	265	Hd256/199/160/199/265Ft	0	0	0
tr5_comp743_c0_seq1	gfppost	bcatpost	889.555	1397.09	382.023	0.273443	-1.87069	0.000115631	0.00443069	sp|Q9ET66|PI16_MOUSE	2e-28	122		seq51719_loc18349	365	1393	1543	1353	1099	Hd365/1393/1543/1353/1099Ft	0	0	0
tr5_comp2622_c0_seq1	gfppost	bcatpost	5509.11	8495.24	2522.97	0.296986	-1.75153	6.75e-08	5.79e-06	sp|Q6UXB8|PI16_HUMAN	1e-28	123		seq51719_loc18349	365	1393	1543	1353	1099	Hd365/1393/1543/1353/1099Ft	0	0	0
tr5_comp10823_c0_seq1	gfppost	bcatpost	76.0775	105.774	46.3806	0.438487	-1.1894	1.37e-05	0.000694638	sp|Q60477|CRIS2_CAVPO	5e-29	124		seq51719_loc18349	365	1393	1543	1353	1099	Hd365/1393/1543/1353/1099Ft	0	0	0
tr5_comp2318_c0_seq1	gfppost	bcatpost	2617.19	3930.04	1304.34	0.331889	-1.59123	0	0	sp|P11884|ALDH2_RAT	0	698		seq52640_loc18602	8323	6284	6275	6530	6424	Hd8323/6284/6275/6530/6424Ft	0	0	0
tr5_comp4077_c0_seq1	gfppost	bcatpost	564.181	791.647	336.714	0.425334	-1.23333	0	0	sp|P18549|CEFD_STRCL	2e-22	104		seq53126_loc18751	988	1021	1158	1024	1026	Hd988/1021/1158/1024/1026Ft	0	0	0
tr5_comp17383_c0_seq1	gfppost	bcatpost	128.682	241.722	15.6431	0.0647154	-3.94975	0	0	sp|P09087|ABDB_DROME	2e-19	94.3		seq53843_loc18962	NA	NA	NA	NA	NA	NA			0
tr5_comp7361_c0_seq1	gfppost	bcatpost	772.534	1293.58	251.487	0.194411	-2.36282	0	0	sp|Q91048|PTK7_CHICK	9e-51	200		seq54505_loc19131	1817	1467	1177	1042	1082	Hd1817/1467/1177/1042/1082Ft	0	0	0
tr5_comp1607_c0_seq1	gfppost	bcatpost	13089	18702.1	7475.91	0.399737	-1.32288	0	8e-15	sp|Q9U943|APLP_LOCMI	8e-40	165		seq54518_loc19135	13895	14778	9647	14850	17835	Hd13895/14778/9647/14850/17835Ft	0	0	0
tr5_comp4009_c0_seq1	gfppost	bcatpost	26094.9	35305.7	16884.1	0.478225	-1.06424	3e-15	7.27e-13	sp|Q9U943|APLP_LOCMI	1e-49	198		seq54518_loc19135	13895	14778	9647	14850	17835	Hd13895/14778/9647/14850/17835Ft	0	0	0
tr5_comp2110_c0_seq1	gfppost	bcatpost	4774.2	7904.2	1644.21	0.208017	-2.26523	0	0	sp|Q9UKR3|KLK13_HUMAN	2e-30	129		seq55020_loc19290	195	610	658	508	213	Hd195/610/658/508/213Ft	0	1	0
tr5_comp11452_c0_seq1	gfppost	bcatpost	220.011	430.431	9.59073	0.0222817	-5.488	0	0	sp|P22717|GCYB2_RAT	6e-90	329		seq55388_loc19397	1408	1405	1042	950	613	Hd1408/1405/1042/950/613Ft	0	1	0
tr5_comp11033_c0_seq1	gfppost	bcatpost	77.3128	117.752	36.8732	0.313142	-1.67511	5.38e-12	8.86e-10	sp|Q5SRE7|PHYD1_HUMAN	2e-63	239		seq55515_loc19443	107	141	133	194	140	Hd107/141/133/194/140Ft	0	0	0
tr5_comp21904_c0_seq1	gfppost	bcatpost	59.5708	85.485	33.6566	0.393714	-1.34478	5.94e-08	5.15e-06	sp|Q9VCZ3|OCTB1_DROME	2e-83	306		seq55962_loc19574	35	54	47	46	371	Hd35/54/47/46/371Ft	0	0	0
tr5_comp14108_c0_seq1	gfppost	bcatpost	174.148	235.72	112.576	0.477584	-1.06617	5.1e-12	8.44e-10	sp|Q9P1Z9|K1529_HUMAN	7e-10	62.9		seq58446_loc20259	103	431	506	495	155	Hd103/431/506/495/155Ft	0	1	0
tr5_comp8696_c0_seq1	gfppost	bcatpost	107.492	165.717	49.2667	0.297294	-1.75004	0	1e-14	sp|Q71R50|DHR11_CHICK	2e-56	216		seq58741_loc20348	293	573	529	550	340	Hd293/573/529/550/340Ft	0	1	0
tr5_comp9829_c0_seq1	gfppost	bcatpost	288.46	392.341	184.579	0.470455	-1.08787	0	8e-15	sp|P43166|CAH7_HUMAN	5e-38	155		seq59818_loc20640	194	585	659	702	727	Hd194/585/659/702/727Ft	0	0	0
tr5_comp4524_c0_seq1	gfppost	bcatpost	750.815	1036.29	465.34	0.449044	-1.15507	1.2e-08	1.19e-06	sp|Q8CE96|TRM6_MOUSE	6e-60	228		seq61200_loc20978	522	1178	1300	1213	893	Hd522/1178/1300/1213/893Ft	0	0	0
tr5_comp375_c0_seq1	gfppost	bcatpost	1805.88	2489.17	1122.6	0.450993	-1.14882	0	1e-15	sp|P31327|CPSM_HUMAN	0	1858		seq63632_loc21640	1743	5796	5333	5534	3096	Hd1743/5796/5333/5534/3096Ft	0	1	0
tr5_comp23494_c0_seq1	gfppost	bcatpost	37.711	51.2125	24.2096	0.472728	-1.08092	0.000143312	0.00532619	NA	NA	NA		seq65022_loc22015	NA	NA	NA	NA	NA	NA			0
tr5_comp2397_c0_seq1	gfppost	bcatpost	2803.8	5117.42	490.172	0.0957849	-3.38406	0	0	sp|Q20958|NAS29_CAEEL	1e-28	124		seq65365_loc22110	NA	NA	NA	NA	NA	NA			0
tr5_comp13452_c0_seq1	gfppost	bcatpost	121.193	174.954	67.4325	0.38543	-1.37546	1e-15	1.78e-13	sp|Q9D6X5|CT054_MOUSE	8e-68	254		seq66396_loc22373	1637	780	730	914	1358	Hd1637/780/730/914/1358Ft	0	0	0
tr5_comp13745_c0_seq1	gfppost	bcatpost	102.256	201.753	2.75971	0.0136787	-6.19193	0	0	sp|P09087|ABDB_DROME	5e-18	88.6		seq67539_loc22670	11	22	42	17	2	Hd11/22/42/17/2Ft	0	1	0
tr5_comp1760_c0_seq1	gfppost	bcatpost	2538.01	3393.69	1682.33	0.495724	-1.01239	0	0	sp|Q8JZR0|ACSL5_MOUSE	9e-149	524		seq67629_loc22706	4937	5245	4539	5095	4669	Hd4937/5245/4539/5095/4669Ft	0	0	0
tr5_comp11437_c0_seq1	gfppost	bcatpost	215.099	291.211	138.987	0.477271	-1.06712	1.85e-11	2.79e-09	sp|P31422|GRM3_RAT	1e-77	288		seq68071_loc22830	193	422	302	341	417	Hd193/422/302/341/417Ft	0	0	0
tr5_comp649_c0_seq1	gfppost	bcatpost	20144.8	30786.7	9502.84	0.308667	-1.69588	6.01e-07	4.24e-05	sp|P55112|NAS4_CAEEL	3e-24	109		seq68382_loc22929	86	179	152	166	181	Hd86/179/152/166/181Ft	0	0	0
tr5_comp11570_c0_seq1	gfppost	bcatpost	107.287	209.139	5.43466	0.0259859	-5.26613	0	0	sp|O42504|HXC6A_FUGRU	2e-23	92.3		seq69465_loc23226	0	0	1	0	66	Hd0/0/1/0/66Ft	0	0	0
tr5_comp23506_c0_seq1	gfppost	bcatpost	45.148	87.8581	2.43791	0.0277482	-5.17146	0	0	sp|Q26600|SMOX1_SCHMA	6e-31	130		seq69465_loc23226	0	0	1	0	66	Hd0/0/1/0/66Ft	0	0	0
tr5_comp2508_c0_seq1	gfppost	bcatpost	1642.12	3088.49	195.744	0.0633784	-3.97987	0	0	sp|Q29I35|ARM_DROPS	3e-120	430		seq70655_loc23512	16017	8271	7874	8696	11152	Hd16017/8271/7874/8696/11152Ft	0	0	0
tr5_comp4676_c0_seq1	gfppost	bcatpost	33.1541	46.7203	19.588	0.419262	-1.25408	1.11e-05	0.000578251	sp|Q9Z0J0|NPC2_MOUSE	9e-24	106		seq72568_loc24029	722	972	1033	1267	2519	Hd722/972/1033/1267/2519Ft	0	0	0
tr5_comp11112_c0_seq1	gfppost	bcatpost	509.699	716.289	303.108	0.423164	-1.24071	9.33e-11	1.26e-08	sp|Q8NI36|WDR36_HUMAN	1e-89	328		seq72673_loc24057	1331	3013	2943	2966	2232	Hd1331/3013/2943/2966/2232Ft	0	0	0
tr5_comp10555_c0_seq1	gfppost	bcatpost	132.997	180.286	85.709	0.475407	-1.07277	2.14e-08	2.01e-06	sp|P58875|S14L2_BOVIN	3e-75	279		seq73219_loc24222	3406	2069	1952	1884	2434	Hd3406/2069/1952/1884/2434Ft	0	0	0
tr5_comp20589_c0_seq1	gfppost	bcatpost	32.5238	45.553	19.4946	0.427956	-1.22447	1.69e-05	0.00084326	sp|Q95JR6|CT152_MACFA	2e-17	87.8		seq73698_loc24356	NA	NA	NA	NA	NA	NA			0
tr5_comp1487_c0_seq1	gfppost	bcatpost	699.185	951.308	447.063	0.469945	-1.08944	0	3e-15	sp|Q9CYL5|GAPR1_MOUSE	5e-22	101		seq74295_loc24499	172	595	580	609	684	Hd172/595/580/609/684Ft	0	0	0
tr5_comp3835_c0_seq1	gfppost	bcatpost	113.352	201.208	25.4968	0.126719	-2.9803	0	0	sp|A1L453|MPN2_HUMAN	6e-29	124		seq74909_loc24649	52	402	499	502	266	Hd52/402/499/502/266Ft	0	1	0
tr5_comp7048_c0_seq1	gfppost	bcatpost	1420.84	2011.46	830.217	0.412742	-1.27669	0	0	sp|P24821|TENA_HUMAN	3e-14	79		seq75704_loc24847	524	1966	2003	1786	1100	Hd524/1966/2003/1786/1100Ft	0	1	0
tr5_comp26416_c0_seq1	gfppost	bcatpost	94.606	184.878	4.33422	0.0234437	-5.41465	0	0	sp|P56705|WNT4_HUMAN	2e-37	153		seq76451_loc25031	403	1	0	1	2	Hd403/1/0/1/2Ft	1	0	0
tr5_comp20127_c0_seq1	gfppost	bcatpost	76.3186	104.099	48.5384	0.466272	-1.10075	2.85e-05	0.00133807	NA	NA	NA		seq77526_loc25308	NA	NA	NA	NA	NA	NA			0
tr5_comp19012_c0_seq1	gfppost	bcatpost	62.1522	86.144	38.1604	0.442984	-1.17467	5.28e-05	0.00226565	sp|Q5E980|CP20A_BOVIN	7e-36	149		seq77858_loc25411	942	2192	2199	2439	1658	Hd942/2192/2199/2439/1658Ft	0	0	0
tr5_comp11014_c0_seq1	gfppost	bcatpost	410.727	560.012	261.442	0.466851	-1.09897	0	0	sp|P10090|WHITE_DROME	8e-120	428		seq78018_loc25437	87	34	40	19	0	Hd87/34/40/19/0Ft	1		0
tr5_comp785_c0_seq1	gfppost	bcatpost	433.725	802.531	64.9185	0.0808922	-3.62786	0	0	sp|P48052|CBPA2_HUMAN	3e-62	236		seq78963_loc25674	600	3581	3573	2684	887	Hd600/3581/3573/2684/887Ft	0	1	0
tr5_comp6364_c0_seq1	gfppost	bcatpost	431.462	862.688	0.237039	0.000274769	-11.8295	8.93e-12	1.42e-09	NA	NA	NA		NOHIT
tr5_comp5943_c0_seq1	gfppost	bcatpost	289.464	578.454	0.474079	0.000819562	-10.2529	3.97e-10	4.89e-08	NA	NA	NA		NOHIT
tr5_comp4501_c0_seq1	gfppost	bcatpost	82.2541	164.271	0.237039	0.00144298	-9.43674	3.6e-11	5.18e-09	NA	NA	NA		NOHIT
tr5_comp5876_c0_seq1	gfppost	bcatpost	121.757	242.726	0.787257	0.0032434	-8.26828	7.6e-14	1.54e-11	NA	NA	NA		NOHIT
tr5_comp21155_c0_seq1	gfppost	bcatpost	12.1962	23.8421	0.550217	0.0230775	-5.43737	3.91e-10	4.83e-08	NA	NA	NA		NOHIT
tr5_comp4424_c0_seq1	gfppost	bcatpost	94.8201	185.221	4.41899	0.0238579	-5.38939	2.27e-06	0.000141227	NA	NA	NA		NOHIT
tr5_comp35216_c0_seq1	gfppost	bcatpost	11.0035	21.4567	0.550217	0.0256432	-5.28528	3.51e-09	3.81e-07	NA	NA	NA		NOHIT
tr5_comp41390_c0_seq1	gfppost	bcatpost	4.54061	8.84418	0.237039	0.0268017	-5.22153	1.97e-05	0.000964122	NA	NA	NA		NOHIT
tr5_comp35404_c0_seq1	gfppost	bcatpost	4.35657	8.47611	0.237039	0.0279656	-5.1602	5.84e-05	0.00246444	NA	NA	NA		NOHIT
tr5_comp1960_c0_seq1	gfppost	bcatpost	64.8265	126.115	3.53834	0.0280566	-5.15552	0	0	NA	NA	NA		NOHIT
tr5_comp8368_c0_seq1	gfppost	bcatpost	16.8681	32.788	0.948158	0.0289179	-5.1119	0.000327632	0.0108058	NA	NA	NA		NOHIT
tr5_comp9866_c0_seq1	gfppost	bcatpost	20.5543	39.932	1.17657	0.0294644	-5.08488	0.00186861	0.0466638	NA	NA	NA		NOHIT
tr5_comp14914_c0_seq1	gfppost	bcatpost	73.4933	142.585	4.40174	0.030871	-5.0176	0	0	NA	NA	NA		NOHIT
tr5_comp43085_c0_seq1	gfppost	bcatpost	14.99	29.0319	0.948158	0.0326592	-4.93637	9.5e-14	1.89e-11	NA	NA	NA		NOHIT
tr5_comp22597_c0_seq1	gfppost	bcatpost	22.422	43.4217	1.42224	0.0327541	-4.93218	0	0	NA	NA	NA		NOHIT
tr5_comp45247_c0_seq1	gfppost	bcatpost	3.66513	7.09322	0.237039	0.0334177	-4.90324	0.000110335	0.00426865	NA	NA	NA		NOHIT
tr5_comp2702_c0_seq1	gfppost	bcatpost	55.8071	107.83	3.78401	0.0350922	-4.8327	4.15e-05	0.00184699	NA	NA	NA		NOHIT
tr5_comp30296_c0_seq1	gfppost	bcatpost	16.0687	31.037	1.10043	0.0354556	-4.81784	8e-15	1.73e-12	NA	NA	NA		NOHIT
tr5_comp20754_c0_seq1	gfppost	bcatpost	19.4166	37.4957	1.33747	0.03567	-4.80914	0	9.2e-14	NA	NA	NA		NOHIT
tr5_comp5701_c0_seq1	gfppost	bcatpost	79.568	153.625	5.5108	0.0358717	-4.80101	1.56e-05	0.000780723	NA	NA	NA		NOHIT
tr5_comp13531_c0_seq1	gfppost	bcatpost	103.819	200.002	7.63553	0.0381773	-4.71114	0	0	NA	NA	NA		NOHIT
tr5_comp22928_c0_seq1	gfppost	bcatpost	19.1839	36.5563	1.81155	0.0495552	-4.33482	9.68e-09	9.77e-07	NA	NA	NA		NOHIT
tr5_comp5149_c0_seq1	gfppost	bcatpost	52.8342	100.623	5.04534	0.050141	-4.31787	3.47e-05	0.0015812	NA	NA	NA		NOHIT
tr5_comp31781_c0_seq1	gfppost	bcatpost	5.62351	10.6968	0.550217	0.0514376	-4.28103	1.02e-05	0.000539257	NA	NA	NA		NOHIT
tr5_comp234_c0_seq1	gfppost	bcatpost	198.619	376.531	20.7057	0.0549907	-4.18467	3.09e-07	2.33e-05	NA	NA	NA		NOHIT
tr5_comp5663_c0_seq1	gfppost	bcatpost	39.0684	73.8873	4.24946	0.0575128	-4.11997	2.7e-14	5.62e-12	NA	NA	NA		NOHIT
tr5_comp12578_c0_seq1	gfppost	bcatpost	94.1078	177.211	11.0043	0.0620973	-4.00933	0	0	NA	NA	NA		NOHIT
tr5_comp48067_c0_seq1	gfppost	bcatpost	4.6972	8.84418	0.550217	0.0622124	-4.00666	5.29e-05	0.00226753	NA	NA	NA		NOHIT
tr5_comp3164_c0_seq1	gfppost	bcatpost	196.973	369.464	24.4811	0.066261	-3.9157	2.33e-07	1.79e-05	NA	NA	NA		NOHIT
tr5_comp1837_c0_seq1	gfppost	bcatpost	634.014	1187.99	80.0373	0.0673719	-3.89171	1.77e-06	0.000111787	NA	NA	NA		NOHIT
tr5_comp6870_c0_seq1	gfppost	bcatpost	65.4311	122.6	8.26188	0.0673887	-3.89135	8.67e-06	0.000467496	NA	NA	NA		NOHIT
tr5_comp25434_c0_seq1	gfppost	bcatpost	15.447	28.9302	1.96383	0.0678815	-3.88084	2.33e-11	3.45e-09	NA	NA	NA		NOHIT
tr5_comp32412_c0_seq1	gfppost	bcatpost	6.7064	12.5494	0.863395	0.0687996	-3.86146	1.39e-07	1.12e-05	sp|Q26263|DPN_DROME	2e-12	69.7		NOHIT
tr5_comp4675_c0_seq1	gfppost	bcatpost	122.656	229.339	15.9735	0.0696505	-3.84372	4.89e-06	0.000278321	sp|Q9I926|FUCL6_ANGJA	3e-11	66.1		NOHIT
tr5_comp25122_c0_seq1	gfppost	bcatpost	16.0989	30.073	2.12473	0.0706524	-3.82312	7.47e-13	1.36e-10	NA	NA	NA		NOHIT
tr5_comp8327_c0_seq1	gfppost	bcatpost	13.5437	25.2758	1.81155	0.0716713	-3.80246	9.79e-12	1.55e-09	NA	NA	NA		NOHIT
tr5_comp3624_c0_seq1	gfppost	bcatpost	38.7432	72.2888	5.19762	0.0719007	-3.79785	0.000202347	0.00716755	NA	NA	NA		NOHIT
tr5_comp7368_c0_seq1	gfppost	bcatpost	48.444	90.2681	6.61986	0.0733355	-3.76934	0	0	sp|Q5M7T9|THNS2_RAT	3e-20	93.5		NOHIT
tr5_comp21512_c0_seq1	gfppost	bcatpost	19.8929	37.026	2.75971	0.0745344	-3.74595	1.5e-14	3.26e-12	NA	NA	NA		NOHIT
tr5_comp2098_c0_seq1	gfppost	bcatpost	91.5383	170.311	12.7656	0.0749549	-3.73783	1.33e-06	8.65e-05	NA	NA	NA		NOHIT
tr5_comp22627_c0_seq1	gfppost	bcatpost	34.0205	63.2413	4.79968	0.0758947	-3.71986	9.49e-13	1.73e-10	NA	NA	NA		NOHIT
tr5_comp17836_c0_seq1	gfppost	bcatpost	24.9136	46.1366	3.69062	0.0799933	-3.64398	0	2.7e-14	NA	NA	NA		NOHIT
tr5_comp45336_c0_seq1	gfppost	bcatpost	5.81164	10.7599	0.863395	0.080242	-3.6395	0.000326511	0.0107845	NA	NA	NA		NOHIT
tr5_comp38964_c0_seq1	gfppost	bcatpost	6.21596	11.4838	0.948158	0.0825651	-3.59832	3.4e-06	0.00020113	NA	NA	NA		NOHIT
tr5_comp31756_c0_seq1	gfppost	bcatpost	9.23374	17.0539	1.41361	0.082891	-3.59264	9.41e-08	7.81e-06	sp|Q9JJI5|NMUR1_RAT	7e-05	44		NOHIT
tr5_comp12233_c0_seq1	gfppost	bcatpost	212.2	389.94	34.4611	0.0883756	-3.50021	0	0	NA	NA	NA		NOHIT
tr5_comp5605_c0_seq1	gfppost	bcatpost	481.19	883.351	79.0302	0.0894664	-3.48251	0	0	NA	NA	NA		NOHIT
tr5_comp40441_c0_seq1	gfppost	bcatpost	7.03206	12.8789	1.1852	0.0920262	-3.44181	0.000569757	0.0174013	NA	NA	NA		NOHIT
tr5_comp48627_c0_seq1	gfppost	bcatpost	5.1202	9.377	0.863395	0.0920758	-3.44103	0.000953774	0.0268126	NA	NA	NA		NOHIT
tr5_comp57745_c0_seq1	gfppost	bcatpost	3.65034	6.67432	0.626356	0.0938456	-3.41357	0.00166806	0.0426745	NA	NA	NA		NOHIT
tr5_comp7141_c0_seq1	gfppost	bcatpost	39.3318	71.6543	7.00917	0.0978192	-3.35374	6.19e-12	1.01e-09	NA	NA	NA		NOHIT
tr5_comp20633_c0_seq1	gfppost	bcatpost	11.7907	21.4567	2.12473	0.0990242	-3.33608	8.5e-09	8.63e-07	NA	NA	NA		NOHIT
tr5_comp18312_c0_seq1	gfppost	bcatpost	24.9162	45.3374	4.49513	0.0991483	-3.33427	1e-15	1.61e-13	NA	NA	NA		NOHIT
tr5_comp4416_c0_seq1	gfppost	bcatpost	2502.83	4549.94	455.731	0.100162	-3.31959	0	0	NA	NA	NA		NOHIT
tr5_comp9770_c0_seq1	gfppost	bcatpost	29.2644	53.179	5.3499	0.100602	-3.31327	0	0	NA	NA	NA		NOHIT
tr5_comp4084_c0_seq1	gfppost	bcatpost	81.4679	147.978	14.9579	0.101082	-3.3064	1.55e-07	1.23e-05	NA	NA	NA		NOHIT
tr5_comp55669_c0_seq1	gfppost	bcatpost	5.49248	9.96066	1.0243	0.102834	-3.28161	0.000679647	0.0201391	NA	NA	NA		NOHIT
tr5_comp2154_c0_seq1	gfppost	bcatpost	58.3302	105.724	10.9368	0.103447	-3.27303	5.44e-05	0.00231956	NA	NA	NA		NOHIT
tr5_comp18168_c0_seq1	gfppost	bcatpost	33.4018	60.5141	6.28943	0.103933	-3.26627	2.93e-13	5.55e-11	NA	NA	NA		NOHIT
tr5_comp1298_c0_seq1	gfppost	bcatpost	952.449	1723.02	181.879	0.105558	-3.24389	0	0	NA	NA	NA		NOHIT
tr5_comp11094_c0_seq1	gfppost	bcatpost	378.177	683.717	72.6373	0.106239	-3.23462	0	2.5e-14	sp|Q6QR59|EAPA2_MOUSE	3e-36	151		NOHIT
tr5_comp1476_c0_seq1	gfppost	bcatpost	128.228	231.814	24.642	0.106301	-3.23377	0	0	NA	NA	NA		NOHIT
tr5_comp660_c0_seq1	gfppost	bcatpost	138.105	248.664	27.5454	0.110773	-3.17432	0.000133877	0.00500842	NA	NA	NA		NOHIT
tr5_comp2694_c0_seq1	gfppost	bcatpost	58.4492	104.455	12.4438	0.119132	-3.06937	1.38e-13	2.68e-11	sp|P30652|YOW6_CAEEL	0.001	39.1		NOHIT
tr5_comp30062_c0_seq1	gfppost	bcatpost	3.97831	7.09322	0.863395	0.121721	-3.03835	0.00197866	0.0488377	NA	NA	NA		NOHIT
tr5_comp2332_c0_seq1	gfppost	bcatpost	93.5953	166.756	20.4342	0.122539	-3.02869	0.000259819	0.00884387	NA	NA	NA		NOHIT
tr5_comp27985_c0_seq1	gfppost	bcatpost	8.12789	14.4529	1.80293	0.124745	-3.00294	3e-06	0.000180438	NA	NA	NA		NOHIT
tr5_comp33073_c0_seq1	gfppost	bcatpost	7.36644	13.0822	1.65065	0.126175	-2.9865	4.14e-05	0.00184508	NA	NA	NA		NOHIT
tr5_comp36826_c0_seq1	gfppost	bcatpost	19.7541	34.9456	4.56264	0.130564	-2.93717	2.42e-11	3.57e-09	NA	NA	NA		NOHIT
tr5_comp50589_c0_seq1	gfppost	bcatpost	5.09275	9.00893	1.17657	0.130601	-2.93677	0.00185971	0.0465098	NA	NA	NA		NOHIT
tr5_comp44607_c0_seq1	gfppost	bcatpost	5.38265	9.42783	1.33747	0.141864	-2.81742	0.00044349	0.014087	NA	NA	NA		NOHIT
tr5_comp39126_c0_seq1	gfppost	bcatpost	5.68713	9.96066	1.41361	0.14192	-2.81685	0.00106887	0.0293961	NA	NA	NA		NOHIT
tr5_comp21228_c0_seq1	gfppost	bcatpost	21.3956	37.4327	5.35852	0.143151	-2.80439	2.21e-11	3.28e-09	NA	NA	NA		NOHIT
tr5_comp2213_c0_seq1	gfppost	bcatpost	95.448	166.567	24.3288	0.14606	-2.77537	0.000101597	0.00398503	NA	NA	NA		NOHIT
tr5_comp26276_c0_seq1	gfppost	bcatpost	6.1672	10.7599	1.57451	0.146332	-2.77269	0.00136554	0.0359081	NA	NA	NA		NOHIT
tr5_comp39072_c0_seq1	gfppost	bcatpost	4.88982	8.52694	1.25271	0.146912	-2.76697	0.00137223	0.0360562	NA	NA	NA		NOHIT
tr5_comp28731_c0_seq1	gfppost	bcatpost	8.26338	14.402	2.12473	0.14753	-2.76092	8.56e-05	0.00345734	NA	NA	NA		NOHIT
tr5_comp14762_c0_seq1	gfppost	bcatpost	56.4891	98.427	14.5513	0.147839	-2.7579	0	0	sp|Q91829|RAG1_XENLA	1e-06	51.6		NOHIT
tr5_comp19343_c0_seq1	gfppost	bcatpost	29.174	50.8058	7.54214	0.14845	-2.75195	1e-15	1.4e-13	sp|P70191|TRAF5_MOUSE	4e-11	66.5		NOHIT
tr5_comp1332_c0_seq1	gfppost	bcatpost	619.972	1077.92	162.02	0.150307	-2.73402	6.36e-07	4.45e-05	NA	NA	NA		NOHIT
tr5_comp18571_c0_seq1	gfppost	bcatpost	36.5195	63.4569	9.58211	0.151002	-2.72736	0	1.09e-13	sp|Q24735|60A_DROVI	6e-06	48.8		NOHIT
tr5_comp16887_c0_seq1	gfppost	bcatpost	8.07934	14.034	2.12473	0.151399	-2.72357	2.48e-05	0.00118197	NA	NA	NA		NOHIT
tr5_comp6456_c0_seq1	gfppost	bcatpost	669.873	1163.57	176.176	0.15141	-2.72347	1.14e-10	1.52e-08	NA	NA	NA		NOHIT
tr5_comp3691_c0_seq1	gfppost	bcatpost	627.527	1086.29	168.764	0.155359	-2.68633	0.000280738	0.0094941	NA	NA	NA		NOHIT
tr5_comp606_c0_seq1	gfppost	bcatpost	241.68	417.562	65.7977	0.157576	-2.66588	0	0	NA	NA	NA		NOHIT
tr5_comp10654_c0_seq1	gfppost	bcatpost	202.066	347.89	56.2414	0.161664	-2.62893	0	0	sp|Q54PP7|LVSF_DICDI	0.0005	42.7		NOHIT
tr5_comp7255_c0_seq1	gfppost	bcatpost	187.221	322.043	52.3985	0.162707	-2.61966	0	0	NA	NA	NA		NOHIT
tr5_comp1888_c0_seq1	gfppost	bcatpost	64.0681	109.429	18.7074	0.170955	-2.54831	0.0011749	0.0316294	NA	NA	NA		NOHIT
tr5_comp11106_c0_seq1	gfppost	bcatpost	49.077	83.7463	14.4077	0.172039	-2.53919	0.00171961	0.0436485	NA	NA	NA		NOHIT
tr5_comp2183_c0_seq1	gfppost	bcatpost	770.726	1309.34	232.111	0.177274	-2.49595	0.000127424	0.00480669	NA	NA	NA		NOHIT
tr5_comp4923_c0_seq1	gfppost	bcatpost	3697.59	6277.17	1118	0.178107	-2.48919	0	0	NA	NA	NA		NOHIT
tr5_comp2237_c0_seq1	gfppost	bcatpost	360.493	609.153	111.832	0.183586	-2.44547	1.12e-05	0.0005819	NA	NA	NA		NOHIT
tr5_comp99_c0_seq1	gfppost	bcatpost	96.1903	161.847	30.5335	0.188656	-2.40617	1.82e-11	2.76e-09	NA	NA	NA		NOHIT
tr5_comp8504_c0_seq1	gfppost	bcatpost	70.8287	118.692	22.9655	0.193488	-2.36968	1.08e-05	0.000563251	NA	NA	NA		NOHIT
tr5_comp28618_c0_seq1	gfppost	bcatpost	8.58921	14.3512	2.82722	0.197003	-2.34371	0.000151171	0.00558347	NA	NA	NA		NOHIT
tr5_comp3217_c0_seq1	gfppost	bcatpost	449.868	749.659	150.077	0.200194	-2.32053	5.17e-11	7.27e-09	NA	NA	NA		NOHIT
tr5_comp1584_c0_seq1	gfppost	bcatpost	1840.31	3060.8	619.815	0.202501	-2.304	2.92e-05	0.00136619	sp|Q9BXN9|ZAN_HUMAN	3e-29	128		NOHIT
tr5_comp38496_c0_seq1	gfppost	bcatpost	8.1007	13.4503	2.75109	0.204537	-2.28957	0.000166393	0.0060452	NA	NA	NA		NOHIT
tr5_comp2682_c0_seq1	gfppost	bcatpost	464.659	770.567	158.751	0.206019	-2.27915	0.00112028	0.0304603	NA	NA	NA		NOHIT
tr5_comp15317_c0_seq1	gfppost	bcatpost	11.1441	18.4368	3.85152	0.208904	-2.25909	3.17e-06	0.000188898	NA	NA	NA		NOHIT
tr5_comp24349_c0_seq1	gfppost	bcatpost	22.9589	37.9777	7.94008	0.209072	-2.25793	9.05e-09	9.14e-07	NA	NA	NA		NOHIT
tr5_comp7137_c0_seq1	gfppost	bcatpost	647.926	1069.27	226.582	0.211903	-2.23852	0	0	sp|P57095|AXN2_DANRE	4e-19	93.1		NOHIT
tr5_comp7690_c0_seq1	gfppost	bcatpost	18.6169	30.555	6.67875	0.218581	-2.19376	1.37e-05	0.000694299	NA	NA	NA		NOHIT
tr5_comp6293_c0_seq1	gfppost	bcatpost	485.195	793.117	177.273	0.223515	-2.16156	0	0	sp|O42400|AXN1_CHICK	3e-22	103		NOHIT
tr5_comp17941_c0_seq1	gfppost	bcatpost	26.174	42.7486	9.59936	0.224554	-2.15487	8.98e-09	9.09e-07	NA	NA	NA		NOHIT
tr5_comp12707_c0_seq1	gfppost	bcatpost	192.377	314.088	70.6663	0.224989	-2.15207	0	1e-15	sp|A7KAU3|S47A2_RABIT	7e-63	238		NOHIT
tr5_comp27246_c0_seq1	gfppost	bcatpost	8.15563	13.247	3.06426	0.231318	-2.11205	0.00181882	0.0455903	NA	NA	NA		NOHIT
tr5_comp2890_c0_seq1	gfppost	bcatpost	1303.03	2115.75	490.301	0.231738	-2.10943	0	0	sp|Q6DK93|CNFN_XENTR	1e-08	56.8		NOHIT
tr5_comp24828_c0_seq1	gfppost	bcatpost	22.3162	36.2268	8.40554	0.232025	-2.10765	4.76e-08	4.21e-06	NA	NA	NA		NOHIT
tr5_comp10855_c0_seq1	gfppost	bcatpost	100.35	162.785	37.9147	0.232913	-2.10214	0	0	sp|Q54KX0|GTAN_DICDI	0.001	41.5		NOHIT
tr5_comp3268_c0_seq1	gfppost	bcatpost	5470.66	8870.05	2071.27	0.233513	-2.09843	8.74e-07	5.91e-05	sp|P55112|NAS4_CAEEL	3e-15	78.2		NOHIT
tr5_comp11049_c0_seq1	gfppost	bcatpost	374.287	605.931	142.643	0.235411	-2.08675	0	0	sp|Q9U3V5|TIPT_DROME	6e-13	74.1		NOHIT
tr5_comp16889_c0_seq1	gfppost	bcatpost	12.0517	19.3885	4.71492	0.243181	-2.0399	0.000102023	0.00399943	NA	NA	NA		NOHIT
tr5_comp50159_c0_seq1	gfppost	bcatpost	8.83046	14.1987	3.4622	0.243839	-2.036	0.00197701	0.0488156	sp|Q9R186|TRPV6_RAT	1e-14	77.8		NOHIT
tr5_comp3481_c0_seq1	gfppost	bcatpost	63.7998	102.527	25.073	0.244551	-2.03179	0	0	sp|Q9UKR3|KLK13_HUMAN	7e-23	104		NOHIT
tr5_comp200_c0_seq1	gfppost	bcatpost	542.145	870.829	213.46	0.245123	-2.02842	3.51e-13	6.59e-11	NA	NA	NA		NOHIT
tr5_comp2361_c0_seq1	gfppost	bcatpost	213.906	342.436	85.3771	0.249323	-2.00391	2.36e-08	2.2e-06	NA	NA	NA		NOHIT
tr5_comp14644_c0_seq1	gfppost	bcatpost	8.56405	13.6659	3.4622	0.253347	-1.98082	0.000783944	0.0226953	NA	NA	NA		NOHIT
tr5_comp516_c0_seq1	gfppost	bcatpost	383.596	611.165	156.026	0.255293	-1.96977	1.2e-05	0.000619927	NA	NA	NA		NOHIT
tr5_comp13288_c0_seq1	gfppost	bcatpost	34.2456	54.4988	13.9925	0.256748	-1.96157	1.67e-10	2.17e-08	NA	NA	NA		NOHIT
tr5_comp969_c0_seq1	gfppost	bcatpost	141.365	224.645	58.086	0.258568	-1.95138	1.68e-05	0.000838332	NA	NA	NA		NOHIT
tr5_comp3818_c0_seq1	gfppost	bcatpost	150.73	239.199	62.2608	0.260288	-1.94182	0.000810111	0.0232843	NA	NA	NA		NOHIT
tr5_comp1535_c0_seq1	gfppost	bcatpost	305.506	484.285	126.728	0.261681	-1.93412	1.03e-05	0.000541286	NA	NA	NA		NOHIT
tr5_comp405_c0_seq1	gfppost	bcatpost	679.853	1075.28	284.421	0.264507	-1.91862	4.4e-10	5.38e-08	sp|P40798|STC_DROME	5e-05	43.2		NOHIT
tr5_comp40791_c0_seq1	gfppost	bcatpost	12.8874	20.3402	5.43466	0.267188	-1.90407	0.000174512	0.00630648	NA	NA	NA		NOHIT
tr5_comp1553_c0_seq1	gfppost	bcatpost	379.932	599.567	160.296	0.267353	-1.90318	0	0	NA	NA	NA		NOHIT
tr5_comp1314_c0_seq1	gfppost	bcatpost	375.067	590.935	159.2	0.269403	-1.89216	7.87e-08	6.63e-06	sp|Q8N6F8|WBS27_HUMAN	5e-10	61.7		NOHIT
tr5_comp19997_c0_seq1	gfppost	bcatpost	10.1866	16.0391	4.33422	0.270229	-1.88774	0.00077039	0.0223505	NA	NA	NA		NOHIT
tr5_comp4021_c0_seq1	gfppost	bcatpost	308.625	485.806	131.445	0.27057	-1.88593	0	0	sp|Q05918|IPHP_NOSCO	7e-05	45.2		NOHIT
tr5_comp16423_c0_seq1	gfppost	bcatpost	17.6954	27.8401	7.55076	0.271219	-1.88247	0.000100672	0.00395559	NA	NA	NA		NOHIT
tr5_comp1139_c0_seq1	gfppost	bcatpost	111.549	175.373	47.7252	0.272136	-1.8776	3.8e-07	2.82e-05	NA	NA	NA		NOHIT
tr5_comp830_c0_seq1	gfppost	bcatpost	299.982	471.556	128.408	0.272306	-1.8767	0.000147143	0.00544775	NA	NA	NA		NOHIT
tr5_comp3845_c0_seq1	gfppost	bcatpost	916.031	1438.37	393.691	0.273706	-1.8693	0	0	NA	NA	NA		NOHIT
tr5_comp17902_c0_seq1	gfppost	bcatpost	13.9091	21.8248	5.9935	0.274619	-1.86449	0.000241942	0.00835245	NA	NA	NA		NOHIT
tr5_comp4692_c0_seq1	gfppost	bcatpost	662.683	1039.56	285.809	0.274933	-1.86285	1.63e-07	1.3e-05	NA	NA	NA		NOHIT
tr5_comp7910_c0_seq1	gfppost	bcatpost	265.496	416.46	114.531	0.275012	-1.86243	0	0	sp|Q54G05|LRRX1_DICDI	0.0009	42.7		NOHIT
tr5_comp10942_c0_seq1	gfppost	bcatpost	95.476	149.347	41.6053	0.278582	-1.84382	2.36e-06	0.000146118	sp|P83111|LACTB_HUMAN	8e-34	141		NOHIT
tr5_comp5679_c0_seq1	gfppost	bcatpost	28.0758	43.8774	12.2743	0.279741	-1.83784	1.94e-08	1.84e-06	NA	NA	NA		NOHIT
tr5_comp16227_c0_seq1	gfppost	bcatpost	74.5136	116.319	32.7085	0.281197	-1.83035	0	1e-15	sp|Q59037|SMC_METJA	4e-05	46.8		NOHIT
tr5_comp3683_c1_seq1	gfppost	bcatpost	4338.89	6762.66	1915.11	0.283188	-1.82017	9.95e-05	0.00391811	sp|P42820|CHIP_BETVU	1e-20	97.1		NOHIT
tr5_comp6789_c0_seq1	gfppost	bcatpost	39.5843	61.6551	17.5136	0.284057	-1.81575	1.74e-07	1.38e-05	NA	NA	NA		NOHIT
tr5_comp6057_c0_seq1	gfppost	bcatpost	555.836	862.113	249.559	0.289474	-1.7885	0	1e-14	sp|P55102|INHBA_HORSE	6e-12	68.9		NOHIT
tr5_comp14842_c0_seq1	gfppost	bcatpost	39.2316	60.7542	17.709	0.291485	-1.7785	2.03e-09	2.25e-07	NA	NA	NA		NOHIT
tr5_comp14285_c0_seq1	gfppost	bcatpost	36.7969	56.9351	16.6588	0.292593	-1.77303	4.15e-10	5.1e-08	NA	NA	NA		NOHIT
tr5_comp34284_c0_seq1	gfppost	bcatpost	13.3846	20.7083	6.06101	0.292686	-1.77258	0.000322625	0.0106978	NA	NA	NA		NOHIT
tr5_comp14979_c0_seq1	gfppost	bcatpost	68.3632	105.634	31.0923	0.29434	-1.76445	2.31e-13	4.41e-11	NA	NA	NA		NOHIT
tr5_comp3518_c0_seq1	gfppost	bcatpost	96.8901	149.424	44.3564	0.29685	-1.7522	0.00137638	0.0361514	NA	NA	NA		NOHIT
tr5_comp17435_c0_seq1	gfppost	bcatpost	56.95	87.7179	26.182	0.29848	-1.7443	6.77e-13	1.25e-10	sp|Q9JHG3|APJ_RAT	6e-05	46		NOHIT
tr5_comp153_c0_seq1	gfppost	bcatpost	26931	41447.1	12415	0.299538	-1.73919	3.97e-09	4.28e-07	sp|P30652|YOW6_CAEEL	6e-06	46.4		NOHIT
tr5_comp22990_c0_seq1	gfppost	bcatpost	9.01695	13.8692	4.1647	0.300284	-1.7356	0.000607092	0.0183572	NA	NA	NA		NOHIT
tr5_comp3093_c0_seq1	gfppost	bcatpost	2109.07	3242.52	975.623	0.300885	-1.73272	1.36e-06	8.81e-05	NA	NA	NA		NOHIT
tr5_comp619_c0_seq1	gfppost	bcatpost	5043.29	7744.23	2342.36	0.302465	-1.72516	5.5e-11	7.69e-09	NA	NA	NA		NOHIT
tr5_comp1230_c0_seq1	gfppost	bcatpost	2707.03	4140.08	1273.98	0.307719	-1.70032	5.4e-07	3.86e-05	NA	NA	NA		NOHIT
tr5_comp5458_c0_seq1	gfppost	bcatpost	234.137	357.772	110.502	0.308861	-1.69497	0	0	NA	NA	NA		NOHIT
tr5_comp27793_c0_seq1	gfppost	bcatpost	12.2363	18.6401	5.8326	0.312906	-1.6762	0.00171827	0.0436436	NA	NA	NA		NOHIT
tr5_comp8544_c0_seq1	gfppost	bcatpost	18.2136	27.6998	8.72734	0.315068	-1.66626	0.000117135	0.00447427	NA	NA	NA		NOHIT
tr5_comp20116_c0_seq1	gfppost	bcatpost	12.2193	18.5384	5.90011	0.318264	-1.6517	0.00147643	0.0384523	NA	NA	NA		NOHIT
tr5_comp3565_c0_seq1	gfppost	bcatpost	1414.73	2145.92	683.525	0.318523	-1.65053	2.16e-06	0.000135228	NA	NA	NA		NOHIT
tr5_comp3162_c0_seq1	gfppost	bcatpost	320.866	485.834	155.898	0.320888	-1.63986	0.00101861	0.0283191	NA	NA	NA		NOHIT
tr5_comp7194_c0_seq1	gfppost	bcatpost	178.222	269.779	86.6643	0.321242	-1.63827	6.23e-07	4.36e-05	NA	NA	NA		NOHIT
tr5_comp7251_c0_seq1	gfppost	bcatpost	404.056	610.588	197.524	0.323497	-1.62817	0	0	sp|P27338|AOFB_HUMAN	2e-58	224		NOHIT
tr5_comp21296_c0_seq1	gfppost	bcatpost	22.4816	33.9675	10.9957	0.323713	-1.62721	0.000713779	0.0209676	NA	NA	NA		NOHIT
tr5_comp1764_c0_seq1	gfppost	bcatpost	3707.18	5597.95	1816.41	0.324478	-1.62381	3.93e-07	2.91e-05	sp|P54190|TES26_TOXCA	1e-06	48.8		NOHIT
tr5_comp13872_c0_seq1	gfppost	bcatpost	39.1941	58.9524	19.4358	0.329685	-1.60084	9.5e-06	0.000503669	NA	NA	NA		NOHIT
tr5_comp9505_c0_seq1	gfppost	bcatpost	187.229	281.452	93.0054	0.330449	-1.5975	0	0	NA	NA	NA		NOHIT
tr5_comp4899_c0_seq1	gfppost	bcatpost	318.2	478.229	158.171	0.330743	-1.59622	0.00111986	0.0304603	NA	NA	NA		NOHIT
tr5_comp853_c0_seq1	gfppost	bcatpost	4558.03	6843.65	2272.41	0.332046	-1.59054	3.72e-09	4.02e-07	NA	NA	NA		NOHIT
tr5_comp20389_c0_seq1	gfppost	bcatpost	59.8448	89.7739	29.9158	0.333235	-1.58539	9.62e-12	1.52e-09	sp|Q9NY37|ACCN5_HUMAN	4e-05	46.8		NOHIT
tr5_comp33670_c0_seq1	gfppost	bcatpost	17.9114	26.8498	8.973	0.334193	-1.58125	0.0002274	0.0078865	NA	NA	NA		NOHIT
tr5_comp19563_c0_seq1	gfppost	bcatpost	17.6911	26.494	8.88824	0.335482	-1.57569	0.00069708	0.0205571	NA	NA	NA		NOHIT
tr5_comp1330_c0_seq1	gfppost	bcatpost	4394.97	6575.9	2214.03	0.336689	-1.57051	1.78e-09	2e-07	sp|P30652|YOW6_CAEEL	4e-06	47.2		NOHIT
tr5_comp15753_c0_seq1	gfppost	bcatpost	18.9077	28.2835	9.53184	0.337011	-1.56913	0.0001852	0.00663624	NA	NA	NA		NOHIT
tr5_comp5645_c0_seq1	gfppost	bcatpost	762.302	1139.34	385.266	0.338149	-1.56427	7.84e-05	0.00319326	NA	NA	NA		NOHIT
tr5_comp9037_c0_seq1	gfppost	bcatpost	34.4772	51.4911	17.4633	0.339152	-1.56	2.93e-07	2.23e-05	NA	NA	NA		NOHIT
tr5_comp13682_c0_seq1	gfppost	bcatpost	8.68502	12.9683	4.40174	0.339423	-1.55885	0.00178962	0.0450553	NA	NA	NA		NOHIT
tr5_comp1302_c0_seq1	gfppost	bcatpost	2476.79	3694.46	1259.13	0.340816	-1.55293	2.28e-05	0.00109755	NA	NA	NA		NOHIT
tr5_comp4377_c0_seq1	gfppost	bcatpost	200.223	297.68	102.766	0.345222	-1.53441	0	2e-15	NA	NA	NA		NOHIT
tr5_comp12885_c0_seq1	gfppost	bcatpost	70.1162	104.188	36.0443	0.345954	-1.53135	6.2e-12	1.01e-09	NA	NA	NA		NOHIT
tr5_comp16883_c0_seq1	gfppost	bcatpost	33.0286	48.9918	17.0654	0.348331	-1.52147	1.25e-07	1.01e-05	NA	NA	NA		NOHIT
tr5_comp22187_c0_seq1	gfppost	bcatpost	18.3935	27.2809	9.50597	0.348447	-1.52099	0.000184877	0.00663169	NA	NA	NA		NOHIT
tr5_comp19874_c0_seq1	gfppost	bcatpost	21.4652	31.824	11.1064	0.348993	-1.51873	2.25e-05	0.00108545	NA	NA	NA		NOHIT
tr5_comp10944_c0_seq1	gfppost	bcatpost	44.7718	66.2735	23.27	0.351121	-1.50996	5.11e-09	5.41e-07	sp|P35587|HYPA_HYPLI	6e-10	61.3		NOHIT
tr5_comp19637_c0_seq1	gfppost	bcatpost	18.4086	27.2179	9.59936	0.352686	-1.50354	0.00012067	0.00459271	NA	NA	NA		NOHIT
tr5_comp23466_c0_seq1	gfppost	bcatpost	41.9973	61.9601	22.0346	0.355625	-1.49157	2.25e-08	2.11e-06	sp|Q9Y4K3|TRAF6_HUMAN	4e-11	66.5		NOHIT
tr5_comp5911_c0_seq1	gfppost	bcatpost	145.937	215.292	76.5822	0.355712	-1.49122	0.000628668	0.0188503	NA	NA	NA		NOHIT
tr5_comp1823_c0_seq1	gfppost	bcatpost	2676.8	3925.04	1428.57	0.363963	-1.45814	0	0	sp|O35806|LTBP2_RAT	2e-05	47.6		NOHIT
tr5_comp228_c0_seq1	gfppost	bcatpost	255.414	373.866	136.962	0.366342	-1.44874	0	0	sp|P51569|AGAL_MOUSE	3e-12	68.5		NOHIT
tr5_comp2051_c0_seq1	gfppost	bcatpost	871.289	1275.25	467.329	0.36646	-1.44827	0	0	NA	NA	NA		NOHIT
tr5_comp905_c0_seq1	gfppost	bcatpost	9338.87	13667.3	5010.43	0.366599	-1.44772	0	0	NA	NA	NA		NOHIT
tr5_comp684_c0_seq1	gfppost	bcatpost	442.074	646.156	237.993	0.368321	-1.44097	7e-15	1.64e-12	sp|Q8T6B4|ABCF4_DICDI	0.0003	41.9		NOHIT
tr5_comp18545_c0_seq1	gfppost	bcatpost	19.4283	28.3852	10.4714	0.368903	-1.43869	0.000438963	0.0139591	NA	NA	NA		NOHIT
tr5_comp3368_c0_seq1	gfppost	bcatpost	370.866	540.799	200.933	0.371548	-1.42838	1.61e-11	2.45e-09	NA	NA	NA		NOHIT
tr5_comp3938_c0_seq1	gfppost	bcatpost	176.666	257.559	95.7723	0.371846	-1.42722	0	0	NA	NA	NA		NOHIT
tr5_comp2142_c0_seq1	gfppost	bcatpost	2827.77	4121.08	1534.45	0.372341	-1.4253	3.75e-08	3.37e-06	NA	NA	NA		NOHIT
tr5_comp2333_c0_seq1	gfppost	bcatpost	1622.6	2359.88	885.31	0.375151	-1.41446	0.000832562	0.0238892	NA	NA	NA		NOHIT
tr5_comp13115_c0_seq1	gfppost	bcatpost	54.915	79.864	29.966	0.375213	-1.41422	3.95e-10	4.88e-08	NA	NA	NA		NOHIT
tr5_comp18599_c0_seq1	gfppost	bcatpost	58.0325	84.3808	31.6842	0.375491	-1.41315	1.58e-09	1.78e-07	sp|P24733|MYS_AEQIR	4e-06	50		NOHIT
tr5_comp5434_c0_seq1	gfppost	bcatpost	537.936	781.993	293.879	0.375808	-1.41193	1.26e-05	0.000649087	NA	NA	NA		NOHIT
tr5_comp19195_c0_seq1	gfppost	bcatpost	59.3168	86.2211	32.4126	0.375924	-1.41149	3.53e-10	4.41e-08	sp|P19801|ABP1_HUMAN	2e-55	214		NOHIT
tr5_comp1296_c0_seq1	gfppost	bcatpost	3302.79	4796.1	1809.47	0.377279	-1.4063	0	0	sp|O11780|BGH3_PIG	1e-19	95.5		NOHIT
tr5_comp16898_c0_seq1	gfppost	bcatpost	46.3318	67.2515	25.412	0.377865	-1.40406	2.34e-08	2.18e-06	NA	NA	NA		NOHIT
tr5_comp620_c0_seq1	gfppost	bcatpost	1411.33	2047.19	775.475	0.3788	-1.40049	0	0	NA	NA	NA		NOHIT
tr5_comp645_c0_seq1	gfppost	bcatpost	146.767	212.804	80.7311	0.379369	-1.39833	2.37e-08	2.2e-06	NA	NA	NA		NOHIT
tr5_comp21136_c0_seq1	gfppost	bcatpost	59.8372	86.7031	32.9714	0.380279	-1.39487	6.22e-06	0.000348197	NA	NA	NA		NOHIT
tr5_comp14282_c0_seq1	gfppost	bcatpost	37.2318	53.9274	20.5362	0.380812	-1.39285	3.25e-06	0.000193181	sp|Q7SIC1|FUCL_ANGAN	7e-10	61.3		NOHIT
tr5_comp9116_c0_seq1	gfppost	bcatpost	43.0908	62.3527	23.8289	0.382163	-1.38774	2.78e-07	2.12e-05	NA	NA	NA		NOHIT
tr5_comp3372_c0_seq1	gfppost	bcatpost	1398.56	2014.15	782.961	0.388729	-1.36316	0	0	NA	NA	NA		NOHIT
tr5_comp2772_c0_seq1	gfppost	bcatpost	1119.95	1612.81	627.099	0.388824	-1.36281	0	0	NA	NA	NA		NOHIT
tr5_comp22570_c0_seq1	gfppost	bcatpost	14.3096	20.5944	8.02484	0.389662	-1.3597	0.00133797	0.0352925	NA	NA	NA		NOHIT
tr5_comp6995_c0_seq1	gfppost	bcatpost	136.573	196.461	76.6842	0.390327	-1.35724	0	8.9e-14	NA	NA	NA		NOHIT
tr5_comp16850_c0_seq1	gfppost	bcatpost	70.2543	101.028	39.4806	0.390789	-1.35554	1.97e-09	2.19e-07	sp|Q68CZ2|TENS3_HUMAN	2e-14	79		NOHIT
tr5_comp3589_c0_seq1	gfppost	bcatpost	114.562	164.359	64.7662	0.394054	-1.34353	3.21e-13	6.05e-11	NA	NA	NA		NOHIT
tr5_comp23086_c0_seq1	gfppost	bcatpost	14.8785	21.3428	8.41416	0.39424	-1.34286	0.00169707	0.0432055	NA	NA	NA		NOHIT
tr5_comp15308_c0_seq1	gfppost	bcatpost	148.186	212.527	83.8457	0.394518	-1.34184	0	6e-15	sp|O51111|CSD_BORBU	1e-27	122		NOHIT
tr5_comp642_c0_seq1	gfppost	bcatpost	6466.02	9272.48	3659.56	0.394669	-1.34129	0	0	NA	NA	NA		NOHIT
tr5_comp15204_c0_seq1	gfppost	bcatpost	10.9676	15.7218	6.21329	0.395202	-1.33934	0.00171186	0.0435003	NA	NA	NA		NOHIT
tr5_comp19338_c0_seq1	gfppost	bcatpost	32.8133	46.9867	18.6399	0.396706	-1.33386	2.45e-05	0.00116703	NA	NA	NA		NOHIT
tr5_comp10550_c0_seq1	gfppost	bcatpost	206.158	294.864	117.452	0.398326	-1.32798	5.61e-11	7.82e-09	NA	NA	NA		NOHIT
tr5_comp1052_c0_seq1	gfppost	bcatpost	9430.58	13479.2	5382	0.399283	-1.32452	0	0	NA	NA	NA		NOHIT
tr5_comp4438_c0_seq1	gfppost	bcatpost	88.6303	126.674	50.587	0.399349	-1.32428	7.06e-07	4.87e-05	NA	NA	NA		NOHIT
tr5_comp473_c0_seq1	gfppost	bcatpost	28039	40001.8	16076.1	0.401885	-1.31514	0	0	sp|Q66S13|NATT4_THANI	2e-06	50		NOHIT
tr5_comp847_c0_seq1	gfppost	bcatpost	281.178	400.905	161.452	0.40272	-1.31215	0	0	NA	NA	NA		NOHIT
tr5_comp12362_c0_seq1	gfppost	bcatpost	122.985	175.145	70.8257	0.404384	-1.3062	1.35e-09	1.55e-07	sp|Q6AYM9|CLN8_RAT	8e-48	187		NOHIT
tr5_comp358_c0_seq1	gfppost	bcatpost	416.435	592.723	240.146	0.405158	-1.30344	0	4e-15	NA	NA	NA		NOHIT
tr5_comp11899_c0_seq1	gfppost	bcatpost	122.877	174.877	70.8775	0.4053	-1.30294	1.23e-12	2.2e-10	NA	NA	NA		NOHIT
tr5_comp10178_c0_seq1	gfppost	bcatpost	258.302	367.366	149.237	0.406234	-1.29962	1e-15	1.41e-13	NA	NA	NA		NOHIT
tr5_comp10046_c0_seq1	gfppost	bcatpost	62.8626	89.3935	36.3316	0.406423	-1.29895	2.67e-08	2.46e-06	NA	NA	NA		NOHIT
tr5_comp13038_c0_seq1	gfppost	bcatpost	59.0638	83.9882	34.1393	0.406478	-1.29875	2.53e-08	2.33e-06	NA	NA	NA		NOHIT
tr5_comp12108_c0_seq1	gfppost	bcatpost	113.224	160.997	65.4515	0.406538	-1.29854	6.06e-07	4.26e-05	NA	NA	NA		NOHIT
tr5_comp16598_c0_seq1	gfppost	bcatpost	66.1834	94.0627	38.304	0.407218	-1.29613	1.18e-09	1.37e-07	sp|Q28727|NTCP2_RABIT	1e-34	144		NOHIT
tr5_comp3460_c0_seq1	gfppost	bcatpost	632.964	898.629	367.298	0.408732	-1.29077	4.32e-11	6.18e-09	NA	NA	NA		NOHIT
tr5_comp9257_c0_seq1	gfppost	bcatpost	35.4874	50.3624	20.6123	0.40928	-1.28884	1.83e-05	0.000902057	NA	NA	NA		NOHIT
tr5_comp15156_c0_seq1	gfppost	bcatpost	53.9916	76.5777	31.4055	0.410113	-1.28591	1.83e-07	1.44e-05	NA	NA	NA		NOHIT
tr5_comp26707_c0_seq1	gfppost	bcatpost	27.5254	38.9926	16.0583	0.41183	-1.27988	0.000704216	0.0207405	NA	NA	NA		NOHIT
tr5_comp10424_c0_seq1	gfppost	bcatpost	308.064	436.18	179.948	0.412556	-1.27734	0	0	sp|Q5RFD2|S47A1_PONAB	4e-70	262		NOHIT
tr5_comp17378_c0_seq1	gfppost	bcatpost	20.1943	28.5885	11.8002	0.412762	-1.27662	0.000134489	0.00502303	NA	NA	NA		NOHIT
tr5_comp1952_c0_seq1	gfppost	bcatpost	1079.81	1528.02	631.609	0.413352	-1.27456	1.66e-10	2.16e-08	NA	NA	NA		NOHIT
tr5_comp129_c0_seq1	gfppost	bcatpost	321.829	455.233	188.424	0.413907	-1.27262	3.73e-13	6.99e-11	NA	NA	NA		NOHIT
tr5_comp4531_c0_seq1	gfppost	bcatpost	276.673	391.046	162.3	0.415041	-1.26868	1.37e-09	1.57e-07	sp|P10736|VA52_DOLMA	5e-05	41.9		NOHIT
tr5_comp10542_c0_seq1	gfppost	bcatpost	410.247	579.36	241.133	0.416206	-1.26463	0	0	sp|P26233|CTNB_XENLA	3e-12	70.9		NOHIT
tr5_comp27315_c0_seq1	gfppost	bcatpost	16.9347	23.8807	9.98867	0.418274	-1.25748	0.00149307	0.0388262	NA	NA	NA		NOHIT
tr5_comp2221_c0_seq1	gfppost	bcatpost	1188.43	1675.36	701.513	0.418725	-1.25593	0	0	NA	NA	NA		NOHIT
tr5_comp9191_c0_seq1	gfppost	bcatpost	158.901	223.858	93.945	0.419663	-1.2527	0	1.6e-14	NA	NA	NA		NOHIT
tr5_comp12281_c0_seq1	gfppost	bcatpost	41.2155	57.9499	24.4811	0.422453	-1.24314	0.000567859	0.0173562	sp|A1L1P9|S47A1_DANRE	9e-13	70.9		NOHIT
tr5_comp8598_c0_seq1	gfppost	bcatpost	162.878	228.68	97.0768	0.42451	-1.23613	1e-14	2.22e-12	NA	NA	NA		NOHIT
tr5_comp6198_c0_seq1	gfppost	bcatpost	23.8174	33.4224	14.2123	0.425231	-1.23368	0.000466754	0.0147228	NA	NA	NA		NOHIT
tr5_comp18263_c0_seq1	gfppost	bcatpost	86.069	120.518	51.6199	0.428316	-1.22325	2.49e-08	2.3e-06	NA	NA	NA		NOHIT
tr5_comp11786_c0_seq1	gfppost	bcatpost	167.217	233.538	100.895	0.432029	-1.2108	6e-15	1.32e-12	sp|P00773|ELA1_RAT	5e-21	99.5		NOHIT
tr5_comp2744_c0_seq1	gfppost	bcatpost	3575.06	4992.31	2157.8	0.432225	-1.21015	2.98e-11	4.33e-09	NA	NA	NA		NOHIT
tr5_comp6618_c0_seq1	gfppost	bcatpost	1989.26	2776.95	1201.56	0.432691	-1.20859	0	0	NA	NA	NA		NOHIT
tr5_comp4303_c0_seq1	gfppost	bcatpost	74.901	104.556	45.2457	0.43274	-1.20843	3.39e-09	3.69e-07	NA	NA	NA		NOHIT
tr5_comp12236_c0_seq1	gfppost	bcatpost	72.5024	101.105	43.8996	0.434198	-1.20358	2.13e-05	0.00103401	sp|Q5ZLR1|GP177_CHICK	3e-22	101		NOHIT
tr5_comp11571_c0_seq1	gfppost	bcatpost	23.4518	32.674	14.2295	0.435499	-1.19926	0.000205829	0.00726063	NA	NA	NA		NOHIT
tr5_comp17834_c0_seq1	gfppost	bcatpost	21.3324	29.6033	13.0616	0.44122	-1.18043	0.00132085	0.0348679	NA	NA	NA		NOHIT
tr5_comp2331_c0_seq1	gfppost	bcatpost	3011.15	4174.98	1847.32	0.442475	-1.17633	1.89e-12	3.31e-10	NA	NA	NA		NOHIT
tr5_comp17971_c0_seq1	gfppost	bcatpost	24.9982	34.6406	15.3558	0.44329	-1.17368	0.00111627	0.0303814	NA	NA	NA		NOHIT
tr5_comp6704_c0_seq1	gfppost	bcatpost	2418.96	3345.11	1492.82	0.446269	-1.16401	0	0	NA	NA	NA		NOHIT
tr5_comp18907_c0_seq1	gfppost	bcatpost	35.2703	48.7517	21.7889	0.446937	-1.16186	1.09e-05	0.000569714	NA	NA	NA		NOHIT
tr5_comp3710_c0_seq1	gfppost	bcatpost	4058.9	5610.12	2507.68	0.446992	-1.16168	0	0	sp|Q15063|POSTN_HUMAN	4e-25	113		NOHIT
tr5_comp2347_c0_seq1	gfppost	bcatpost	395.06	546.04	244.08	0.447	-1.16165	0	0	NA	NA	NA		NOHIT
tr5_comp2594_c0_seq1	gfppost	bcatpost	995.139	1374.34	615.936	0.448168	-1.15789	0	0	sp|P51638|CAV3_RAT	2e-20	95.5		NOHIT
tr5_comp13565_c0_seq1	gfppost	bcatpost	33.3828	46.0858	20.6798	0.448725	-1.1561	0.000161539	0.00589738	NA	NA	NA		NOHIT
tr5_comp18181_c0_seq1	gfppost	bcatpost	27.9806	38.6	17.3613	0.449775	-1.15273	3.46e-05	0.00157563	NA	NA	NA		NOHIT
tr5_comp17951_c0_seq1	gfppost	bcatpost	65.0569	89.7353	40.3785	0.449974	-1.15209	1.51e-06	9.64e-05	sp|P55270|SCNNA_BOVIN	3e-11	67.3		NOHIT
tr5_comp7607_c0_seq1	gfppost	bcatpost	133.642	184.217	83.067	0.45092	-1.14906	1.25e-10	1.65e-08	NA	NA	NA		NOHIT
tr5_comp7158_c0_seq1	gfppost	bcatpost	56.1472	77.3506	34.9438	0.451759	-1.14637	3.32e-05	0.00152299	NA	NA	NA		NOHIT
tr5_comp9126_c0_seq1	gfppost	bcatpost	184.367	253.966	114.768	0.451905	-1.14591	1.03e-12	1.86e-10	sp|Q6DN90|IQEC1_HUMAN	6e-14	76.2		NOHIT
tr5_comp18556_c0_seq1	gfppost	bcatpost	21.8442	30.0853	13.6032	0.452153	-1.14512	0.00137808	0.036182	NA	NA	NA		NOHIT
tr5_comp3222_c0_seq1	gfppost	bcatpost	114.251	157.329	71.1734	0.452387	-1.14437	0.00169203	0.0431115	NA	NA	NA		NOHIT
tr5_comp18317_c0_seq1	gfppost	bcatpost	60.4753	83.2643	37.6863	0.452611	-1.14366	1.27e-06	8.26e-05	NA	NA	NA		NOHIT
tr5_comp14545_c0_seq1	gfppost	bcatpost	30.6204	42.1527	19.0881	0.452832	-1.14295	2.79e-05	0.0013133	NA	NA	NA		NOHIT
tr5_comp1967_c0_seq1	gfppost	bcatpost	2127.67	2928.17	1327.18	0.453245	-1.14164	2.6e-14	5.46e-12	sp|Q62635|MUC2_RAT	0.0002	43.6		NOHIT
tr5_comp7168_c0_seq1	gfppost	bcatpost	118.617	163.19	74.0438	0.453728	-1.1401	1.68e-06	0.000106724	sp|Q6PCW6|CNFN_MOUSE	5e-15	77.8		NOHIT
tr5_comp18628_c0_seq1	gfppost	bcatpost	24.1585	33.2069	15.1102	0.455031	-1.13596	0.0011087	0.0302423	sp|A7KAU2|S47A1_RABIT	6e-24	106		NOHIT
tr5_comp6456_c1_seq1	gfppost	bcatpost	15516	21321.2	9710.79	0.455453	-1.13463	3.23e-05	0.00149256	NA	NA	NA		NOHIT
tr5_comp3120_c0_seq1	gfppost	bcatpost	296.446	406.908	185.984	0.457066	-1.12953	0	0	sp|P36044|MNN4_YEAST	0.001	39.5		NOHIT
tr5_comp20362_c0_seq1	gfppost	bcatpost	84.0247	115.253	52.7965	0.458092	-1.12629	4.39e-08	3.89e-06	sp|Q9GT50|MTH_DROYA	4e-14	77		NOHIT
tr5_comp9105_c0_seq1	gfppost	bcatpost	29.8756	40.9591	18.7921	0.458803	-1.12405	0.00190184	0.0472852	NA	NA	NA		NOHIT
tr5_comp12659_c0_seq1	gfppost	bcatpost	207.563	284.561	130.564	0.458825	-1.12398	2.36e-12	4.1e-10	sp|Q2M385|MPEG1_HUMAN	4e-110	396		NOHIT
tr5_comp27833_c0_seq1	gfppost	bcatpost	34.9633	47.8245	22.1021	0.46215	-1.11357	8.7e-05	0.00350922	sp|Q8NFU1|BEST2_HUMAN	2e-50	196		NOHIT
tr5_comp7922_c0_seq1	gfppost	bcatpost	33.1738	45.3374	21.0103	0.46342	-1.10961	0.0001999	0.00709566	NA	NA	NA		NOHIT
tr5_comp17208_c0_seq1	gfppost	bcatpost	29.9016	40.8329	18.9703	0.464584	-1.10599	0.00048461	0.0152014	sp|Q86W47|KCMB4_HUMAN	5e-08	55.2		NOHIT
tr5_comp15665_c0_seq1	gfppost	bcatpost	65.1417	88.9238	41.3597	0.465114	-1.10434	4.02e-07	2.97e-05	sp|A1L1K1|PTOR2_RAT	7e-09	58.4		NOHIT
tr5_comp1405_c0_seq1	gfppost	bcatpost	169.179	230.937	107.42	0.465149	-1.10423	4.7e-14	9.56e-12	NA	NA	NA		NOHIT
tr5_comp5903_c0_seq1	gfppost	bcatpost	265.845	362.457	169.233	0.466904	-1.0988	1e-15	2.95e-13	NA	NA	NA		NOHIT
tr5_comp20762_c0_seq1	gfppost	bcatpost	28.8799	39.3484	18.4115	0.467909	-1.0957	0.00177944	0.0448821	NA	NA	NA		NOHIT
tr5_comp12872_c0_seq1	gfppost	bcatpost	67.8746	92.4257	43.3235	0.468739	-1.09314	7.3e-08	6.19e-06	sp|Q15392|DHC24_HUMAN	1e-171	599		NOHIT
tr5_comp13743_c0_seq1	gfppost	bcatpost	32.3469	44.0053	20.6885	0.470136	-1.08885	0.000270585	0.00917357	NA	NA	NA		NOHIT
tr5_comp5278_c0_seq1	gfppost	bcatpost	344.459	468.473	220.445	0.47056	-1.08755	3e-15	7.37e-13	sp|Q96MD2|CL066_HUMAN	3e-25	113		NOHIT
tr5_comp3797_c0_seq1	gfppost	bcatpost	13795.9	18746.4	8845.49	0.47185	-1.0836	0	0	sp|Q7M3Y3|TNNI_CHLNI	3e-27	120		NOHIT
tr5_comp14815_c0_seq1	gfppost	bcatpost	18.3883	24.9849	11.7916	0.471949	-1.0833	0.000739847	0.0216289	NA	NA	NA		NOHIT
tr5_comp3287_c0_seq1	gfppost	bcatpost	798.676	1085.09	512.26	0.472088	-1.08287	7.13e-11	9.85e-09	NA	NA	NA		NOHIT
tr5_comp2497_c0_seq1	gfppost	bcatpost	2599.68	3526.7	1672.67	0.474288	-1.07617	0	0	NA	NA	NA		NOHIT
tr5_comp3349_c0_seq1	gfppost	bcatpost	472.583	640.84	304.325	0.474884	-1.07435	1.26e-11	1.95e-09	sp|Q9D9B4|CJ011_MOUSE	4e-16	82.2		NOHIT
tr5_comp5981_c0_seq1	gfppost	bcatpost	264.61	358.473	170.747	0.476317	-1.07001	1.3e-14	2.93e-12	NA	NA	NA		NOHIT
tr5_comp6977_c0_seq1	gfppost	bcatpost	169.425	229.339	109.512	0.477512	-1.06639	5.13e-11	7.24e-09	NA	NA	NA		NOHIT
tr5_comp5890_c0_seq1	gfppost	bcatpost	569.71	770.827	368.593	0.478178	-1.06438	0	0	sp|Q7Z5S9|TM144_HUMAN	1e-74	277		NOHIT
tr5_comp175_c0_seq1	gfppost	bcatpost	399.989	541.102	258.877	0.478425	-1.06364	2.21e-07	1.71e-05	NA	NA	NA		NOHIT
tr5_comp298_c0_seq1	gfppost	bcatpost	1334.53	1805.02	864.047	0.478692	-1.06283	0	0	NA	NA	NA		NOHIT
tr5_comp8866_c0_seq1	gfppost	bcatpost	104.294	141.062	67.5259	0.478698	-1.06281	6.58e-06	0.000365493	NA	NA	NA		NOHIT
tr5_comp3921_c0_seq1	gfppost	bcatpost	2627.98	3552.88	1703.07	0.479348	-1.06085	0	0	NA	NA	NA		NOHIT
tr5_comp675_c0_seq1	gfppost	bcatpost	1282.22	1729.28	835.157	0.48295	-1.05005	0	0	NA	NA	NA		NOHIT
tr5_comp11023_c0_seq1	gfppost	bcatpost	53.9924	72.7953	35.1895	0.483403	-1.0487	0.0017026	0.0433298	NA	NA	NA		NOHIT
tr5_comp15285_c0_seq1	gfppost	bcatpost	57.4446	77.44	37.4493	0.483591	-1.04814	1.22e-05	0.0006267	NA	NA	NA		NOHIT
tr5_comp1748_c0_seq1	gfppost	bcatpost	825.297	1110.9	539.691	0.485813	-1.04153	1.09e-11	1.71e-09	NA	NA	NA		NOHIT
tr5_comp279_c0_seq1	gfppost	bcatpost	337.612	454.008	221.216	0.487251	-1.03726	7.5e-14	1.52e-11	NA	NA	NA		NOHIT
tr5_comp4673_c0_seq1	gfppost	bcatpost	336.141	451.151	221.131	0.490149	-1.02871	0	1.15e-13	sp|Q58604|Y1207_METJA	4e-08	55.6		NOHIT
tr5_comp592_c0_seq1	gfppost	bcatpost	1197.87	1605.86	789.871	0.491867	-1.02366	0	0	NA	NA	NA		NOHIT
tr5_comp2278_c0_seq1	gfppost	bcatpost	671.121	899.605	442.636	0.492034	-1.02317	2.34e-06	0.000145141	NA	NA	NA		NOHIT
tr5_comp3596_c0_seq1	gfppost	bcatpost	1071.57	1436.06	707.083	0.492378	-1.02216	2.2e-07	1.71e-05	sp|Q63627|SFR15_RAT	2e-15	79.8		NOHIT
tr5_comp8242_c0_seq1	gfppost	bcatpost	363.827	487.366	240.288	0.493035	-1.02024	0	7.3e-14	sp|Q5RFD2|S47A1_PONAB	2e-81	300		NOHIT
tr5_comp2573_c0_seq1	gfppost	bcatpost	118.075	158.103	78.0476	0.493649	-1.01844	6.24e-09	6.51e-07	NA	NA	NA		NOHIT
tr5_comp23258_c0_seq1	gfppost	bcatpost	30.3122	40.5034	20.121	0.496773	-1.00934	0.000480524	0.0150871	NA	NA	NA		NOHIT
tr5_comp1400_c0_seq1	gfppost	bcatpost	440.793	588.238	293.348	0.498689	-1.00379	0.000787934	0.0227757	NA	NA	NA		NOHIT
tr5_comp14022_c0_seq1	gfppost	bcatpost	40.4041	53.9151	26.8931	0.498805	-1.00345	0.000500307	0.0156145	NA	NA	NA		NOHIT
