# Supplementary material for: An evolutionarily-conserved Wnt3/β-catenin/Sp5 feedback loop restricts head organizer activity in Hydra
Source: Nat Commun. 2019 Jan 18;10:312. doi: 10.1038/s41467-018-08242-2 (PMC6338789; doi:10.1038/s41467-018-08242-2)
Supplement: Supplementary file 9 — Supplementary Data 2 [file 41467_2018_8242_MOESM9_ESM.xlsx]

## Sheet: ChIPenrich_assigned genes_hysp5
Supplementary Data 2: ChIP-seq and RNA-seq data analysis
peak_id	chr	peak_start	peak_end	gene_id	gene_symbol	gene_locus_start	gene_locus_end	nearest_tss	dist_to_tss	nearest_tss_gene_id	nearest_tss_symbol	nearest_tss_gene_strand
peak:1	chr1	762147	762296	79854	LINC00115	692469	762936	762902	680	79854	LINC00115	-
peak:2	chr1	762836	762985	79854	LINC00115	692469	762936	762902	-7	79854	LINC00115	-
peak:3	chr1	770317	770466	643837	LINC01128	762937	787680	763178	7212	643837	LINC01128	+
peak:4	chr1	805180	805329	284593	FAM41C	787681	836356	812182	6927	284593	FAM41C	-
peak:5	chr1	839864	840013	148398	SAMD11	836357	879482	860530	-20591	148398	SAMD11	+
peak:6	chr1	845912	846061	148398	SAMD11	836357	879482	860530	-14543	148398	SAMD11	+
peak:7	chr1	852046	852195	148398	SAMD11	836357	879482	860530	-8409	148398	SAMD11	+
peak:8	chr1	856462	856611	148398	SAMD11	836357	879482	860530	-3993	148398	SAMD11	+
peak:9	chr1	858959	859108	148398	SAMD11	836357	879482	860530	-1496	148398	SAMD11	+
peak:10	chr1	859363	859512	148398	SAMD11	836357	879482	860530	-1092	148398	SAMD11	+
peak:11	chr1	860244	860393	148398	SAMD11	836357	879482	860530	-211	148398	SAMD11	+
peak:12	chr1	861032	861181	148398	SAMD11	836357	879482	861121	-14	148398	SAMD11	+
peak:13	chr1	865368	865517	148398	SAMD11	836357	879482	861302	4139	148398	SAMD11	+
peak:14	chr1	868347	868496	148398	SAMD11	836357	879482	874655	-6233	148398	SAMD11	+
peak:15	chr1	868965	869114	148398	SAMD11	836357	879482	874655	-5615	148398	SAMD11	+
peak:16	chr1	870352	870501	148398	SAMD11	836357	879482	874655	-4228	148398	SAMD11	+
peak:17	chr1	870811	870960	148398	SAMD11	836357	879482	874655	-3769	148398	SAMD11	+
peak:18	chr1	871582	871731	148398	SAMD11	836357	879482	874655	-2998	148398	SAMD11	+
peak:19	chr1	872534	872683	148398	SAMD11	836357	879482	874655	-2046	148398	SAMD11	+
peak:20	chr1	873824	873973	148398	SAMD11	836357	879482	874655	-756	148398	SAMD11	+
peak:21	chr1	874604	874753	148398	SAMD11	836357	879482	874655	22	148398	SAMD11	+
peak:22	chr1	875132	875281	148398	SAMD11	836357	879482	874655	550	148398	SAMD11	+
peak:23	chr1	876182	876331	148398	SAMD11	836357	879482	876524	-267	148398	SAMD11	+
peak:24	chr1	877384	877533	148398	SAMD11	836357	879482	876524	933	148398	SAMD11	+
peak:25	chr1	878626	878775	148398	SAMD11	836357	879482	876524	2175	148398	SAMD11	+
peak:26	chr1	879308	879457	148398	SAMD11	836357	879482	876524	2857	148398	SAMD11	+
peak:27	chr1	880235	880384	26155	NOC2L	879483	895323	882440	2130	26155	NOC2L	-
peak:28	chr1	883170	883319	26155	NOC2L	879483	895323	882440	-803	26155	NOC2L	-
peak:29	chr1	886707	886856	26155	NOC2L	879483	895323	882440	-4340	26155	NOC2L	-
peak:30	chr1	894642	894791	26155	NOC2L	879483	895323	894679	-36	26155	NOC2L	-
peak:31	chr1	895694	895843	339451	KLHL17	895324	899806	895967	-198	339451	KLHL17	+
peak:32	chr1	896300	896449	339451	KLHL17	895324	899806	895967	406	339451	KLHL17	+
peak:33	chr1	898493	898642	339451	KLHL17	895324	899806	897735	831	339451	KLHL17	+
peak:34	chr1	901753	901902	84069	PLEKHN1	899807	906949	901877	-49	84069	PLEKHN1	+
peak:35	chr1	902326	902475	84069	PLEKHN1	899807	906949	901877	522	84069	PLEKHN1	+
peak:36	chr1	906970	907119	84808	PERM1	906950	926512	912021	4976	84808	PERM1	-
peak:37	chr1	911438	911587	84808	PERM1	906950	926512	912021	508	84808	PERM1	-
peak:38	chr1	913519	913668	84808	PERM1	906950	926512	912021	-1571	84808	PERM1	-
peak:39	chr1	932749	932898	57801	HES4	926513	942199	935552	2728	57801	HES4	-
peak:40	chr1	933718	933867	57801	HES4	926513	942199	935552	1759	57801	HES4	-
peak:41	chr1	934620	934769	57801	HES4	926513	942199	935552	857	57801	HES4	-
peak:42	chr1	935686	935835	57801	HES4	926513	942199	935552	-207	57801	HES4	-
peak:43	chr1	936708	936857	57801	HES4	926513	942199	935552	-1229	57801	HES4	-
peak:44	chr1	937159	937308	57801	HES4	926513	942199	935552	-1680	57801	HES4	-
peak:45	chr1	940334	940483	57801	HES4	926513	942199	935552	-4855	57801	HES4	-
peak:46	chr1	940930	941079	57801	HES4	926513	942199	935552	-5451	57801	HES4	-
peak:47	chr1	950306	950455	9636	ISG15	942200	952175	948847	1532	9636	ISG15	+
peak:48	chr1	954842	954991	375790	AGRN	952176	982595	955503	-586	375790	AGRN	+
peak:49	chr1	956122	956271	375790	AGRN	952176	982595	955503	692	375790	AGRN	+
peak:50	chr1	959421	959570	375790	AGRN	952176	982595	955503	3991	375790	AGRN	+
peak:51	chr1	960384	960533	375790	AGRN	952176	982595	955503	4954	375790	AGRN	+
peak:52	chr1	961273	961422	375790	AGRN	952176	982595	955503	5843	375790	AGRN	+
peak:53	chr1	971081	971230	375790	AGRN	952176	982595	955503	15651	375790	AGRN	+
peak:54	chr1	975275	975424	375790	AGRN	952176	982595	955503	19845	375790	AGRN	+
peak:55	chr1	975927	976076	375790	AGRN	952176	982595	955503	20497	375790	AGRN	+
peak:56	chr1	977356	977505	375790	AGRN	952176	982595	955503	21926	375790	AGRN	+
peak:57	chr1	978091	978240	375790	AGRN	952176	982595	955503	22661	375790	AGRN	+
peak:58	chr1	984923	985072	401934	RNF223	982596	1018316	1009687	24689	401934	RNF223	-
peak:59	chr1	986960	987109	401934	RNF223	982596	1018316	1009687	22652	401934	RNF223	-
peak:60	chr1	994524	994673	401934	RNF223	982596	1018316	1009687	15088	401934	RNF223	-
peak:61	chr1	997147	997296	401934	RNF223	982596	1018316	1009687	12465	401934	RNF223	-
peak:62	chr1	997941	998090	401934	RNF223	982596	1018316	1009687	11671	401934	RNF223	-
peak:63	chr1	999286	999435	401934	RNF223	982596	1018316	1009687	10326	401934	RNF223	-
peak:64	chr1	999706	999855	401934	RNF223	982596	1018316	1009687	9906	401934	RNF223	-
peak:65	chr1	1002010	1002159	401934	RNF223	982596	1018316	1009687	7602	401934	RNF223	-
peak:66	chr1	1003891	1004040	401934	RNF223	982596	1018316	1009687	5721	401934	RNF223	-
peak:67	chr1	1004660	1004809	401934	RNF223	982596	1018316	1009687	4952	401934	RNF223	-
peak:68	chr1	1008885	1009034	401934	RNF223	982596	1018316	1009687	727	401934	RNF223	-
peak:69	chr1	1010670	1010819	401934	RNF223	982596	1018316	1009687	-1056	401934	RNF223	-
peak:70	chr1	1015163	1015312	401934	RNF223	982596	1018316	1009687	-5549	401934	RNF223	-
peak:71	chr1	1015685	1015834	401934	RNF223	982596	1018316	1009687	-6071	401934	RNF223	-
peak:72	chr1	1016382	1016531	401934	RNF223	982596	1018316	1009687	-6768	401934	RNF223	-
peak:73	chr1	1026828	1026977	54991	C1orf159	1018317	1062066	1026945	42	54991	C1orf159	-
peak:74	chr1	1027283	1027432	54991	C1orf159	1018317	1062066	1027554	196	54991	C1orf159	-
peak:75	chr1	1051485	1051634	54991	C1orf159	1018317	1062066	1051736	176	54991	C1orf159	-
peak:76	chr1	1072082	1072231	254099	LINC01342	1062067	1087440	1072397	-240	254099	LINC01342	+
peak:77	chr1	1073241	1073390	254099	LINC01342	1062067	1087440	1072397	917	254099	LINC01342	+
peak:78	chr1	1074000	1074149	254099	LINC01342	1062067	1087440	1072397	1676	254099	LINC01342	+
peak:79	chr1	1076290	1076439	254099	LINC01342	1062067	1087440	1072397	3966	254099	LINC01342	+
peak:80	chr1	1076983	1077132	254099	LINC01342	1062067	1087440	1072397	4659	254099	LINC01342	+
peak:81	chr1	1079670	1079819	254099	LINC01342	1062067	1087440	1072397	7346	254099	LINC01342	+
peak:82	chr1	1084983	1085132	254099	LINC01342	1062067	1087440	1072397	12659	254099	LINC01342	+
peak:83	chr1	1092314	1092463	406984	MIR200B	1087441	1102863	1102484	-10095	406984	MIR200B	+
peak:84	chr1	1093107	1093256	406984	MIR200B	1087441	1102863	1102484	-9302	406984	MIR200B	+
peak:85	chr1	1093659	1093808	406984	MIR200B	1087441	1102863	1102484	-8750	406984	MIR200B	+
peak:86	chr1	1096794	1096943	406984	MIR200B	1087441	1102863	1102484	-5615	406984	MIR200B	+
peak:87	chr1	1097986	1098135	406984	MIR200B	1087441	1102863	1102484	-4423	406984	MIR200B	+
peak:88	chr1	1101499	1101648	406984	MIR200B	1087441	1102863	1102484	-910	406984	MIR200B	+
peak:89	chr1	1102067	1102216	406984	MIR200B	1087441	1102863	1102484	-342	406984	MIR200B	+
peak:90	chr1	1103185	1103334	406983	MIR200A	1102864	1103814	1103243	15	406983	MIR200A	+
peak:91	chr1	1104288	1104437	554210	MIR429	1103815	1106835	1104385	-22	554210	MIR429	+
peak:92	chr1	1104924	1105073	554210	MIR429	1103815	1106835	1104385	612	554210	MIR429	+
peak:93	chr1	1105844	1105993	554210	MIR429	1103815	1106835	1104385	1532	554210	MIR429	+
peak:94	chr1	1115112	1115261	254173	TTLL10	1106836	1128068	1115077	108	254173	TTLL10	+
peak:95	chr1	1116711	1116860	254173	TTLL10	1106836	1128068	1115077	1707	254173	TTLL10	+
peak:96	chr1	1117799	1117948	254173	TTLL10	1106836	1128068	1115077	2795	254173	TTLL10	+
peak:97	chr1	1136366	1136515	8784	TNFRSF18	1128069	1145818	1141060	4619	8784	TNFRSF18	-
peak:98	chr1	1136883	1137032	8784	TNFRSF18	1128069	1145818	1141060	4102	8784	TNFRSF18	-
peak:99	chr1	1138312	1138461	8784	TNFRSF18	1128069	1145818	1141060	2673	8784	TNFRSF18	-
peak:100	chr1	1140026	1140175	8784	TNFRSF18	1128069	1145818	1141060	959	8784	TNFRSF18	-
peak:101	chr1	1142022	1142171	8784	TNFRSF18	1128069	1145818	1142089	-6	8784	TNFRSF18	-
peak:102	chr1	1142506	1142655	8784	TNFRSF18	1128069	1145818	1142089	-490	8784	TNFRSF18	-
peak:103	chr1	1143881	1144030	8784	TNFRSF18	1128069	1145818	1142089	-1865	8784	TNFRSF18	-
peak:104	chr1	1147667	1147816	7293	TNFRSF4	1145819	1153139	1149548	1806	7293	TNFRSF4	-
peak:105	chr1	1148410	1148559	7293	TNFRSF4	1145819	1153139	1149548	1063	7293	TNFRSF4	-
peak:106	chr1	1149452	1149601	7293	TNFRSF4	1145819	1153139	1149548	21	7293	TNFRSF4	-
peak:107	chr1	1153468	1153617	51150	SDF4	1153140	1167538	1156731	3188	51150	SDF4	-
peak:108	chr1	1167178	1167327	51150	SDF4	1153140	1167538	1167447	194	51150	SDF4	-
peak:109	chr1	1172692	1172841	126792	B3GALT6	1167539	1174865	1167629	5136	126792	B3GALT6	+
peak:110	chr1	1174919	1175068	388581	C1QTNF12	1174866	1192737	1182102	7108	388581	C1QTNF12	-
peak:111	chr1	1175688	1175837	388581	C1QTNF12	1174866	1192737	1182102	6339	388581	C1QTNF12	-
peak:112	chr1	1176798	1176947	388581	C1QTNF12	1174866	1192737	1182102	5229	388581	C1QTNF12	-
peak:113	chr1	1179338	1179487	388581	C1QTNF12	1174866	1192737	1182102	2689	388581	C1QTNF12	-
peak:114	chr1	1180031	1180180	388581	C1QTNF12	1174866	1192737	1182102	1996	388581	C1QTNF12	-
peak:115	chr1	1180736	1180885	388581	C1QTNF12	1174866	1192737	1182102	1291	388581	C1QTNF12	-
peak:116	chr1	1182435	1182584	388581	C1QTNF12	1174866	1192737	1182102	-406	388581	C1QTNF12	-
peak:117	chr1	1183823	1183972	388581	C1QTNF12	1174866	1192737	1182102	-1794	388581	C1QTNF12	-
peak:118	chr1	1184963	1185112	388581	C1QTNF12	1174866	1192737	1182102	-2934	388581	C1QTNF12	-
peak:119	chr1	1191774	1191923	388581	C1QTNF12	1174866	1192737	1182102	-9745	388581	C1QTNF12	-
peak:120	chr1	1209646	1209795	118424	UBE2J2	1192738	1212525	1209234	-485	118424	UBE2J2	-
peak:121	chr1	1221302	1221451	6339	SCNN1D	1212526	1225936	1217537	3838	6339	SCNN1D	+
peak:122	chr1	1221836	1221985	6339	SCNN1D	1212526	1225936	1217537	4372	6339	SCNN1D	+
peak:123	chr1	1229280	1229429	116983	ACAP3	1225937	1243631	1234335	4980	116983	ACAP3	-
peak:124	chr1	1230680	1230829	116983	ACAP3	1225937	1243631	1234335	3580	116983	ACAP3	-
peak:125	chr1	1233342	1233491	116983	ACAP3	1225937	1243631	1234335	918	116983	ACAP3	-
peak:126	chr1	1234542	1234691	116983	ACAP3	1225937	1243631	1234335	-280	116983	ACAP3	-
peak:127	chr1	1234957	1235106	116983	ACAP3	1225937	1243631	1234335	-695	116983	ACAP3	-
peak:128	chr1	1237480	1237629	116983	ACAP3	1225937	1243631	1234335	-3218	116983	ACAP3	-
peak:129	chr1	1238378	1238527	116983	ACAP3	1225937	1243631	1241309	2856	116983	ACAP3	-
peak:130	chr1	1239248	1239397	116983	ACAP3	1225937	1243631	1241309	1986	116983	ACAP3	-
peak:131	chr1	1239986	1240135	116983	ACAP3	1225937	1243631	1241309	1248	116983	ACAP3	-
peak:132	chr1	1241082	1241231	116983	ACAP3	1225937	1243631	1241309	152	116983	ACAP3	-
peak:133	chr1	1241630	1241779	116983	ACAP3	1225937	1243631	1241309	-394	116983	ACAP3	-
peak:134	chr1	1242851	1243000	116983	ACAP3	1225937	1243631	1243269	343	116983	ACAP3	-
peak:135	chr1	1243561	1243710	126789	PUSL1	1243632	1244727	1243994	-358	126789	PUSL1	+
peak:136	chr1	1244814	1244963	116983	ACAP3	1244728	1248909	1244989	100	116983	ACAP3	-
peak:137	chr1	1250868	1251017	54973	INTS11	1248910	1260105	1252830	1887	54973	INTS11	-
peak:138	chr1	1253727	1253876	54973	INTS11	1248910	1260105	1252830	-970	54973	INTS11	-
peak:139	chr1	1256491	1256640	54973	INTS11	1248910	1260105	1260067	3501	54973	INTS11	-
peak:140	chr1	1258392	1258541	54973	INTS11	1248910	1260105	1260067	1600	54973	INTS11	-
peak:141	chr1	1259823	1259972	54973	INTS11	1248910	1260105	1260067	169	54973	INTS11	-
peak:142	chr1	1260393	1260542	80772	CPTP	1260106	1263434	1260143	323	80772	CPTP	+
peak:143	chr1	1271800	1271949	1855	DVL1	1271142	1289203	1275557	3682	1855	DVL1	-
peak:144	chr1	1272852	1273001	1855	DVL1	1271142	1289203	1275557	2630	1855	DVL1	-
peak:145	chr1	1275644	1275793	1855	DVL1	1271142	1289203	1275557	-160	1855	DVL1	-
peak:146	chr1	1277715	1277864	1855	DVL1	1271142	1289203	1275557	-2231	1855	DVL1	-
peak:147	chr1	1280511	1280660	1855	DVL1	1271142	1289203	1284492	3906	1855	DVL1	-
peak:148	chr1	1281339	1281488	1855	DVL1	1271142	1289203	1284492	3078	1855	DVL1	-
peak:149	chr1	1283043	1283192	1855	DVL1	1271142	1289203	1284492	1374	1855	DVL1	-
peak:150	chr1	1283852	1284001	1855	DVL1	1271142	1289203	1284492	565	1855	DVL1	-
peak:151	chr1	1285157	1285306	1855	DVL1	1271142	1289203	1284492	-738	1855	DVL1	-
peak:152	chr1	1287338	1287487	1855	DVL1	1271142	1289203	1284492	-2919	1855	DVL1	-
peak:153	chr1	1289546	1289695	54587	MXRA8	1289204	1303701	1293915	4294	54587	MXRA8	-
peak:154	chr1	1291635	1291784	54587	MXRA8	1289204	1303701	1293915	2205	54587	MXRA8	-
peak:155	chr1	1292246	1292395	54587	MXRA8	1289204	1303701	1293915	1594	54587	MXRA8	-
peak:156	chr1	1294066	1294215	54587	MXRA8	1289204	1303701	1293915	-224	54587	MXRA8	-
peak:157	chr1	1307148	1307297	54998	AURKAIP1	1303702	1318923	1310246	3023	54998	AURKAIP1	-
peak:158	chr1	1334215	1334364	81669	CCNL2	1318924	1338705	1334718	428	81669	CCNL2	-
peak:159	chr1	1334885	1335034	81669	CCNL2	1318924	1338705	1334718	-240	81669	CCNL2	-
peak:160	chr1	1335487	1335636	81669	CCNL2	1318924	1338705	1334718	-842	81669	CCNL2	-
peak:161	chr1	1341841	1341990	55052	MRPL20	1338706	1349758	1342693	777	55052	MRPL20	-
peak:162	chr1	1357001	1357150	441869	ANKRD65	1349759	1359166	1356824	-250	441869	ANKRD65	-
peak:163	chr1	1362441	1362590	643965	TMEM88B	1359167	1366205	1361508	1006	643965	TMEM88B	+
peak:164	chr1	1363567	1363716	643965	TMEM88B	1359167	1366205	1361508	2132	643965	TMEM88B	+
peak:165	chr1	1366055	1366204	643965	TMEM88B	1359167	1366205	1361508	4620	643965	TMEM88B	+
peak:166	chr1	1367385	1367534	64856	VWA1	1366206	1377986	1370903	-3443	64856	VWA1	+
peak:167	chr1	1368666	1368815	64856	VWA1	1366206	1377986	1370903	-2162	64856	VWA1	+
peak:168	chr1	1369217	1369366	64856	VWA1	1366206	1377986	1370903	-1611	64856	VWA1	+
peak:169	chr1	1369964	1370113	64856	VWA1	1366206	1377986	1370903	-864	64856	VWA1	+
peak:170	chr1	1370756	1370905	64856	VWA1	1366206	1377986	1370903	-72	64856	VWA1	+
peak:171	chr1	1376356	1376505	64856	VWA1	1366206	1377986	1370903	5526	64856	VWA1	+
peak:172	chr1	1406384	1406533	83858	ATAD3B	1396117	1434342	1407164	-705	83858	ATAD3B	+
peak:173	chr1	1406983	1407132	83858	ATAD3B	1396117	1434342	1407164	-106	83858	ATAD3B	+
peak:174	chr1	1469426	1469575	339453	TMEM240	1461826	1493001	1475740	6239	339453	TMEM240	-
peak:175	chr1	1470011	1470160	339453	TMEM240	1461826	1493001	1475740	5654	339453	TMEM240	-
peak:176	chr1	1474765	1474914	339453	TMEM240	1461826	1493001	1475740	900	339453	TMEM240	-
peak:177	chr1	1476464	1476613	339453	TMEM240	1461826	1493001	1475740	-797	339453	TMEM240	-
peak:178	chr1	1477713	1477862	339453	TMEM240	1461826	1493001	1475740	-2046	339453	TMEM240	-
peak:179	chr1	1478988	1479137	339453	TMEM240	1461826	1493001	1475740	-3321	339453	TMEM240	-
peak:180	chr1	1484200	1484349	339453	TMEM240	1461826	1493001	1475740	-8533	339453	TMEM240	-
peak:181	chr1	1532245	1532394	643988	FNDC10	1522870	1543135	1535476	3156	643988	FNDC10	-
peak:182	chr1	1532968	1533117	643988	FNDC10	1522870	1543135	1535476	2433	643988	FNDC10	-
peak:183	chr1	1536181	1536330	643988	FNDC10	1522870	1543135	1535476	-778	643988	FNDC10	-
peak:184	chr1	1541288	1541437	643988	FNDC10	1522870	1543135	1535476	-5885	643988	FNDC10	-
peak:185	chr1	1550822	1550971	142678	MIB2	1543136	1566023	1550795	100	142678	MIB2	+
peak:186	chr1	1552374	1552523	142678	MIB2	1543136	1566023	1551690	757	142678	MIB2	+
peak:187	chr1	1560273	1560422	142678	MIB2	1543136	1566023	1560371	-23	142678	MIB2	+
peak:188	chr1	1560941	1561090	142678	MIB2	1543136	1566023	1560371	643	142678	MIB2	+
peak:189	chr1	1562908	1563057	142678	MIB2	1543136	1566023	1564486	-1503	142678	MIB2	+
peak:190	chr1	1563476	1563625	142678	MIB2	1543136	1566023	1564486	-935	142678	MIB2	+
peak:191	chr1	1564235	1564384	142678	MIB2	1543136	1566023	1564486	-176	142678	MIB2	+
peak:192	chr1	1565339	1565488	142678	MIB2	1543136	1566023	1564486	926	142678	MIB2	+
peak:193	chr1	1566171	1566320	8510	MMP23B	1566024	1572652	1567560	-1314	8510	MMP23B	+
peak:194	chr1	1566724	1566873	8510	MMP23B	1566024	1572652	1567560	-761	8510	MMP23B	+
peak:195	chr1	1624345	1624494	728661	SLC35E2B	1591102	1627810	1624243	-175	728661	SLC35E2B	-
peak:196	chr1	1684416	1684565	65220	NADK	1683760	1767017	1690081	5590	65220	NADK	-
peak:197	chr1	1709302	1709451	65220	NADK	1683760	1767017	1709909	532	65220	NADK	-
peak:198	chr1	1710230	1710379	65220	NADK	1683760	1767017	1710297	-6	65220	NADK	-
peak:199	chr1	1714414	1714563	65220	NADK	1683760	1767017	1711508	-2979	65220	NADK	-
peak:200	chr1	1784466	1784615	2782	GNB1	1767018	1834396	1822526	37985	2782	GNB1	-
peak:201	chr1	1790898	1791047	2782	GNB1	1767018	1834396	1822526	31553	2782	GNB1	-
peak:202	chr1	1820284	1820433	2782	GNB1	1767018	1834396	1822526	2167	2782	GNB1	-
peak:203	chr1	1821515	1821664	2782	GNB1	1767018	1834396	1822526	936	2782	GNB1	-
peak:204	chr1	1823323	1823472	2782	GNB1	1767018	1834396	1822526	-870	2782	GNB1	-
peak:205	chr1	1826037	1826186	2782	GNB1	1767018	1834396	1822526	-3584	2782	GNB1	-
peak:206	chr1	1833485	1833634	2782	GNB1	1767018	1834396	1822526	-11032	2782	GNB1	-
peak:207	chr1	1838217	1838366	163688	CALML6	1834397	1848251	1846266	-7974	163688	CALML6	+
peak:208	chr1	1838915	1839064	163688	CALML6	1834397	1848251	1846266	-7276	163688	CALML6	+
peak:209	chr1	1839900	1840049	163688	CALML6	1834397	1848251	1846266	-6291	163688	CALML6	+
peak:210	chr1	1840576	1840725	163688	CALML6	1834397	1848251	1846266	-5615	163688	CALML6	+
peak:211	chr1	1846075	1846224	163688	CALML6	1834397	1848251	1846266	-116	163688	CALML6	+
peak:212	chr1	1850694	1850843	339456	TMEM52	1848252	1886577	1850740	-27	339456	TMEM52	-
peak:213	chr1	1852070	1852219	339456	TMEM52	1848252	1886577	1850740	-1403	339456	TMEM52	-
peak:214	chr1	1854368	1854517	339456	TMEM52	1848252	1886577	1850740	-3701	339456	TMEM52	-
peak:215	chr1	1880348	1880497	339456	TMEM52	1848252	1886577	1850740	-29681	339456	TMEM52	-
peak:216	chr1	1891405	1891554	85452	CFAP74	1886578	1943022	1922414	30934	85452	CFAP74	-
peak:217	chr1	1900828	1900977	85452	CFAP74	1886578	1943022	1922414	21511	85452	CFAP74	-
peak:218	chr1	1905207	1905356	85452	CFAP74	1886578	1943022	1922414	17132	85452	CFAP74	-
peak:219	chr1	1950436	1950585	2563	GABRD	1943023	1966338	1950768	-257	2563	GABRD	+
peak:220	chr1	1954669	1954818	2563	GABRD	1943023	1966338	1950768	3974	2563	GABRD	+
peak:221	chr1	1963889	1964038	2563	GABRD	1943023	1966338	1950768	13194	2563	GABRD	+
peak:222	chr1	1974425	1974574	5590	PRKCZ	1966339	2113250	1981909	-7409	5590	PRKCZ	+
peak:223	chr1	1975029	1975178	5590	PRKCZ	1966339	2113250	1981909	-6805	5590	PRKCZ	+
peak:224	chr1	1976134	1976283	5590	PRKCZ	1966339	2113250	1981909	-5700	5590	PRKCZ	+
peak:225	chr1	1978981	1979130	5590	PRKCZ	1966339	2113250	1981909	-2853	5590	PRKCZ	+
peak:226	chr1	1981204	1981353	5590	PRKCZ	1966339	2113250	1981909	-630	5590	PRKCZ	+
peak:227	chr1	1982473	1982622	5590	PRKCZ	1966339	2113250	1981909	637	5590	PRKCZ	+
peak:228	chr1	1983817	1983966	5590	PRKCZ	1966339	2113250	1981909	1981	5590	PRKCZ	+
peak:229	chr1	1992094	1992243	5590	PRKCZ	1966339	2113250	1981909	10258	5590	PRKCZ	+
peak:230	chr1	2023604	2023753	5590	PRKCZ	1966339	2113250	2036155	-12476	5590	PRKCZ	+
peak:231	chr1	2027244	2027393	5590	PRKCZ	1966339	2113250	2036155	-8836	5590	PRKCZ	+
peak:232	chr1	2036014	2036163	5590	PRKCZ	1966339	2113250	2036155	-66	5590	PRKCZ	+
peak:233	chr1	2042876	2043025	5590	PRKCZ	1966339	2113250	2036155	6794	5590	PRKCZ	+
peak:234	chr1	2064858	2065007	5590	PRKCZ	1966339	2113250	2076796	-11863	5590	PRKCZ	+
peak:235	chr1	2111247	2111396	5590	PRKCZ	1966339	2113250	2100287	11033	5590	PRKCZ	+
peak:236	chr1	2121128	2121277	199990	FAAP20	2113251	2149653	2126214	5011	199990	FAAP20	-
peak:237	chr1	2125990	2126139	199990	FAAP20	2113251	2149653	2126214	149	199990	FAAP20	-
peak:238	chr1	2126435	2126584	199990	FAAP20	2113251	2149653	2126214	-294	199990	FAAP20	-
peak:239	chr1	2130786	2130935	199990	FAAP20	2113251	2149653	2126214	-4645	199990	FAAP20	-
peak:240	chr1	2135988	2136137	199990	FAAP20	2113251	2149653	2139172	3109	199990	FAAP20	-
peak:241	chr1	2136750	2136899	199990	FAAP20	2113251	2149653	2139172	2347	199990	FAAP20	-
peak:242	chr1	2138592	2138741	199990	FAAP20	2113251	2149653	2139172	505	199990	FAAP20	-
peak:243	chr1	2139981	2140130	199990	FAAP20	2113251	2149653	2139172	-882	199990	FAAP20	-
peak:244	chr1	2141818	2141967	199990	FAAP20	2113251	2149653	2139172	-2719	199990	FAAP20	-
peak:245	chr1	2144251	2144400	199990	FAAP20	2113251	2149653	2139172	-5152	199990	FAAP20	-
peak:246	chr1	2156170	2156319	6497	SKI	2149654	2241563	2160134	-3889	6497	SKI	+
peak:247	chr1	2158326	2158475	6497	SKI	2149654	2241563	2160134	-1733	6497	SKI	+
peak:248	chr1	2159061	2159210	6497	SKI	2149654	2241563	2160134	-998	6497	SKI	+
peak:249	chr1	2163486	2163635	6497	SKI	2149654	2241563	2160134	3425	6497	SKI	+
peak:250	chr1	2171775	2171924	6497	SKI	2149654	2241563	2160134	11714	6497	SKI	+
peak:251	chr1	2204550	2204699	6497	SKI	2149654	2241563	2160134	44489	6497	SKI	+
peak:252	chr1	2210752	2210901	6497	SKI	2149654	2241563	2160134	50691	6497	SKI	+
peak:253	chr1	2216097	2216246	6497	SKI	2149654	2241563	2160134	56036	6497	SKI	+
peak:254	chr1	2235813	2235962	6497	SKI	2149654	2241563	2160134	75752	6497	SKI	+
peak:255	chr1	2236425	2236574	6497	SKI	2149654	2241563	2160134	76364	6497	SKI	+
peak:256	chr1	2238228	2238377	6497	SKI	2149654	2241563	2160134	78167	6497	SKI	+
peak:257	chr1	2242888	2243037	79906	MORN1	2241564	2323103	2322993	80030	79906	MORN1	-
peak:258	chr1	2244154	2244303	79906	MORN1	2241564	2323103	2322993	78764	79906	MORN1	-
peak:259	chr1	2245194	2245343	79906	MORN1	2241564	2323103	2322993	77724	79906	MORN1	-
peak:260	chr1	2245938	2246087	79906	MORN1	2241564	2323103	2322993	76980	79906	MORN1	-
peak:261	chr1	2246405	2246554	79906	MORN1	2241564	2323103	2322993	76513	79906	MORN1	-
peak:262	chr1	2247820	2247969	79906	MORN1	2241564	2323103	2322993	75098	79906	MORN1	-
peak:263	chr1	2248927	2249076	79906	MORN1	2241564	2323103	2322993	73991	79906	MORN1	-
peak:264	chr1	2251778	2251927	79906	MORN1	2241564	2323103	2322993	71140	79906	MORN1	-
peak:265	chr1	2252259	2252408	79906	MORN1	2241564	2323103	2322993	70659	79906	MORN1	-
peak:266	chr1	2256396	2256545	79906	MORN1	2241564	2323103	2322993	66522	79906	MORN1	-
peak:267	chr1	2268009	2268158	79906	MORN1	2241564	2323103	2322993	54909	79906	MORN1	-
peak:268	chr1	2268516	2268665	79906	MORN1	2241564	2323103	2322993	54402	79906	MORN1	-
peak:269	chr1	2321899	2322048	79906	MORN1	2241564	2323103	2322993	1019	79906	MORN1	-
peak:270	chr1	2323166	2323315	11079	RER1	2323104	2333612	2323214	25	11079	RER1	+
peak:271	chr1	2332653	2332802	11079	RER1	2323104	2333612	2323214	9512	11079	RER1	+
peak:272	chr1	2334815	2334964	5192	PEX10	2333613	2375882	2344010	9120	5192	PEX10	-
peak:273	chr1	2344130	2344279	5192	PEX10	2333613	2375882	2344010	-193	5192	PEX10	-
peak:274	chr1	2349100	2349249	5192	PEX10	2333613	2375882	2344010	-5163	5192	PEX10	-
peak:275	chr1	2364206	2364355	5192	PEX10	2333613	2375882	2344010	-20269	5192	PEX10	-
peak:276	chr1	2367809	2367958	5192	PEX10	2333613	2375882	2344010	-23872	5192	PEX10	-
peak:277	chr1	2374656	2374805	5192	PEX10	2333613	2375882	2344010	-30719	5192	PEX10	-
peak:278	chr1	2375473	2375622	5192	PEX10	2333613	2375882	2344010	-31536	5192	PEX10	-
peak:279	chr1	2375918	2376067	9651	PLCH2	2375883	2444109	2407754	-31761	9651	PLCH2	+
peak:280	chr1	2376537	2376686	9651	PLCH2	2375883	2444109	2407754	-31142	9651	PLCH2	+
peak:281	chr1	2377446	2377595	9651	PLCH2	2375883	2444109	2407754	-30233	9651	PLCH2	+
peak:282	chr1	2378558	2378707	9651	PLCH2	2375883	2444109	2407754	-29121	9651	PLCH2	+
peak:283	chr1	2381429	2381578	9651	PLCH2	2375883	2444109	2407754	-26250	9651	PLCH2	+
peak:284	chr1	2382787	2382936	9651	PLCH2	2375883	2444109	2407754	-24892	9651	PLCH2	+
peak:285	chr1	2383852	2384001	9651	PLCH2	2375883	2444109	2407754	-23827	9651	PLCH2	+
peak:286	chr1	2384309	2384458	9651	PLCH2	2375883	2444109	2407754	-23370	9651	PLCH2	+
peak:287	chr1	2385803	2385952	9651	PLCH2	2375883	2444109	2407754	-21876	9651	PLCH2	+
peak:288	chr1	2389474	2389623	9651	PLCH2	2375883	2444109	2407754	-18205	9651	PLCH2	+
peak:289	chr1	2389998	2390147	9651	PLCH2	2375883	2444109	2407754	-17681	9651	PLCH2	+
peak:290	chr1	2396727	2396876	9651	PLCH2	2375883	2444109	2407754	-10952	9651	PLCH2	+
peak:291	chr1	2397601	2397750	9651	PLCH2	2375883	2444109	2407754	-10078	9651	PLCH2	+
peak:292	chr1	2398574	2398723	9651	PLCH2	2375883	2444109	2407754	-9105	9651	PLCH2	+
peak:293	chr1	2400661	2400810	9651	PLCH2	2375883	2444109	2407754	-7018	9651	PLCH2	+
peak:294	chr1	2403292	2403441	9651	PLCH2	2375883	2444109	2407754	-4387	9651	PLCH2	+
peak:295	chr1	2404003	2404152	9651	PLCH2	2375883	2444109	2407754	-3676	9651	PLCH2	+
peak:296	chr1	2405221	2405370	9651	PLCH2	2375883	2444109	2407754	-2458	9651	PLCH2	+
peak:297	chr1	2406622	2406771	9651	PLCH2	2375883	2444109	2407754	-1057	9651	PLCH2	+
peak:298	chr1	2407599	2407748	9651	PLCH2	2375883	2444109	2407754	-80	9651	PLCH2	+
peak:299	chr1	2408111	2408260	9651	PLCH2	2375883	2444109	2407754	430	9651	PLCH2	+
peak:300	chr1	2408741	2408890	9651	PLCH2	2375883	2444109	2407754	1060	9651	PLCH2	+
peak:301	chr1	2409473	2409622	9651	PLCH2	2375883	2444109	2407754	1792	9651	PLCH2	+
peak:302	chr1	2427074	2427223	9651	PLCH2	2375883	2444109	2430183	-3034	9651	PLCH2	+
peak:303	chr1	2429610	2429759	9651	PLCH2	2375883	2444109	2430183	-498	9651	PLCH2	+
peak:304	chr1	2430498	2430647	9651	PLCH2	2375883	2444109	2430183	388	9651	PLCH2	+
peak:305	chr1	2431246	2431395	9651	PLCH2	2375883	2444109	2430183	1136	9651	PLCH2	+
peak:306	chr1	2432193	2432342	9651	PLCH2	2375883	2444109	2430183	2083	9651	PLCH2	+
peak:307	chr1	2435131	2435280	9651	PLCH2	2375883	2444109	2430183	5021	9651	PLCH2	+
peak:308	chr1	2436087	2436236	9651	PLCH2	2375883	2444109	2430183	5977	9651	PLCH2	+
peak:309	chr1	2436831	2436980	9651	PLCH2	2375883	2444109	2430183	6721	9651	PLCH2	+
peak:310	chr1	2437736	2437885	9651	PLCH2	2375883	2444109	2430183	7626	9651	PLCH2	+
peak:311	chr1	2438473	2438622	9651	PLCH2	2375883	2444109	2430183	8363	9651	PLCH2	+
peak:312	chr1	2444884	2445033	55229	PANK4	2444110	2459859	2458035	13076	55229	PANK4	-
peak:313	chr1	2447397	2447546	55229	PANK4	2444110	2459859	2458035	10563	55229	PANK4	-
peak:314	chr1	2458342	2458491	55229	PANK4	2444110	2459859	2458035	-380	55229	PANK4	-
peak:315	chr1	2464355	2464504	388585	HES5	2459860	2472984	2461684	-2744	388585	HES5	-
peak:316	chr1	2465872	2466021	388585	HES5	2459860	2472984	2461684	-4261	388585	HES5	-
peak:317	chr1	2466282	2466431	388585	HES5	2459860	2472984	2461684	-4671	388585	HES5	-
peak:318	chr1	2474933	2475082	115110	TNFRSF14-AS1	2472985	2486044	2484284	9276	115110	TNFRSF14-AS1	-
peak:319	chr1	2476485	2476634	115110	TNFRSF14-AS1	2472985	2486044	2484284	7724	115110	TNFRSF14-AS1	-
peak:320	chr1	2477217	2477366	115110	TNFRSF14-AS1	2472985	2486044	2484284	6992	115110	TNFRSF14-AS1	-
peak:321	chr1	2478264	2478413	115110	TNFRSF14-AS1	2472985	2486044	2484284	5945	115110	TNFRSF14-AS1	-
peak:322	chr1	2487372	2487521	8764	TNFRSF14	2486045	2488127	2487805	-358	8764	TNFRSF14	+
peak:323	chr1	2488966	2489115	100133445	NA	2488128	2503174	2488450	-589	100133445	NA	-
peak:324	chr1	2491575	2491724	100133445	NA	2488128	2503174	2488450	-3198	100133445	NA	-
peak:325	chr1	2492500	2492649	100133445	NA	2488128	2503174	2488450	-4123	100133445	NA	-
peak:326	chr1	2496183	2496332	100133445	NA	2488128	2503174	2488450	-7806	100133445	NA	-
peak:327	chr1	2496623	2496772	100133445	NA	2488128	2503174	2488450	-8246	100133445	NA	-
peak:328	chr1	2497837	2497986	100133445	NA	2488128	2503174	2488450	-9460	100133445	NA	-
peak:329	chr1	2517990	2518139	127281	FAM213B	2503175	2539738	2518189	-124	127281	FAM213B	+
peak:330	chr1	2518815	2518964	127281	FAM213B	2503175	2539738	2518517	371	127281	FAM213B	+
peak:331	chr1	2520013	2520162	127281	FAM213B	2503175	2539738	2518517	1569	127281	FAM213B	+
peak:332	chr1	2520439	2520588	127281	FAM213B	2503175	2539738	2518517	1995	127281	FAM213B	+
peak:333	chr1	2524439	2524588	127281	FAM213B	2503175	2539738	2518517	5995	127281	FAM213B	+
peak:334	chr1	2525617	2525766	127281	FAM213B	2503175	2539738	2518517	7173	127281	FAM213B	+
peak:335	chr1	2526974	2527123	127281	FAM213B	2503175	2539738	2518517	8530	127281	FAM213B	+
peak:336	chr1	2542865	2543014	79258	MMEL1	2539739	2635355	2560960	18020	79258	MMEL1	-
peak:337	chr1	2560369	2560518	79258	MMEL1	2539739	2635355	2560960	516	79258	MMEL1	-
peak:338	chr1	2563262	2563411	79258	MMEL1	2539739	2635355	2564481	1144	79258	MMEL1	-
peak:339	chr1	2572718	2572867	79258	MMEL1	2539739	2635355	2564481	-8310	79258	MMEL1	-
peak:340	chr1	2574605	2574754	79258	MMEL1	2539739	2635355	2564481	-10197	79258	MMEL1	-
peak:341	chr1	2715506	2715655	100287898	TTC34	2635356	2822138	2706230	-9349	100287898	TTC34	-
peak:342	chr1	2717785	2717934	100287898	TTC34	2635356	2822138	2706230	-11628	100287898	TTC34	-
peak:343	chr1	2718433	2718582	100287898	TTC34	2635356	2822138	2706230	-12276	100287898	TTC34	-
peak:344	chr1	2738414	2738563	100287898	TTC34	2635356	2822138	2706230	-32257	100287898	TTC34	-
peak:345	chr1	2776057	2776206	100287898	TTC34	2635356	2822138	2706230	-69900	100287898	TTC34	-
peak:346	chr1	2785187	2785336	100287898	TTC34	2635356	2822138	2706230	-79030	100287898	TTC34	-
peak:347	chr1	2794739	2794888	100287898	TTC34	2635356	2822138	2706230	-88582	100287898	TTC34	-
peak:348	chr1	2795157	2795306	100287898	TTC34	2635356	2822138	2706230	-89000	100287898	TTC34	-
peak:349	chr1	2799302	2799451	100287898	TTC34	2635356	2822138	2706230	-93145	100287898	TTC34	-
peak:350	chr1	2806584	2806733	100287898	TTC34	2635356	2822138	2706230	-100427	100287898	TTC34	-
peak:351	chr1	2843358	2843507	140625	ACTRT2	2822139	2959198	2938046	-94613	140625	ACTRT2	+
peak:352	chr1	2890373	2890522	140625	ACTRT2	2822139	2959198	2938046	-47598	140625	ACTRT2	+
peak:353	chr1	2932996	2933145	140625	ACTRT2	2822139	2959198	2938046	-4975	140625	ACTRT2	+
peak:354	chr1	2968089	2968238	440556	LINC00982	2959199	2985015	2980350	12186	440556	LINC00982	-
peak:355	chr1	2978477	2978626	440556	LINC00982	2959199	2985015	2980350	1798	440556	LINC00982	-
peak:356	chr1	2979729	2979878	440556	LINC00982	2959199	2985015	2980350	546	440556	LINC00982	-
peak:357	chr1	2985265	2985414	63976	PRDM16	2985016	3015140	2985742	-402	63976	PRDM16	+
peak:358	chr1	2986451	2986600	63976	PRDM16	2985016	3015140	2985742	782	63976	PRDM16	+
peak:359	chr1	2987190	2987339	63976	PRDM16	2985016	3015140	2985742	1521	63976	PRDM16	+
peak:360	chr1	2989388	2989537	63976	PRDM16	2985016	3015140	2985742	3719	63976	PRDM16	+
peak:361	chr1	2991252	2991401	63976	PRDM16	2985016	3015140	2985742	5583	63976	PRDM16	+
peak:362	chr1	3014565	3014714	63976	PRDM16	2985016	3015140	2985742	28896	63976	PRDM16	+
peak:363	chr1	3017230	3017379	100422968	MIR4251	3015141	3207843	3044539	-27234	100422968	MIR4251	+
peak:364	chr1	3028209	3028358	100422968	MIR4251	3015141	3207843	3044539	-16255	100422968	MIR4251	+
peak:365	chr1	3087120	3087269	100422968	MIR4251	3015141	3207843	3044539	42654	100422968	MIR4251	+
peak:366	chr1	3164010	3164159	100422968	MIR4251	3015141	3207843	3044539	119544	100422968	MIR4251	+
peak:367	chr1	3165039	3165188	100422968	MIR4251	3015141	3207843	3044539	120573	100422968	MIR4251	+
peak:368	chr1	3181071	3181220	100422968	MIR4251	3015141	3207843	3044539	136605	100422968	MIR4251	+
peak:369	chr1	3181545	3181694	100422968	MIR4251	3015141	3207843	3044539	137079	100422968	MIR4251	+
peak:370	chr1	3186579	3186728	100422968	MIR4251	3015141	3207843	3044539	142113	100422968	MIR4251	+
peak:371	chr1	3199822	3199971	100422968	MIR4251	3015141	3207843	3044539	155356	100422968	MIR4251	+
peak:372	chr1	3243440	3243589	27237	ARHGEF16	3207844	3418091	3371147	-127632	27237	ARHGEF16	+
peak:373	chr1	3267138	3267287	27237	ARHGEF16	3207844	3418091	3371147	-103934	27237	ARHGEF16	+
peak:374	chr1	3268532	3268681	27237	ARHGEF16	3207844	3418091	3371147	-102540	27237	ARHGEF16	+
peak:375	chr1	3269402	3269551	27237	ARHGEF16	3207844	3418091	3371147	-101670	27237	ARHGEF16	+
peak:376	chr1	3295631	3295780	27237	ARHGEF16	3207844	3418091	3371147	-75441	27237	ARHGEF16	+
peak:377	chr1	3296561	3296710	27237	ARHGEF16	3207844	3418091	3371147	-74511	27237	ARHGEF16	+
peak:378	chr1	3310610	3310759	27237	ARHGEF16	3207844	3418091	3371147	-60462	27237	ARHGEF16	+
peak:379	chr1	3320368	3320517	27237	ARHGEF16	3207844	3418091	3371147	-50704	27237	ARHGEF16	+
peak:380	chr1	3349882	3350031	27237	ARHGEF16	3207844	3418091	3371147	-21190	27237	ARHGEF16	+
peak:381	chr1	3368696	3368845	27237	ARHGEF16	3207844	3418091	3371147	-2376	27237	ARHGEF16	+
peak:382	chr1	3370407	3370556	27237	ARHGEF16	3207844	3418091	3371147	-665	27237	ARHGEF16	+
peak:383	chr1	3371606	3371755	27237	ARHGEF16	3207844	3418091	3371147	532	27237	ARHGEF16	+
peak:384	chr1	3384114	3384263	27237	ARHGEF16	3207844	3418091	3383535	652	27237	ARHGEF16	+
peak:385	chr1	3387563	3387712	27237	ARHGEF16	3207844	3418091	3388171	-533	27237	ARHGEF16	+
peak:386	chr1	3387988	3388137	27237	ARHGEF16	3207844	3418091	3388171	-108	27237	ARHGEF16	+
peak:387	chr1	3393082	3393231	27237	ARHGEF16	3207844	3418091	3388171	4984	27237	ARHGEF16	+
peak:388	chr1	3393936	3394085	27237	ARHGEF16	3207844	3418091	3388171	5838	27237	ARHGEF16	+
peak:389	chr1	3394818	3394967	27237	ARHGEF16	3207844	3418091	3388171	6720	27237	ARHGEF16	+
peak:390	chr1	3396400	3396549	27237	ARHGEF16	3207844	3418091	3388171	8302	27237	ARHGEF16	+
peak:391	chr1	3398370	3398519	27237	ARHGEF16	3207844	3418091	3388171	10272	27237	ARHGEF16	+
peak:392	chr1	3408028	3408177	27237	ARHGEF16	3207844	3418091	3388171	19930	27237	ARHGEF16	+
peak:393	chr1	3409043	3409192	27237	ARHGEF16	3207844	3418091	3388171	20945	27237	ARHGEF16	+
peak:394	chr1	3410919	3411068	27237	ARHGEF16	3207844	3418091	3388171	22821	27237	ARHGEF16	+
peak:395	chr1	3411350	3411499	27237	ARHGEF16	3207844	3418091	3388171	23252	27237	ARHGEF16	+
peak:396	chr1	3412895	3413044	27237	ARHGEF16	3207844	3418091	3388171	24797	27237	ARHGEF16	+
peak:397	chr1	3413803	3413952	27237	ARHGEF16	3207844	3418091	3388171	25705	27237	ARHGEF16	+
peak:398	chr1	3416703	3416852	27237	ARHGEF16	3207844	3418091	3388171	28605	27237	ARHGEF16	+
peak:399	chr1	3418717	3418866	1953	MEGF6	3418092	3462683	3448012	29220	1953	MEGF6	-
peak:400	chr1	3419824	3419973	1953	MEGF6	3418092	3462683	3448012	28113	1953	MEGF6	-
peak:401	chr1	3421858	3422007	1953	MEGF6	3418092	3462683	3448012	26079	1953	MEGF6	-
peak:402	chr1	3445146	3445295	1953	MEGF6	3418092	3462683	3448012	2791	1953	MEGF6	-
peak:403	chr1	3447917	3448066	1953	MEGF6	3418092	3462683	3448012	20	1953	MEGF6	-
peak:404	chr1	3449686	3449835	1953	MEGF6	3418092	3462683	3448012	-1747	1953	MEGF6	-
peak:405	chr1	3450101	3450250	1953	MEGF6	3418092	3462683	3448012	-2162	1953	MEGF6	-
peak:406	chr1	3454352	3454501	1953	MEGF6	3418092	3462683	3448012	-6413	1953	MEGF6	-
peak:407	chr1	3458631	3458780	1953	MEGF6	3418092	3462683	3448012	-10692	1953	MEGF6	-
peak:408	chr1	3463267	3463416	693135	MIR551A	3462684	3502706	3477354	14012	693135	MIR551A	-
peak:409	chr1	3464828	3464977	693135	MIR551A	3462684	3502706	3477354	12451	693135	MIR551A	-
peak:410	chr1	3470031	3470180	693135	MIR551A	3462684	3502706	3477354	7248	693135	MIR551A	-
peak:411	chr1	3470830	3470979	693135	MIR551A	3462684	3502706	3477354	6449	693135	MIR551A	-
peak:412	chr1	3471481	3471630	693135	MIR551A	3462684	3502706	3477354	5798	693135	MIR551A	-
peak:413	chr1	3479439	3479588	693135	MIR551A	3462684	3502706	3477354	-2158	693135	MIR551A	-
peak:414	chr1	3487286	3487435	693135	MIR551A	3462684	3502706	3477354	-10005	693135	MIR551A	-
peak:415	chr1	3492712	3492861	693135	MIR551A	3462684	3502706	3477354	-15431	693135	MIR551A	-
peak:416	chr1	3494607	3494756	693135	MIR551A	3462684	3502706	3477354	-17326	693135	MIR551A	-
peak:417	chr1	3504358	3504507	1953	MEGF6	3502707	3534807	3528059	23626	1953	MEGF6	-
peak:418	chr1	3505080	3505229	1953	MEGF6	3502707	3534807	3528059	22904	1953	MEGF6	-
peak:419	chr1	3513320	3513469	1953	MEGF6	3502707	3534807	3528059	14664	1953	MEGF6	-
peak:420	chr1	3518820	3518969	1953	MEGF6	3502707	3534807	3528059	9164	1953	MEGF6	-
peak:421	chr1	3520340	3520489	1953	MEGF6	3502707	3534807	3528059	7644	1953	MEGF6	-
peak:422	chr1	3521352	3521501	1953	MEGF6	3502707	3534807	3528059	6632	1953	MEGF6	-
peak:423	chr1	3522367	3522516	1953	MEGF6	3502707	3534807	3528059	5617	1953	MEGF6	-
peak:424	chr1	3524202	3524351	1953	MEGF6	3502707	3534807	3528059	3782	1953	MEGF6	-
peak:425	chr1	3528198	3528347	1953	MEGF6	3502707	3534807	3528059	-212	1953	MEGF6	-
peak:426	chr1	3541370	3541519	127262	TPRG1L	3534808	3554129	3541556	-111	127262	TPRG1L	+
peak:427	chr1	3542088	3542237	127262	TPRG1L	3534808	3554129	3541588	573	127262	TPRG1L	+
peak:428	chr1	3568920	3569069	7161	TP73	3567901	3656503	3569129	-134	7161	TP73	+
peak:429	chr1	3585457	3585606	7161	TP73	3567901	3656503	3569129	16401	7161	TP73	+
peak:430	chr1	3588460	3588609	7161	TP73	3567901	3656503	3607236	-18701	7161	TP73	+
peak:431	chr1	3589363	3589512	7161	TP73	3567901	3656503	3607236	-17798	7161	TP73	+
peak:432	chr1	3590362	3590511	7161	TP73	3567901	3656503	3607236	-16799	7161	TP73	+
peak:433	chr1	3591246	3591395	7161	TP73	3567901	3656503	3607236	-15915	7161	TP73	+
peak:434	chr1	3592413	3592562	7161	TP73	3567901	3656503	3607236	-14748	7161	TP73	+
peak:435	chr1	3600840	3600989	7161	TP73	3567901	3656503	3607236	-6321	7161	TP73	+
peak:436	chr1	3601676	3601825	7161	TP73	3567901	3656503	3607236	-5485	7161	TP73	+
peak:437	chr1	3604056	3604205	7161	TP73	3567901	3656503	3607236	-3105	7161	TP73	+
peak:438	chr1	3606001	3606150	7161	TP73	3567901	3656503	3607236	-1160	7161	TP73	+
peak:439	chr1	3610283	3610432	7161	TP73	3567901	3656503	3607236	3120	7161	TP73	+
peak:440	chr1	3610757	3610906	7161	TP73	3567901	3656503	3607236	3594	7161	TP73	+
peak:441	chr1	3611372	3611521	7161	TP73	3567901	3656503	3614610	-3163	7161	TP73	+
peak:442	chr1	3612298	3612447	7161	TP73	3567901	3656503	3614610	-2237	7161	TP73	+
peak:443	chr1	3615030	3615179	7161	TP73	3567901	3656503	3614610	493	7161	TP73	+
peak:444	chr1	3619704	3619853	7161	TP73	3567901	3656503	3614610	5167	7161	TP73	+
peak:445	chr1	3624320	3624469	7161	TP73	3567901	3656503	3614610	9783	7161	TP73	+
peak:446	chr1	3625401	3625550	7161	TP73	3567901	3656503	3614610	10864	7161	TP73	+
peak:447	chr1	3634319	3634468	7161	TP73	3567901	3656503	3644042	-9648	7161	TP73	+
peak:448	chr1	3643066	3643215	7161	TP73	3567901	3656503	3644042	-901	7161	TP73	+
peak:449	chr1	3644290	3644439	7161	TP73	3567901	3656503	3644042	321	7161	TP73	+
peak:450	chr1	3646771	3646920	7161	TP73	3567901	3656503	3644042	2802	7161	TP73	+
peak:451	chr1	3663631	3663780	148870	CCDC27	3656504	3679149	3668965	-5259	148870	CCDC27	+
peak:452	chr1	3678679	3678828	148870	CCDC27	3656504	3679149	3668965	9787	148870	CCDC27	+
peak:453	chr1	3688795	3688944	388588	SMIM1	3679150	3701210	3689334	-464	388588	SMIM1	+
peak:454	chr1	3689565	3689714	388588	SMIM1	3679150	3701210	3689352	286	388588	SMIM1	+
peak:455	chr1	3691048	3691197	388588	SMIM1	3679150	3701210	3689352	1769	388588	SMIM1	+
peak:456	chr1	3691955	3692104	388588	SMIM1	3679150	3701210	3689352	2676	388588	SMIM1	+
peak:457	chr1	3692715	3692864	388588	SMIM1	3679150	3701210	3689352	3436	388588	SMIM1	+
peak:458	chr1	3693170	3693319	388588	SMIM1	3679150	3701210	3689352	3891	388588	SMIM1	+
peak:459	chr1	3712252	3712401	57470	LRRC47	3701211	3733392	3713068	741	57470	LRRC47	-
peak:460	chr1	3773674	3773823	9731	CEP104	3733393	3773821	3773797	48	9731	CEP104	-
peak:461	chr1	3816421	3816570	339448	C1orf174	3795352	3816912	3816857	361	339448	C1orf174	-
peak:462	chr1	3817511	3817660	100133612	LINC01134	3816913	3908820	3816968	616	100133612	LINC01134	+
peak:463	chr1	4276055	4276204	284661	LINC01777	4236392	4593608	4472111	-195981	284661	LINC01777	+
peak:464	chr1	4486051	4486200	284661	LINC01777	4236392	4593608	4472111	14013	284661	LINC01777	+
peak:465	chr1	5807686	5807835	100616421	MIR4689	5773467	5925618	5922801	115040	100616421	MIR4689	-
peak:466	chr1	5873647	5873796	100616421	MIR4689	5773467	5925618	5922801	49079	100616421	MIR4689	-
peak:467	chr1	6037879	6038028	8514	KCNAB2	6008951	6052445	6052358	-14404	8514	KCNAB2	+
peak:468	chr1	6040737	6040886	8514	KCNAB2	6008951	6052445	6052358	-11546	8514	KCNAB2	+
peak:469	chr1	6051626	6051775	8514	KCNAB2	6008951	6052445	6052358	-657	8514	KCNAB2	+
peak:470	chr1	6052451	6052600	261734	NPHP4	6052446	6069303	6052533	7	261734	NPHP4	-
peak:471	chr1	6053169	6053318	261734	NPHP4	6052446	6069303	6052533	-709	261734	NPHP4	-
peak:472	chr1	6072129	6072278	8514	KCNAB2	6069304	6148894	6086073	-13869	8514	KCNAB2	+
peak:473	chr1	6072640	6072789	8514	KCNAB2	6069304	6148894	6086073	-13358	8514	KCNAB2	+
peak:474	chr1	6095474	6095623	8514	KCNAB2	6069304	6148894	6094348	1199	8514	KCNAB2	+
peak:475	chr1	6146571	6146720	8514	KCNAB2	6069304	6148894	6105981	40663	8514	KCNAB2	+
peak:476	chr1	6150045	6150194	26038	CHD5	6148895	6249936	6191808	41688	26038	CHD5	-
peak:477	chr1	6150669	6150818	26038	CHD5	6148895	6249936	6191808	41064	26038	CHD5	-
peak:478	chr1	6159938	6160087	26038	CHD5	6148895	6249936	6191808	31795	26038	CHD5	-
peak:479	chr1	6161364	6161513	26038	CHD5	6148895	6249936	6191808	30369	26038	CHD5	-
peak:480	chr1	6161991	6162140	26038	CHD5	6148895	6249936	6191808	29742	26038	CHD5	-
peak:481	chr1	6163346	6163495	26038	CHD5	6148895	6249936	6191808	28387	26038	CHD5	-
peak:482	chr1	6166931	6167080	26038	CHD5	6148895	6249936	6191808	24802	26038	CHD5	-
peak:483	chr1	6168927	6169076	26038	CHD5	6148895	6249936	6191808	22806	26038	CHD5	-
peak:484	chr1	6184058	6184207	26038	CHD5	6148895	6249936	6191808	7675	26038	CHD5	-
peak:485	chr1	6184937	6185086	26038	CHD5	6148895	6249936	6191808	6796	26038	CHD5	-
peak:486	chr1	6185389	6185538	26038	CHD5	6148895	6249936	6191808	6344	26038	CHD5	-
peak:487	chr1	6186503	6186652	26038	CHD5	6148895	6249936	6191808	5230	26038	CHD5	-
peak:488	chr1	6188084	6188233	26038	CHD5	6148895	6249936	6191808	3649	26038	CHD5	-
peak:489	chr1	6189800	6189949	26038	CHD5	6148895	6249936	6191808	1933	26038	CHD5	-
peak:490	chr1	6208046	6208195	26038	CHD5	6148895	6249936	6206931	-1188	26038	CHD5	-
peak:491	chr1	6208953	6209102	26038	CHD5	6148895	6249936	6206931	-2095	26038	CHD5	-
peak:492	chr1	6210805	6210954	26038	CHD5	6148895	6249936	6206931	-3947	26038	CHD5	-
peak:493	chr1	6211296	6211445	26038	CHD5	6148895	6249936	6206931	-4438	26038	CHD5	-
peak:494	chr1	6212932	6213081	26038	CHD5	6148895	6249936	6206931	-6074	26038	CHD5	-
peak:495	chr1	6214224	6214373	26038	CHD5	6148895	6249936	6206931	-7366	26038	CHD5	-
peak:496	chr1	6226513	6226662	26038	CHD5	6148895	6249936	6240194	13606	26038	CHD5	-
peak:497	chr1	6230794	6230943	26038	CHD5	6148895	6249936	6240194	9325	26038	CHD5	-
peak:498	chr1	6231803	6231952	26038	CHD5	6148895	6249936	6240194	8316	26038	CHD5	-
peak:499	chr1	6239203	6239352	26038	CHD5	6148895	6249936	6240194	916	26038	CHD5	-
peak:500	chr1	6241565	6241714	26038	CHD5	6148895	6249936	6240194	-1444	26038	CHD5	-
peak:501	chr1	6259198	6259347	6146	RPL22	6249937	6262934	6259679	406	6146	RPL22	-
peak:502	chr1	6259693	6259842	6146	RPL22	6249937	6262934	6259679	-87	6146	RPL22	-
peak:503	chr1	6265201	6265350	388591	RNF207	6262935	6282492	6266189	-913	388591	RNF207	+
peak:504	chr1	6266097	6266246	388591	RNF207	6262935	6282492	6266189	-17	388591	RNF207	+
peak:505	chr1	6267993	6268142	388591	RNF207	6262935	6282492	6268678	-610	388591	RNF207	+
peak:506	chr1	6270175	6270324	388591	RNF207	6262935	6282492	6268941	1307	388591	RNF207	+
peak:507	chr1	6271391	6271540	388591	RNF207	6262935	6282492	6268941	2523	388591	RNF207	+
peak:508	chr1	6271826	6271975	388591	RNF207	6262935	6282492	6268941	2958	388591	RNF207	+
peak:509	chr1	6296199	6296348	23463	ICMT	6282493	6300148	6296044	-228	23463	ICMT	-
peak:510	chr1	6299065	6299214	23463	ICMT	6282493	6300148	6296044	-3094	23463	ICMT	-
peak:511	chr1	6302278	6302427	390992	HES3	6300149	6312643	6304252	-1899	390992	HES3	+
peak:512	chr1	6305406	6305555	390992	HES3	6300149	6312643	6304252	1227	390992	HES3	+
peak:513	chr1	6309200	6309349	390992	HES3	6300149	6312643	6304252	5021	390992	HES3	+
peak:514	chr1	6310383	6310532	390992	HES3	6300149	6312643	6304252	6204	390992	HES3	+
peak:515	chr1	6312557	6312706	390992	HES3	6300149	6312643	6304252	8378	390992	HES3	+
peak:516	chr1	6320096	6320245	387509	GPR153	6312644	6370019	6321035	864	387509	GPR153	-
peak:517	chr1	6320631	6320780	387509	GPR153	6312644	6370019	6321035	329	387509	GPR153	-
peak:518	chr1	6321538	6321687	387509	GPR153	6312644	6370019	6321035	-576	387509	GPR153	-
peak:519	chr1	6330146	6330295	387509	GPR153	6312644	6370019	6321035	-9184	387509	GPR153	-
peak:520	chr1	6336663	6336812	387509	GPR153	6312644	6370019	6321035	-15701	387509	GPR153	-
peak:521	chr1	6339152	6339301	387509	GPR153	6312644	6370019	6321035	-18190	387509	GPR153	-
peak:522	chr1	6365170	6365319	387509	GPR153	6312644	6370019	6321035	-44208	387509	GPR153	-
peak:523	chr1	6398768	6398917	11332	ACOT7	6370020	6466902	6419004	20161	11332	ACOT7	-
peak:524	chr1	6412357	6412506	11332	ACOT7	6370020	6466902	6419004	6572	11332	ACOT7	-
peak:525	chr1	6419595	6419744	11332	ACOT7	6370020	6466902	6419004	-664	11332	ACOT7	-
peak:526	chr1	6453394	6453543	11332	ACOT7	6370020	6466902	6453826	357	11332	ACOT7	-
peak:527	chr1	6464854	6465003	11332	ACOT7	6370020	6466902	6453826	-11101	11332	ACOT7	-
peak:528	chr1	6479933	6480082	54626	HES2	6466903	6484789	6479979	-27	54626	HES2	-
peak:529	chr1	6480813	6480962	54626	HES2	6466903	6484789	6479979	-907	54626	HES2	-
peak:530	chr1	6483790	6483939	54626	HES2	6466903	6484789	6484730	865	54626	HES2	-
peak:531	chr1	6484333	6484482	54626	HES2	6466903	6484789	6484730	322	54626	HES2	-
peak:532	chr1	6486323	6486472	83715	ESPN	6484790	6487402	6484848	1548	83715	ESPN	+
peak:533	chr1	6487469	6487618	100422975	MIR4252	6487403	6499029	6489956	2412	100422975	MIR4252	-
peak:534	chr1	6488159	6488308	100422975	MIR4252	6487403	6499029	6489956	1722	100422975	MIR4252	-
peak:535	chr1	6500255	6500404	83715	ESPN	6499030	6515892	6508103	-7773	83715	ESPN	+
peak:536	chr1	6508508	6508657	83715	ESPN	6499030	6515892	6508103	478	83715	ESPN	+
peak:537	chr1	6509235	6509384	83715	ESPN	6499030	6515892	6508103	1205	83715	ESPN	+
peak:538	chr1	6511660	6511809	83715	ESPN	6499030	6515892	6508103	3630	83715	ESPN	+
peak:539	chr1	6517229	6517378	8718	TNFRSF25	6515893	6528949	6523682	6378	8718	TNFRSF25	-
peak:540	chr1	6519932	6520081	8718	TNFRSF25	6515893	6528949	6523682	3675	8718	TNFRSF25	-
peak:541	chr1	6525644	6525793	8718	TNFRSF25	6515893	6528949	6526255	536	8718	TNFRSF25	-
peak:542	chr1	6527354	6527503	8718	TNFRSF25	6515893	6528949	6526255	-1172	8718	TNFRSF25	-
peak:543	chr1	6530869	6531018	57449	PLEKHG5	6528950	6597389	6531643	699	57449	PLEKHG5	-
peak:544	chr1	6531711	6531860	57449	PLEKHG5	6528950	6597389	6531643	-141	57449	PLEKHG5	-
peak:545	chr1	6533432	6533581	57449	PLEKHG5	6528950	6597389	6531643	-1862	57449	PLEKHG5	-
peak:546	chr1	6534088	6534237	57449	PLEKHG5	6528950	6597389	6531643	-2518	57449	PLEKHG5	-
peak:547	chr1	6535019	6535168	57449	PLEKHG5	6528950	6597389	6537718	2624	57449	PLEKHG5	-
peak:548	chr1	6535682	6535831	57449	PLEKHG5	6528950	6597389	6537718	1961	57449	PLEKHG5	-
peak:549	chr1	6545039	6545188	57449	PLEKHG5	6528950	6597389	6545529	415	57449	PLEKHG5	-
peak:550	chr1	6545943	6546092	57449	PLEKHG5	6528950	6597389	6546014	-2	57449	PLEKHG5	-
peak:551	chr1	6546926	6547075	57449	PLEKHG5	6528950	6597389	6546014	-985	57449	PLEKHG5	-
peak:552	chr1	6548693	6548842	57449	PLEKHG5	6528950	6597389	6550654	1886	57449	PLEKHG5	-
peak:553	chr1	6549330	6549479	57449	PLEKHG5	6528950	6597389	6550654	1249	57449	PLEKHG5	-
peak:554	chr1	6550481	6550630	57449	PLEKHG5	6528950	6597389	6550654	98	57449	PLEKHG5	-
peak:555	chr1	6551712	6551861	57449	PLEKHG5	6528950	6597389	6551761	-24	57449	PLEKHG5	-
peak:556	chr1	6556489	6556638	57449	PLEKHG5	6528950	6597389	6556756	192	57449	PLEKHG5	-
peak:557	chr1	6557165	6557314	57449	PLEKHG5	6528950	6597389	6557156	-82	57449	PLEKHG5	-
peak:558	chr1	6557643	6557792	57449	PLEKHG5	6528950	6597389	6557484	-232	57449	PLEKHG5	-
peak:559	chr1	6564209	6564358	57449	PLEKHG5	6528950	6597389	6557484	-6798	57449	PLEKHG5	-
peak:560	chr1	6566101	6566250	57449	PLEKHG5	6528950	6597389	6557484	-8690	57449	PLEKHG5	-
peak:561	chr1	6639970	6640119	3104	ZBTB48	6635513	6652616	6640056	-11	3104	ZBTB48	+
peak:562	chr1	6661015	6661164	9903	KLHL21	6652617	6668342	6659871	-1217	9903	KLHL21	-
peak:563	chr1	6662672	6662821	9903	KLHL21	6652617	6668342	6662929	182	9903	KLHL21	-
peak:564	chr1	6663170	6663319	9903	KLHL21	6652617	6668342	6662929	-314	9903	KLHL21	-
peak:565	chr1	6663672	6663821	9903	KLHL21	6652617	6668342	6662929	-816	9903	KLHL21	-
peak:566	chr1	6672805	6672954	148479	PHF13	6668343	6679340	6673756	-876	148479	PHF13	+
peak:567	chr1	6674037	6674186	148479	PHF13	6668343	6679340	6673756	354	148479	PHF13	+
peak:568	chr1	6675408	6675557	148479	PHF13	6668343	6679340	6673756	1725	148479	PHF13	+
peak:569	chr1	6685144	6685293	90326	THAP3	6679341	6723588	6685210	7	90326	THAP3	+
peak:570	chr1	6685561	6685710	90326	THAP3	6679341	6723588	6685210	424	90326	THAP3	+
peak:571	chr1	6761579	6761728	55735	DNAJC11	6723589	6803675	6761966	312	55735	DNAJC11	-
peak:572	chr1	6775193	6775342	55735	DNAJC11	6723589	6803675	6761966	-13300	55735	DNAJC11	-
peak:573	chr1	6844884	6845033	23261	CAMTA1	6803676	7818112	6845384	-425	23261	CAMTA1	+
peak:574	chr1	6846131	6846280	23261	CAMTA1	6803676	7818112	6845384	820	23261	CAMTA1	+
peak:575	chr1	7020504	7020653	23261	CAMTA1	6803676	7818112	6845384	175193	23261	CAMTA1	+
peak:576	chr1	7022781	7022930	23261	CAMTA1	6803676	7818112	6845384	177470	23261	CAMTA1	+
peak:577	chr1	7124084	7124233	23261	CAMTA1	6803676	7818112	6845384	278773	23261	CAMTA1	+
peak:578	chr1	7124676	7124825	23261	CAMTA1	6803676	7818112	6845384	279365	23261	CAMTA1	+
peak:579	chr1	7237577	7237726	23261	CAMTA1	6803676	7818112	6845384	392266	23261	CAMTA1	+
peak:580	chr1	7516200	7516349	23261	CAMTA1	6803676	7818112	7732054	-215779	23261	CAMTA1	+
peak:581	chr1	7580171	7580320	23261	CAMTA1	6803676	7818112	7732054	-151808	23261	CAMTA1	+
peak:582	chr1	7609000	7609149	23261	CAMTA1	6803676	7818112	7732054	-122979	23261	CAMTA1	+
peak:583	chr1	7610499	7610648	23261	CAMTA1	6803676	7818112	7732054	-121480	23261	CAMTA1	+
peak:584	chr1	7619281	7619430	23261	CAMTA1	6803676	7818112	7732054	-112698	23261	CAMTA1	+
peak:585	chr1	7673929	7674078	23261	CAMTA1	6803676	7818112	7732054	-58050	23261	CAMTA1	+
peak:586	chr1	7729787	7729936	23261	CAMTA1	6803676	7818112	7732054	-2192	23261	CAMTA1	+
peak:587	chr1	7740244	7740393	23261	CAMTA1	6803676	7818112	7740148	169	23261	CAMTA1	+
peak:588	chr1	7764018	7764167	23261	CAMTA1	6803676	7818112	7740148	23943	23261	CAMTA1	+
peak:589	chr1	7764673	7764822	23261	CAMTA1	6803676	7818112	7740148	24598	23261	CAMTA1	+
peak:590	chr1	7765230	7765379	23261	CAMTA1	6803676	7818112	7740148	25155	23261	CAMTA1	+
peak:591	chr1	7831349	7831498	9341	VAMP3	7818113	7837854	7831329	93	9341	VAMP3	+
peak:592	chr1	7843489	7843638	8863	PER3	7837855	7878946	7844380	-816	8863	PER3	+
peak:593	chr1	7843966	7844115	8863	PER3	7837855	7878946	7844380	-339	8863	PER3	+
peak:594	chr1	7945630	7945779	10911	UTS2	7878947	7988259	7973294	27589	10911	UTS2	-
peak:595	chr1	7962973	7963122	10911	UTS2	7878947	7988259	7973294	10246	10911	UTS2	-
peak:596	chr1	8002199	8002348	3604	TNFRSF9	7988260	8012469	8003225	951	3604	TNFRSF9	-
peak:597	chr1	8013022	8013171	11315	PARK7	8012470	8048733	8021714	-8617	11315	PARK7	+
peak:598	chr1	8362453	8362602	50651	SLC45A1	8235392	8436972	8384390	-21862	50651	SLC45A1	+
peak:599	chr1	8420773	8420922	50651	SLC45A1	8235392	8436972	8390198	30648	50651	SLC45A1	+
peak:600	chr1	8435041	8435190	50651	SLC45A1	8235392	8436972	8390198	44916	50651	SLC45A1	+
peak:601	chr1	8468460	8468609	473	RERE	8436973	8904667	8483747	15212	473	RERE	-
peak:602	chr1	8481921	8482070	473	RERE	8436973	8904667	8483747	1751	473	RERE	-
peak:603	chr1	8483464	8483613	473	RERE	8436973	8904667	8483747	208	473	RERE	-
peak:604	chr1	8484183	8484332	473	RERE	8436973	8904667	8483747	-509	473	RERE	-
peak:605	chr1	8485504	8485653	473	RERE	8436973	8904667	8483747	-1830	473	RERE	-
peak:606	chr1	8499647	8499796	473	RERE	8436973	8904667	8483747	-15973	473	RERE	-
peak:607	chr1	8561334	8561483	473	RERE	8436973	8904667	8585844	24435	473	RERE	-
peak:608	chr1	8561952	8562101	473	RERE	8436973	8904667	8585844	23817	473	RERE	-
peak:609	chr1	8562557	8562706	473	RERE	8436973	8904667	8585844	23212	473	RERE	-
peak:610	chr1	8585980	8586129	473	RERE	8436973	8904667	8585844	-209	473	RERE	-
peak:611	chr1	8763060	8763209	473	RERE	8436973	8904667	8813897	50762	473	RERE	-
peak:612	chr1	8763503	8763652	473	RERE	8436973	8904667	8813897	50319	473	RERE	-
peak:613	chr1	8877593	8877742	473	RERE	8436973	8904667	8877699	31	473	RERE	-
peak:614	chr1	8882805	8882954	473	RERE	8436973	8904667	8877699	-5179	473	RERE	-
peak:615	chr1	8933739	8933888	2023	ENO1	8904668	8972522	8931635	-2177	2023	ENO1	-
peak:616	chr1	8936793	8936942	2023	ENO1	8904668	8972522	8939151	2283	2023	ENO1	-
peak:617	chr1	8938696	8938845	2023	ENO1	8904668	8972522	8939151	380	2023	ENO1	-
peak:618	chr1	8970446	8970595	2023	ENO1	8904668	8972522	8939151	-31368	2023	ENO1	-
peak:619	chr1	8971516	8971665	2023	ENO1	8904668	8972522	8939151	-32438	2023	ENO1	-
peak:620	chr1	9188923	9189072	80045	GPR157	9168870	9200532	9189229	231	80045	GPR157	-
peak:621	chr1	9202964	9203113	407040	MIR34A	9200533	9253349	9211836	8797	407040	MIR34A	-
peak:622	chr1	9206331	9206480	407040	MIR34A	9200533	9253349	9211836	5430	407040	MIR34A	-
peak:623	chr1	9261720	9261869	9563	H6PD	9253350	9323902	9294863	-33068	9563	H6PD	+
peak:624	chr1	9262741	9262890	9563	H6PD	9253350	9323902	9294863	-32047	9563	H6PD	+
peak:625	chr1	9294747	9294896	9563	H6PD	9253350	9323902	9294863	-41	9563	H6PD	+
peak:626	chr1	9340378	9340527	80176	SPSB1	9323903	9507647	9352941	-12488	80176	SPSB1	+
peak:627	chr1	9342335	9342484	80176	SPSB1	9323903	9507647	9352941	-10531	80176	SPSB1	+
peak:628	chr1	9352743	9352892	80176	SPSB1	9323903	9507647	9352941	-123	80176	SPSB1	+
peak:629	chr1	9353192	9353341	80176	SPSB1	9323903	9507647	9352941	324	80176	SPSB1	+
peak:630	chr1	9353594	9353743	80176	SPSB1	9323903	9507647	9352941	726	80176	SPSB1	+
peak:631	chr1	9379378	9379527	80176	SPSB1	9323903	9507647	9352941	26510	80176	SPSB1	+
peak:632	chr1	9412072	9412221	80176	SPSB1	9323903	9507647	9415766	-3619	80176	SPSB1	+
peak:633	chr1	9412673	9412822	80176	SPSB1	9323903	9507647	9415766	-3018	80176	SPSB1	+
peak:634	chr1	9459520	9459669	80176	SPSB1	9323903	9507647	9415766	43827	80176	SPSB1	+
peak:635	chr1	9489094	9489243	80176	SPSB1	9323903	9507647	9415766	73401	80176	SPSB1	+
peak:636	chr1	9537170	9537319	84275	SLC25A33	9507648	9624230	9599528	-62283	84275	SLC25A33	+
peak:637	chr1	9555143	9555292	84275	SLC25A33	9507648	9624230	9599528	-44310	84275	SLC25A33	+
peak:638	chr1	9599314	9599463	84275	SLC25A33	9507648	9624230	9599528	-139	84275	SLC25A33	+
peak:639	chr1	9599999	9600148	84275	SLC25A33	9507648	9624230	9599528	544	84275	SLC25A33	+
peak:640	chr1	9648697	9648846	199953	TMEM201	9624231	9684353	9648932	-160	199953	TMEM201	+
peak:641	chr1	9649506	9649655	199953	TMEM201	9624231	9684353	9648932	647	199953	TMEM201	+
peak:642	chr1	9650046	9650195	199953	TMEM201	9624231	9684353	9648932	1187	199953	TMEM201	+
peak:643	chr1	9651010	9651159	199953	TMEM201	9624231	9684353	9648932	2151	199953	TMEM201	+
peak:644	chr1	9655288	9655437	199953	TMEM201	9624231	9684353	9656917	-1554	199953	TMEM201	+
peak:645	chr1	9667590	9667739	199953	TMEM201	9624231	9684353	9656917	10746	199953	TMEM201	+
peak:646	chr1	9711867	9712016	5293	PIK3CD	9684354	9781883	9711790	150	5293	PIK3CD	+
peak:647	chr1	9712779	9712928	5293	PIK3CD	9684354	9781883	9711790	1062	5293	PIK3CD	+
peak:648	chr1	9717761	9717910	5293	PIK3CD	9684354	9781883	9711790	6044	5293	PIK3CD	+
peak:649	chr1	9747463	9747612	5293	PIK3CD	9684354	9781883	9751525	-3987	5293	PIK3CD	+
peak:650	chr1	9749256	9749405	5293	PIK3CD	9684354	9781883	9751525	-2194	5293	PIK3CD	+
peak:651	chr1	9749675	9749824	5293	PIK3CD	9684354	9781883	9751525	-1775	5293	PIK3CD	+
peak:652	chr1	9750110	9750259	5293	PIK3CD	9684354	9781883	9751525	-1340	5293	PIK3CD	+
peak:653	chr1	9775436	9775585	5293	PIK3CD	9684354	9781883	9770163	5346	5293	PIK3CD	+
peak:654	chr1	9776796	9776945	5293	PIK3CD	9684354	9781883	9770163	6706	5293	PIK3CD	+
peak:655	chr1	9777968	9778117	5293	PIK3CD	9684354	9781883	9770163	7878	5293	PIK3CD	+
peak:656	chr1	9780985	9781134	5293	PIK3CD	9684354	9781883	9770163	10895	5293	PIK3CD	+
peak:657	chr1	9781883	9782032	22883	CLSTN1	9781884	9927433	9793604	11646	22883	CLSTN1	-
peak:658	chr1	9828686	9828835	22883	CLSTN1	9781884	9927433	9793604	-35155	22883	CLSTN1	-
peak:659	chr1	9867699	9867848	22883	CLSTN1	9781884	9927433	9884550	16776	22883	CLSTN1	-
peak:660	chr1	9883282	9883431	22883	CLSTN1	9781884	9927433	9884550	1193	22883	CLSTN1	-
peak:661	chr1	9884510	9884659	22883	CLSTN1	9781884	9927433	9884550	-33	22883	CLSTN1	-
peak:662	chr1	9885651	9885800	22883	CLSTN1	9781884	9927433	9884550	-1174	22883	CLSTN1	-
peak:663	chr1	9903614	9903763	22883	CLSTN1	9781884	9927433	9884550	-19137	22883	CLSTN1	-
peak:664	chr1	9904427	9904576	22883	CLSTN1	9781884	9927433	9884550	-19950	22883	CLSTN1	-
peak:665	chr1	9906651	9906800	22883	CLSTN1	9781884	9927433	9884550	-22174	22883	CLSTN1	-
peak:666	chr1	9944036	9944185	56998	CTNNBIP1	9927434	9986578	9970316	26205	56998	CTNNBIP1	-
peak:667	chr1	9969672	9969821	56998	CTNNBIP1	9927434	9986578	9970316	569	56998	CTNNBIP1	-
peak:668	chr1	9970694	9970843	56998	CTNNBIP1	9927434	9986578	9970316	-451	56998	CTNNBIP1	-
peak:669	chr1	10003139	10003288	84328	LZIC	9986579	10003456	10003387	173	84328	LZIC	-
peak:670	chr1	10021365	10021514	64802	NMNAT1	10003457	10030370	10003486	17952	64802	NMNAT1	+
peak:671	chr1	10092948	10093097	10277	UBE4B	10075149	10250889	10093041	-18	10277	UBE4B	+
peak:672	chr1	10095142	10095291	10277	UBE4B	10075149	10250889	10093041	2174	10277	UBE4B	+
peak:673	chr1	10270205	10270354	23095	KIF1B	10250890	10375696	10270764	-484	23095	KIF1B	+
peak:674	chr1	10271036	10271185	23095	KIF1B	10250890	10375696	10270764	345	23095	KIF1B	+
peak:675	chr1	10459102	10459251	5226	PGD	10375697	10474622	10459085	90	5226	PGD	+
peak:676	chr1	10490508	10490657	378708	CENPS	10474623	10499967	10490159	422	378708	CENPS	+
peak:677	chr1	10532407	10532556	1676	DFFA	10521195	10533808	10532613	131	1676	DFFA	-
peak:678	chr1	10534938	10535087	5195	PEX14	10533809	10654883	10535003	8	5195	PEX14	+
peak:679	chr1	10535345	10535494	5195	PEX14	10533809	10654883	10535003	415	5195	PEX14	+
peak:680	chr1	10579249	10579398	5195	PEX14	10533809	10654883	10588312	-8988	5195	PEX14	+
peak:681	chr1	10689771	10689920	54897	CASZ1	10654884	10940530	10721455	31609	54897	CASZ1	-
peak:682	chr1	10691476	10691625	54897	CASZ1	10654884	10940530	10721455	29904	54897	CASZ1	-
peak:683	chr1	10692851	10693000	54897	CASZ1	10654884	10940530	10721455	28529	54897	CASZ1	-
peak:684	chr1	10694716	10694865	54897	CASZ1	10654884	10940530	10721455	26664	54897	CASZ1	-
peak:685	chr1	10695620	10695769	54897	CASZ1	10654884	10940530	10721455	25760	54897	CASZ1	-
peak:686	chr1	10696209	10696358	54897	CASZ1	10654884	10940530	10721455	25171	54897	CASZ1	-
peak:687	chr1	10697488	10697637	54897	CASZ1	10654884	10940530	10721455	23892	54897	CASZ1	-
peak:688	chr1	10698375	10698524	54897	CASZ1	10654884	10940530	10721455	23005	54897	CASZ1	-
peak:689	chr1	10700274	10700423	54897	CASZ1	10654884	10940530	10721455	21106	54897	CASZ1	-
peak:690	chr1	10701512	10701661	54897	CASZ1	10654884	10940530	10721455	19868	54897	CASZ1	-
peak:691	chr1	10702491	10702640	54897	CASZ1	10654884	10940530	10721455	18889	54897	CASZ1	-
peak:692	chr1	10710063	10710212	54897	CASZ1	10654884	10940530	10721455	11317	54897	CASZ1	-
peak:693	chr1	10710972	10711121	54897	CASZ1	10654884	10940530	10721455	10408	54897	CASZ1	-
peak:694	chr1	10713635	10713784	54897	CASZ1	10654884	10940530	10721455	7745	54897	CASZ1	-
peak:695	chr1	10717164	10717313	54897	CASZ1	10654884	10940530	10721455	4216	54897	CASZ1	-
peak:696	chr1	10717900	10718049	54897	CASZ1	10654884	10940530	10721455	3480	54897	CASZ1	-
peak:697	chr1	10718863	10719012	54897	CASZ1	10654884	10940530	10721455	2517	54897	CASZ1	-
peak:698	chr1	10719326	10719475	54897	CASZ1	10654884	10940530	10721455	2054	54897	CASZ1	-
peak:699	chr1	10719891	10720040	54897	CASZ1	10654884	10940530	10721455	1489	54897	CASZ1	-
peak:700	chr1	10720382	10720531	54897	CASZ1	10654884	10940530	10721455	998	54897	CASZ1	-
peak:701	chr1	10721207	10721356	54897	CASZ1	10654884	10940530	10721455	173	54897	CASZ1	-
peak:702	chr1	10723154	10723303	54897	CASZ1	10654884	10940530	10721455	-1772	54897	CASZ1	-
peak:703	chr1	10723780	10723929	54897	CASZ1	10654884	10940530	10721455	-2398	54897	CASZ1	-
peak:704	chr1	10724544	10724693	54897	CASZ1	10654884	10940530	10721455	-3162	54897	CASZ1	-
peak:705	chr1	10725020	10725169	54897	CASZ1	10654884	10940530	10721455	-3638	54897	CASZ1	-
peak:706	chr1	10726296	10726445	54897	CASZ1	10654884	10940530	10721455	-4914	54897	CASZ1	-
peak:707	chr1	10727094	10727243	54897	CASZ1	10654884	10940530	10721455	-5712	54897	CASZ1	-
peak:708	chr1	10728252	10728401	54897	CASZ1	10654884	10940530	10721455	-6870	54897	CASZ1	-
peak:709	chr1	10729035	10729184	54897	CASZ1	10654884	10940530	10721455	-7653	54897	CASZ1	-
peak:710	chr1	10729697	10729846	54897	CASZ1	10654884	10940530	10721455	-8315	54897	CASZ1	-
peak:711	chr1	10730781	10730930	54897	CASZ1	10654884	10940530	10721455	-9399	54897	CASZ1	-
peak:712	chr1	10731826	10731975	54897	CASZ1	10654884	10940530	10721455	-10444	54897	CASZ1	-
peak:713	chr1	10732419	10732568	54897	CASZ1	10654884	10940530	10721455	-11037	54897	CASZ1	-
peak:714	chr1	10737244	10737393	54897	CASZ1	10654884	10940530	10721455	-15862	54897	CASZ1	-
peak:715	chr1	10738092	10738241	54897	CASZ1	10654884	10940530	10754507	16340	54897	CASZ1	-
peak:716	chr1	10739977	10740126	54897	CASZ1	10654884	10940530	10754507	14455	54897	CASZ1	-
peak:717	chr1	10740644	10740793	54897	CASZ1	10654884	10940530	10754507	13788	54897	CASZ1	-
peak:718	chr1	10741357	10741506	54897	CASZ1	10654884	10940530	10754507	13075	54897	CASZ1	-
peak:719	chr1	10745792	10745941	54897	CASZ1	10654884	10940530	10754507	8640	54897	CASZ1	-
peak:720	chr1	10746710	10746859	54897	CASZ1	10654884	10940530	10754507	7722	54897	CASZ1	-
peak:721	chr1	10747575	10747724	54897	CASZ1	10654884	10940530	10754507	6857	54897	CASZ1	-
peak:722	chr1	10748767	10748916	54897	CASZ1	10654884	10940530	10754507	5665	54897	CASZ1	-
peak:723	chr1	10752492	10752641	54897	CASZ1	10654884	10940530	10754507	1940	54897	CASZ1	-
peak:724	chr1	10753974	10754123	54897	CASZ1	10654884	10940530	10754507	458	54897	CASZ1	-
peak:725	chr1	10755366	10755515	54897	CASZ1	10654884	10940530	10754507	-932	54897	CASZ1	-
peak:726	chr1	10755945	10756094	54897	CASZ1	10654884	10940530	10754507	-1511	54897	CASZ1	-
peak:727	chr1	10761874	10762023	54897	CASZ1	10654884	10940530	10754507	-7440	54897	CASZ1	-
peak:728	chr1	10766805	10766954	54897	CASZ1	10654884	10940530	10754507	-12371	54897	CASZ1	-
peak:729	chr1	10769252	10769401	54897	CASZ1	10654884	10940530	10754507	-14818	54897	CASZ1	-
peak:730	chr1	10774847	10774996	54897	CASZ1	10654884	10940530	10754507	-20413	54897	CASZ1	-
peak:731	chr1	10776918	10777067	54897	CASZ1	10654884	10940530	10754507	-22484	54897	CASZ1	-
peak:732	chr1	10781878	10782027	54897	CASZ1	10654884	10940530	10754507	-27444	54897	CASZ1	-
peak:733	chr1	10787135	10787284	54897	CASZ1	10654884	10940530	10754507	-32701	54897	CASZ1	-
peak:734	chr1	10794084	10794233	54897	CASZ1	10654884	10940530	10754507	-39650	54897	CASZ1	-
peak:735	chr1	10795580	10795729	54897	CASZ1	10654884	10940530	10754507	-41146	54897	CASZ1	-
peak:736	chr1	10796069	10796218	54897	CASZ1	10654884	10940530	10754507	-41635	54897	CASZ1	-
peak:737	chr1	10796870	10797019	54897	CASZ1	10654884	10940530	10754507	-42436	54897	CASZ1	-
peak:738	chr1	10797357	10797506	54897	CASZ1	10654884	10940530	10754507	-42923	54897	CASZ1	-
peak:739	chr1	10798028	10798177	54897	CASZ1	10654884	10940530	10754507	-43594	54897	CASZ1	-
peak:740	chr1	10798474	10798623	54897	CASZ1	10654884	10940530	10754507	-44040	54897	CASZ1	-
peak:741	chr1	10816053	10816202	54897	CASZ1	10654884	10940530	10856733	40605	54897	CASZ1	-
peak:742	chr1	10822059	10822208	54897	CASZ1	10654884	10940530	10856733	34599	54897	CASZ1	-
peak:743	chr1	10827400	10827549	54897	CASZ1	10654884	10940530	10856733	29258	54897	CASZ1	-
peak:744	chr1	10832079	10832228	54897	CASZ1	10654884	10940530	10856733	24579	54897	CASZ1	-
peak:745	chr1	10842837	10842986	54897	CASZ1	10654884	10940530	10856733	13821	54897	CASZ1	-
peak:746	chr1	10848660	10848809	54897	CASZ1	10654884	10940530	10856733	7998	54897	CASZ1	-
peak:747	chr1	10851515	10851664	54897	CASZ1	10654884	10940530	10856733	5143	54897	CASZ1	-
peak:748	chr1	10854117	10854266	54897	CASZ1	10654884	10940530	10856733	2541	54897	CASZ1	-
peak:749	chr1	10855004	10855153	54897	CASZ1	10654884	10940530	10856733	1654	54897	CASZ1	-
peak:750	chr1	10855582	10855731	54897	CASZ1	10654884	10940530	10856733	1076	54897	CASZ1	-
peak:751	chr1	10856527	10856676	54897	CASZ1	10654884	10940530	10856733	131	54897	CASZ1	-
peak:752	chr1	10864242	10864391	54897	CASZ1	10654884	10940530	10856733	-7582	54897	CASZ1	-
peak:753	chr1	10878448	10878597	54897	CASZ1	10654884	10940530	10856733	-21788	54897	CASZ1	-
peak:754	chr1	10879613	10879762	54897	CASZ1	10654884	10940530	10856733	-22953	54897	CASZ1	-
peak:755	chr1	10885815	10885964	54897	CASZ1	10654884	10940530	10856733	-29155	54897	CASZ1	-
peak:756	chr1	10887609	10887758	54897	CASZ1	10654884	10940530	10856733	-30949	54897	CASZ1	-
peak:757	chr1	10890122	10890271	54897	CASZ1	10654884	10940530	10856733	-33462	54897	CASZ1	-
peak:758	chr1	10895465	10895614	54897	CASZ1	10654884	10940530	10856733	-38805	54897	CASZ1	-
peak:759	chr1	10896003	10896152	54897	CASZ1	10654884	10940530	10856733	-39343	54897	CASZ1	-
peak:760	chr1	10897396	10897545	54897	CASZ1	10654884	10940530	10856733	-40736	54897	CASZ1	-
peak:761	chr1	10917129	10917278	54897	CASZ1	10654884	10940530	10856733	-60469	54897	CASZ1	-
peak:762	chr1	10918409	10918558	54897	CASZ1	10654884	10940530	10856733	-61749	54897	CASZ1	-
peak:763	chr1	10920731	10920880	54897	CASZ1	10654884	10940530	10856733	-64071	54897	CASZ1	-
peak:764	chr1	10922048	10922197	54897	CASZ1	10654884	10940530	10856733	-65388	54897	CASZ1	-
peak:765	chr1	10926085	10926234	54897	CASZ1	10654884	10940530	10856733	-69425	54897	CASZ1	-
peak:766	chr1	10926883	10927032	54897	CASZ1	10654884	10940530	10856733	-70223	54897	CASZ1	-
peak:767	chr1	10927414	10927563	54897	CASZ1	10654884	10940530	10856733	-70754	54897	CASZ1	-
peak:768	chr1	10930262	10930411	54897	CASZ1	10654884	10940530	10856733	-73602	54897	CASZ1	-
peak:769	chr1	10938681	10938830	54897	CASZ1	10654884	10940530	10856733	-82021	54897	CASZ1	-
peak:770	chr1	10948499	10948648	148345	C1orf127	10940531	11057386	11024328	75754	148345	C1orf127	-
peak:771	chr1	10957454	10957603	148345	C1orf127	10940531	11057386	11024328	66799	148345	C1orf127	-
peak:772	chr1	10958630	10958779	148345	C1orf127	10940531	11057386	11024328	65623	148345	C1orf127	-
peak:773	chr1	10959933	10960082	148345	C1orf127	10940531	11057386	11024328	64320	148345	C1orf127	-
peak:774	chr1	10960568	10960717	148345	C1orf127	10940531	11057386	11024328	63685	148345	C1orf127	-
peak:775	chr1	10961424	10961573	148345	C1orf127	10940531	11057386	11024328	62829	148345	C1orf127	-
peak:776	chr1	10975737	10975886	148345	C1orf127	10940531	11057386	11024328	48516	148345	C1orf127	-
peak:777	chr1	10976426	10976575	148345	C1orf127	10940531	11057386	11024328	47827	148345	C1orf127	-
peak:778	chr1	10997617	10997766	148345	C1orf127	10940531	11057386	11024328	26636	148345	C1orf127	-
peak:779	chr1	10998969	10999118	148345	C1orf127	10940531	11057386	11024328	25284	148345	C1orf127	-
peak:780	chr1	11000340	11000489	148345	C1orf127	10940531	11057386	11024328	23913	148345	C1orf127	-
peak:781	chr1	11001997	11002146	148345	C1orf127	10940531	11057386	11024328	22256	148345	C1orf127	-
peak:782	chr1	11072690	11072839	23435	TARDBP	11057387	11089987	11072679	84	23435	TARDBP	+
peak:783	chr1	11103537	11103686	10747	MASP2	11089988	11113693	11107296	3684	10747	MASP2	-
peak:784	chr1	11114734	11114883	6723	SRM	11113694	11140014	11120091	5282	6723	SRM	-
peak:785	chr1	11117644	11117793	6723	SRM	11113694	11140014	11120091	2372	6723	SRM	-
peak:786	chr1	11118949	11119098	6723	SRM	11113694	11140014	11120091	1067	6723	SRM	-
peak:787	chr1	11119612	11119761	6723	SRM	11113694	11140014	11120091	404	6723	SRM	-
peak:788	chr1	11120263	11120412	6723	SRM	11113694	11140014	11120091	-245	6723	SRM	-
peak:789	chr1	11121117	11121266	6723	SRM	11113694	11140014	11120091	-1099	6723	SRM	-
peak:790	chr1	11159944	11160093	5394	EXOSC10	11140015	11175776	11159938	-79	5394	EXOSC10	-
peak:791	chr1	11310423	11310572	2475	MTOR	11285978	11327931	11322608	12110	2475	MTOR	-
peak:792	chr1	11332845	11332994	29914	UBIAD1	11327932	11436275	11333255	-335	29914	UBIAD1	+
peak:793	chr1	11333457	11333606	29914	UBIAD1	11327932	11436275	11333255	275	29914	UBIAD1	+
peak:794	chr1	11365700	11365849	29914	UBIAD1	11327932	11436275	11333255	32518	29914	UBIAD1	+
peak:795	chr1	11366926	11367075	29914	UBIAD1	11327932	11436275	11333255	33744	29914	UBIAD1	+
peak:796	chr1	11369565	11369714	29914	UBIAD1	11327932	11436275	11333255	36383	29914	UBIAD1	+
peak:797	chr1	11370570	11370719	29914	UBIAD1	11327932	11436275	11333255	37388	29914	UBIAD1	+
peak:798	chr1	11394592	11394741	29914	UBIAD1	11327932	11436275	11333255	61410	29914	UBIAD1	+
peak:799	chr1	11397970	11398119	29914	UBIAD1	11327932	11436275	11333255	64788	29914	UBIAD1	+
peak:800	chr1	11472365	11472514	57540	DISP3	11436276	11637724	11539295	-66855	57540	DISP3	+
peak:801	chr1	11473757	11473906	57540	DISP3	11436276	11637724	11539295	-65463	57540	DISP3	+
peak:802	chr1	11474321	11474470	57540	DISP3	11436276	11637724	11539295	-64899	57540	DISP3	+
peak:803	chr1	11501808	11501957	57540	DISP3	11436276	11637724	11539295	-37412	57540	DISP3	+
peak:804	chr1	11538968	11539117	57540	DISP3	11436276	11637724	11539295	-252	57540	DISP3	+
peak:805	chr1	11581411	11581560	57540	DISP3	11436276	11637724	11561047	20437	57540	DISP3	+
peak:806	chr1	11582808	11582957	57540	DISP3	11436276	11637724	11561047	21834	57540	DISP3	+
peak:807	chr1	11590696	11590845	57540	DISP3	11436276	11637724	11561047	29722	57540	DISP3	+
peak:808	chr1	11591785	11591934	57540	DISP3	11436276	11637724	11561047	30811	57540	DISP3	+
peak:809	chr1	11618527	11618676	57540	DISP3	11436276	11637724	11561047	57553	57540	DISP3	+
peak:810	chr1	11670847	11670996	26232	FBXO2	11637725	11714416	11714401	43479	26232	FBXO2	-
peak:811	chr1	11689409	11689558	26232	FBXO2	11637725	11714416	11714401	24917	26232	FBXO2	-
peak:812	chr1	11708864	11709013	26232	FBXO2	11637725	11714416	11714401	5462	26232	FBXO2	-
peak:813	chr1	11709934	11710083	26232	FBXO2	11637725	11714416	11714401	4392	26232	FBXO2	-
peak:814	chr1	11710781	11710930	26232	FBXO2	11637725	11714416	11714401	3545	26232	FBXO2	-
peak:815	chr1	11714493	11714642	93611	FBXO44	11714417	11714660	11714432	134	93611	FBXO44	+
peak:816	chr1	11715322	11715471	93611	FBXO44	11714902	11719532	11714914	481	93611	FBXO44	+
peak:817	chr1	11718624	11718773	93611	FBXO44	11714902	11719532	11714914	3783	93611	FBXO44	+
peak:818	chr1	11724139	11724288	26270	FBXO6	11719533	11732822	11724150	62	26270	FBXO6	+
peak:819	chr1	11733679	11733828	10459	MAD2L2	11732823	11751729	11741495	7741	10459	MAD2L2	-
peak:820	chr1	11734945	11735094	10459	MAD2L2	11732823	11751729	11741495	6475	10459	MAD2L2	-
peak:821	chr1	11736849	11736998	10459	MAD2L2	11732823	11751729	11741495	4571	10459	MAD2L2	-
peak:822	chr1	11741139	11741288	10459	MAD2L2	11732823	11751729	11741495	281	10459	MAD2L2	-
peak:823	chr1	11751404	11751553	10459	MAD2L2	11732823	11751729	11751678	199	10459	MAD2L2	-
peak:824	chr1	11751859	11752008	374946	DRAXIN	11751730	11773961	11751781	151	374946	DRAXIN	+
peak:825	chr1	11752672	11752821	374946	DRAXIN	11751730	11773961	11751781	964	374946	DRAXIN	+
peak:826	chr1	11796402	11796551	57085	AGTRAP	11773962	11826344	11796142	333	57085	AGTRAP	+
peak:827	chr1	11796883	11797032	57085	AGTRAP	11773962	11826344	11796142	814	57085	AGTRAP	+
peak:828	chr1	11809246	11809395	57085	AGTRAP	11773962	11826344	11796142	13177	57085	AGTRAP	+
peak:829	chr1	11822197	11822346	57085	AGTRAP	11773962	11826344	11796142	26128	57085	AGTRAP	+
peak:830	chr1	11823073	11823222	57085	AGTRAP	11773962	11826344	11796142	27004	57085	AGTRAP	+
peak:831	chr1	11828990	11829139	4524	MTHFR	11826345	11865811	11856547	27482	4524	MTHFR	-
peak:832	chr1	11838968	11839117	4524	MTHFR	11826345	11865811	11856547	17504	4524	MTHFR	-
peak:833	chr1	11845181	11845330	4524	MTHFR	11826345	11865811	11856547	11291	4524	MTHFR	-
peak:834	chr1	11851078	11851227	4524	MTHFR	11826345	11865811	11856547	5394	4524	MTHFR	-
peak:835	chr1	11862802	11862951	4524	MTHFR	11826345	11865811	11863440	563	4524	MTHFR	-
peak:836	chr1	11863216	11863365	4524	MTHFR	11826345	11865811	11863440	149	4524	MTHFR	-
peak:837	chr1	11863632	11863781	4524	MTHFR	11826345	11865811	11863440	-265	4524	MTHFR	-
peak:838	chr1	11866025	11866174	1185	CLCN6	11865812	11866156	11866153	-53	1185	CLCN6	+
peak:839	chr1	11941791	11941940	4879	NPPB	11913417	11952738	11918992	-22872	4879	NPPB	-
peak:840	chr1	11954640	11954789	90231	KIAA2013	11952739	11990604	11986485	31770	90231	KIAA2013	-
peak:841	chr1	11968877	11969026	90231	KIAA2013	11952739	11990604	11986485	17533	90231	KIAA2013	-
peak:842	chr1	11969575	11969724	90231	KIAA2013	11952739	11990604	11986485	16835	90231	KIAA2013	-
peak:843	chr1	11986497	11986646	90231	KIAA2013	11952739	11990604	11986485	-85	90231	KIAA2013	-
peak:844	chr1	11994722	11994871	5351	PLOD1	11990605	12017481	11994724	71	5351	PLOD1	+
peak:845	chr1	11999405	11999554	5351	PLOD1	11990605	12017481	11994724	4754	5351	PLOD1	+
peak:846	chr1	12004772	12004921	5351	PLOD1	11990605	12017481	11994724	10121	5351	PLOD1	+
peak:847	chr1	12012611	12012760	5351	PLOD1	11990605	12017481	11994724	17960	5351	PLOD1	+
peak:848	chr1	12023815	12023964	9927	MFN2	12017482	12059768	12040238	-16348	9927	MFN2	+
peak:849	chr1	12025548	12025697	9927	MFN2	12017482	12059768	12040238	-14615	9927	MFN2	+
peak:850	chr1	12027383	12027532	9927	MFN2	12017482	12059768	12040238	-12780	9927	MFN2	+
peak:851	chr1	12030820	12030969	9927	MFN2	12017482	12059768	12040238	-9343	9927	MFN2	+
peak:852	chr1	12040431	12040580	9927	MFN2	12017482	12059768	12040238	266	9927	MFN2	+
peak:853	chr1	12079582	12079731	60672	MIIP	12059769	12101366	12079299	356	60672	MIIP	+
peak:854	chr1	12089524	12089673	60672	MIIP	12059769	12101366	12079299	10298	60672	MIIP	+
peak:855	chr1	12091040	12091189	60672	MIIP	12059769	12101366	12079299	11814	60672	MIIP	+
peak:856	chr1	12149560	12149709	943	TNFRSF8	12101367	12206509	12123434	26199	943	TNFRSF8	+
peak:857	chr1	12221959	12222108	7133	TNFRSF1B	12206510	12239411	12227060	-5026	7133	TNFRSF1B	+
peak:858	chr1	12226810	12226959	7133	TNFRSF1B	12206510	12239411	12227060	-175	7133	TNFRSF1B	+
peak:859	chr1	12228277	12228426	7133	TNFRSF1B	12206510	12239411	12227060	1290	7133	TNFRSF1B	+
peak:860	chr1	12228838	12228987	7133	TNFRSF1B	12206510	12239411	12227060	1851	7133	TNFRSF1B	+
peak:861	chr1	12251540	12251689	100616438	MIR4632	12239412	12270937	12251762	-147	100616438	MIR4632	+
peak:862	chr1	12259734	12259883	100616438	MIR4632	12239412	12270937	12251762	8045	100616438	MIR4632	+
peak:863	chr1	12261848	12261997	100616438	MIR4632	12239412	12270937	12251762	10159	100616438	MIR4632	+
peak:864	chr1	12262378	12262527	100616438	MIR4632	12239412	12270937	12251762	10689	100616438	MIR4632	+
peak:865	chr1	12263424	12263573	100616438	MIR4632	12239412	12270937	12251762	11735	100616438	MIR4632	+
peak:866	chr1	12264248	12264397	100616438	MIR4632	12239412	12270937	12251762	12559	100616438	MIR4632	+
peak:867	chr1	12290092	12290241	55187	VPS13D	12270938	12562995	12290113	52	55187	VPS13D	+
peak:868	chr1	12290922	12291071	55187	VPS13D	12270938	12562995	12290113	882	55187	VPS13D	+
peak:869	chr1	12538205	12538354	55187	VPS13D	12270938	12562995	12469884	68394	55187	VPS13D	+
peak:870	chr1	12600505	12600654	9249	DHRS3	12562996	12691193	12656106	55526	9249	DHRS3	-
peak:871	chr1	12609929	12610078	9249	DHRS3	12562996	12691193	12656106	46102	9249	DHRS3	-
peak:872	chr1	12655601	12655750	9249	DHRS3	12562996	12691193	12656106	430	9249	DHRS3	-
peak:873	chr1	12676314	12676463	9249	DHRS3	12562996	12691193	12676788	399	9249	DHRS3	-
peak:874	chr1	12679109	12679258	9249	DHRS3	12562996	12691193	12677820	-1362	9249	DHRS3	-
peak:875	chr1	12679797	12679946	9249	DHRS3	12562996	12691193	12677820	-2050	9249	DHRS3	-
peak:876	chr1	12704895	12705044	343066	AADACL4	12691194	12740342	12704566	402	343066	AADACL4	+
peak:877	chr1	13910179	13910328	10630	PDPN	13875248	13969351	13910252	0	10630	PDPN	+
peak:878	chr1	13910859	13911008	10630	PDPN	13875248	13969351	13910762	170	10630	PDPN	+
peak:879	chr1	14075769	14075918	7799	PRDM2	13969352	14500534	14075856	-12	7799	PRDM2	+
peak:880	chr1	14076350	14076499	7799	PRDM2	13969352	14500534	14075856	567	7799	PRDM2	+
peak:881	chr1	14924853	14925002	23254	KAZN	14500535	15453366	14925213	-285	23254	KAZN	+
peak:882	chr1	15251557	15251706	23254	KAZN	14500535	15453366	15250625	1005	23254	KAZN	+
peak:883	chr1	15256166	15256315	23254	KAZN	14500535	15453366	15256296	-55	23254	KAZN	+
peak:884	chr1	15479641	15479790	55092	TMEM51	15453367	15526998	15480229	-513	55092	TMEM51	+
peak:885	chr1	15549201	15549350	114827	FHAD1	15526999	15721794	15573768	-24492	114827	FHAD1	+
peak:886	chr1	15573744	15573893	114827	FHAD1	15526999	15721794	15573768	49	114827	FHAD1	+
peak:887	chr1	15649514	15649663	114827	FHAD1	15526999	15721794	15668232	-18643	114827	FHAD1	+
peak:888	chr1	15736158	15736307	79180	EFHD2	15721795	15750664	15736391	-158	79180	EFHD2	+
peak:889	chr1	15738090	15738239	79180	EFHD2	15721795	15750664	15736391	1772	79180	EFHD2	+
peak:890	chr1	15742680	15742829	79180	EFHD2	15721795	15750664	15736391	6362	79180	EFHD2	+
peak:891	chr1	15751051	15751200	11330	CTRC	15750665	15774080	15764938	-13812	11330	CTRC	+
peak:892	chr1	15753039	15753188	11330	CTRC	15750665	15774080	15764938	-11824	11330	CTRC	+
peak:893	chr1	15753469	15753618	11330	CTRC	15750665	15774080	15764938	-11394	11330	CTRC	+
peak:894	chr1	15755387	15755536	11330	CTRC	15750665	15774080	15764938	-9476	11330	CTRC	+
peak:895	chr1	15851268	15851417	842	CASP9	15826769	15852318	15851285	-56	842	CASP9	-
peak:896	chr1	15852682	15852831	23341	DNAJC16	15852319	15898813	15853352	-595	23341	DNAJC16	+
peak:897	chr1	15853293	15853442	23341	DNAJC16	15852319	15898813	15853352	14	23341	DNAJC16	+
peak:898	chr1	15943861	15944010	84301	DDI2	15927780	15971592	15943953	-17	84301	DDI2	+
peak:899	chr1	16009529	16009678	23207	PLEKHM2	15998596	16036818	16010827	-1223	23207	PLEKHM2	+
peak:900	chr1	16051951	16052100	284723	SLC25A34	16036819	16065898	16062809	-10783	284723	SLC25A34	+
peak:901	chr1	16055554	16055703	284723	SLC25A34	16036819	16065898	16062809	-7180	284723	SLC25A34	+
peak:902	chr1	16058019	16058168	284723	SLC25A34	16036819	16065898	16062809	-4715	284723	SLC25A34	+
peak:903	chr1	16058735	16058884	284723	SLC25A34	16036819	16065898	16062809	-3999	284723	SLC25A34	+
peak:904	chr1	16059295	16059444	284723	SLC25A34	16036819	16065898	16062809	-3439	284723	SLC25A34	+
peak:905	chr1	16060933	16061082	284723	SLC25A34	16036819	16065898	16062809	-1801	284723	SLC25A34	+
peak:906	chr1	16061565	16061714	284723	SLC25A34	16036819	16065898	16062809	-1169	284723	SLC25A34	+
peak:907	chr1	16067861	16068010	388595	TMEM82	16065899	16076070	16068987	-1051	388595	TMEM82	+
peak:908	chr1	16069051	16069200	388595	TMEM82	16065899	16076070	16068987	137	388595	TMEM82	+
peak:909	chr1	16073111	16073260	388595	TMEM82	16065899	16076070	16068987	4197	388595	TMEM82	+
peak:910	chr1	16084361	16084510	54751	FBLIM1	16076071	16112826	16085255	-819	54751	FBLIM1	+
peak:911	chr1	16084903	16085052	54751	FBLIM1	16076071	16112826	16085255	-277	54751	FBLIM1	+
peak:912	chr1	16085626	16085775	54751	FBLIM1	16076071	16112826	16085255	444	54751	FBLIM1	+
peak:913	chr1	16090957	16091106	54751	FBLIM1	16076071	16112826	16091030	0	54751	FBLIM1	+
peak:914	chr1	16091535	16091684	54751	FBLIM1	16076071	16112826	16091459	149	54751	FBLIM1	+
peak:915	chr1	16093793	16093942	54751	FBLIM1	16076071	16112826	16091459	2407	54751	FBLIM1	+
peak:916	chr1	16126809	16126958	440567	UQCRHL	16112827	16154276	16134194	7310	440567	UQCRHL	-
peak:917	chr1	16161288	16161437	23013	SPEN	16154277	16174500	16174359	-12996	23013	SPEN	+
peak:918	chr1	16162004	16162153	23013	SPEN	16154277	16174500	16174359	-12280	23013	SPEN	+
peak:919	chr1	16163474	16163623	23013	SPEN	16154277	16174500	16174359	-10810	23013	SPEN	+
peak:920	chr1	16163978	16164127	23013	SPEN	16154277	16174500	16174359	-10306	23013	SPEN	+
peak:921	chr1	16174096	16174245	23013	SPEN	16154277	16174500	16174359	-188	23013	SPEN	+
peak:922	chr1	16174894	16175043	729614	FLJ37453	16174501	16187626	16174642	-325	729614	FLJ37453	-
peak:923	chr1	16176265	16176414	729614	FLJ37453	16174501	16187626	16174642	-1696	729614	FLJ37453	-
peak:924	chr1	16212907	16213056	23013	SPEN	16187627	16251618	16200610	12370	23013	SPEN	+
peak:925	chr1	16277503	16277652	7709	ZBTB17	16251619	16316679	16302627	25049	7709	ZBTB17	-
peak:926	chr1	16278062	16278211	7709	ZBTB17	16251619	16316679	16302627	24490	7709	ZBTB17	-
peak:927	chr1	16286073	16286222	7709	ZBTB17	16251619	16316679	16302627	16479	7709	ZBTB17	-
peak:928	chr1	16302228	16302377	7709	ZBTB17	16251619	16316679	16302627	324	7709	ZBTB17	-
peak:929	chr1	16339829	16339978	27129	HSPB7	16338009	16345327	16345285	5381	27129	HSPB7	-
peak:930	chr1	16340565	16340714	27129	HSPB7	16338009	16345327	16345285	4645	27129	HSPB7	-
peak:931	chr1	16343481	16343630	27129	HSPB7	16338009	16345327	16345285	1729	27129	HSPB7	-
peak:932	chr1	16345633	16345782	1187	CLCNKA	16345328	16345729	16345370	336	1187	CLCNKA	+
peak:933	chr1	16352882	16353031	1187	CLCNKA	16347288	16355314	16355007	-2050	1187	CLCNKA	+
peak:934	chr1	16353616	16353765	1187	CLCNKA	16347288	16355314	16355007	-1316	1187	CLCNKA	+
peak:935	chr1	16355016	16355165	1187	CLCNKA	16347288	16355314	16355007	82	1187	CLCNKA	+
peak:936	chr1	16359337	16359486	1188	CLCNKB	16355315	16387692	16355621	3789	1188	CLCNKB	+
peak:937	chr1	16363546	16363695	1188	CLCNKB	16355315	16387692	16370231	-6610	1188	CLCNKB	+
peak:938	chr1	16370118	16370267	1188	CLCNKB	16355315	16387692	16370231	-38	1188	CLCNKB	+
peak:939	chr1	16371060	16371209	1188	CLCNKB	16355315	16387692	16370231	902	1188	CLCNKB	+
peak:940	chr1	16373390	16373539	1188	CLCNKB	16355315	16387692	16375257	-1792	1188	CLCNKB	+
peak:941	chr1	16375579	16375728	1188	CLCNKB	16355315	16387692	16375257	395	1188	CLCNKB	+
peak:942	chr1	16376920	16377069	1188	CLCNKB	16355315	16387692	16375257	1736	1188	CLCNKB	+
peak:943	chr1	16382471	16382620	1188	CLCNKB	16355315	16387692	16375257	7287	1188	CLCNKB	+
peak:944	chr1	16387979	16388128	348487	FAM131C	16387693	16441354	16400127	12073	348487	FAM131C	-
peak:945	chr1	16388601	16388750	348487	FAM131C	16387693	16441354	16400127	11451	348487	FAM131C	-
peak:946	chr1	16399132	16399281	348487	FAM131C	16387693	16441354	16400127	920	348487	FAM131C	-
peak:947	chr1	16399674	16399823	348487	FAM131C	16387693	16441354	16400127	378	348487	FAM131C	-
peak:948	chr1	16404355	16404504	348487	FAM131C	16387693	16441354	16400127	-4301	348487	FAM131C	-
peak:949	chr1	16410121	16410270	348487	FAM131C	16387693	16441354	16400127	-10067	348487	FAM131C	-
peak:950	chr1	16414412	16414561	348487	FAM131C	16387693	16441354	16400127	-14358	348487	FAM131C	-
peak:951	chr1	16415098	16415247	348487	FAM131C	16387693	16441354	16400127	-15044	348487	FAM131C	-
peak:952	chr1	16418845	16418994	348487	FAM131C	16387693	16441354	16400127	-18791	348487	FAM131C	-
peak:953	chr1	16442414	16442563	1969	EPHA2	16441355	16508143	16482582	40093	1969	EPHA2	-
peak:954	chr1	16446998	16447147	1969	EPHA2	16441355	16508143	16482582	35509	1969	EPHA2	-
peak:955	chr1	16458841	16458990	1969	EPHA2	16441355	16508143	16482582	23666	1969	EPHA2	-
peak:956	chr1	16459637	16459786	1969	EPHA2	16441355	16508143	16482582	22870	1969	EPHA2	-
peak:957	chr1	16460271	16460420	1969	EPHA2	16441355	16508143	16482582	22236	1969	EPHA2	-
peak:958	chr1	16469299	16469448	1969	EPHA2	16441355	16508143	16482582	13208	1969	EPHA2	-
peak:959	chr1	16470071	16470220	1969	EPHA2	16441355	16508143	16482582	12436	1969	EPHA2	-
peak:960	chr1	16470539	16470688	1969	EPHA2	16441355	16508143	16482582	11968	1969	EPHA2	-
peak:961	chr1	16472841	16472990	1969	EPHA2	16441355	16508143	16482582	9666	1969	EPHA2	-
peak:962	chr1	16476930	16477079	1969	EPHA2	16441355	16508143	16482582	5577	1969	EPHA2	-
peak:963	chr1	16477699	16477848	1969	EPHA2	16441355	16508143	16482582	4808	1969	EPHA2	-
peak:964	chr1	16478656	16478805	1969	EPHA2	16441355	16508143	16482582	3851	1969	EPHA2	-
peak:965	chr1	16479255	16479404	1969	EPHA2	16441355	16508143	16482582	3252	1969	EPHA2	-
peak:966	chr1	16479746	16479895	1969	EPHA2	16441355	16508143	16482582	2761	1969	EPHA2	-
peak:967	chr1	16480561	16480710	1969	EPHA2	16441355	16508143	16482582	1946	1969	EPHA2	-
peak:968	chr1	16481454	16481603	1969	EPHA2	16441355	16508143	16482582	1053	1969	EPHA2	-
peak:969	chr1	16482561	16482710	1969	EPHA2	16441355	16508143	16482582	-52	1969	EPHA2	-
peak:970	chr1	16489053	16489202	1969	EPHA2	16441355	16508143	16482582	-6544	1969	EPHA2	-
peak:971	chr1	16490771	16490920	1969	EPHA2	16441355	16508143	16482582	-8262	1969	EPHA2	-
peak:972	chr1	16492817	16492966	1969	EPHA2	16441355	16508143	16482582	-10308	1969	EPHA2	-
peak:973	chr1	16493906	16494055	1969	EPHA2	16441355	16508143	16482582	-11397	1969	EPHA2	-
peak:974	chr1	16494444	16494593	1969	EPHA2	16441355	16508143	16482582	-11935	1969	EPHA2	-
peak:975	chr1	16498248	16498397	1969	EPHA2	16441355	16508143	16482582	-15739	1969	EPHA2	-
peak:976	chr1	16498971	16499120	1969	EPHA2	16441355	16508143	16482582	-16462	1969	EPHA2	-
peak:977	chr1	16500026	16500175	1969	EPHA2	16441355	16508143	16482582	-17517	1969	EPHA2	-
peak:978	chr1	16500864	16501013	1969	EPHA2	16441355	16508143	16482582	-18355	1969	EPHA2	-
peak:979	chr1	16501416	16501565	1969	EPHA2	16441355	16508143	16482582	-18907	1969	EPHA2	-
peak:980	chr1	16502163	16502312	1969	EPHA2	16441355	16508143	16482582	-19654	1969	EPHA2	-
peak:981	chr1	16502917	16503066	1969	EPHA2	16441355	16508143	16482582	-20408	1969	EPHA2	-
peak:982	chr1	16514228	16514377	128272	ARHGEF19	16508144	16551381	16533705	19402	128272	ARHGEF19	-
peak:983	chr1	16525782	16525931	128272	ARHGEF19	16508144	16551381	16533705	7848	128272	ARHGEF19	-
peak:984	chr1	16526345	16526494	128272	ARHGEF19	16508144	16551381	16533705	7285	128272	ARHGEF19	-
peak:985	chr1	16528655	16528804	128272	ARHGEF19	16508144	16551381	16533705	4975	128272	ARHGEF19	-
peak:986	chr1	16531960	16532109	128272	ARHGEF19	16508144	16551381	16533705	1670	128272	ARHGEF19	-
peak:987	chr1	16532871	16533020	128272	ARHGEF19	16508144	16551381	16533705	759	128272	ARHGEF19	-
peak:988	chr1	16533497	16533646	128272	ARHGEF19	16508144	16551381	16533705	133	128272	ARHGEF19	-
peak:989	chr1	16536335	16536484	128272	ARHGEF19	16508144	16551381	16539104	2694	128272	ARHGEF19	-
peak:990	chr1	16542725	16542874	128272	ARHGEF19	16508144	16551381	16539104	-3694	128272	ARHGEF19	-
peak:991	chr1	16543992	16544141	128272	ARHGEF19	16508144	16551381	16539104	-4961	128272	ARHGEF19	-
peak:992	chr1	16563587	16563736	79363	RSG1	16551382	16602794	16563659	-1	79363	RSG1	-
peak:993	chr1	16678452	16678601	54455	FBXO42	16602795	16686236	16678948	421	54455	FBXO42	-
peak:994	chr1	16679087	16679236	54455	FBXO42	16602795	16686236	16678948	-212	54455	FBXO42	-
peak:995	chr1	16693852	16694001	26099	SZRD1	16686237	16728722	16693525	400	26099	SZRD1	+
peak:996	chr1	16723648	16723797	26099	SZRD1	16686237	16728722	16693525	30196	26099	SZRD1	+
peak:997	chr1	16724244	16724393	26099	SZRD1	16686237	16728722	16693525	30792	26099	SZRD1	+
peak:998	chr1	16766886	16767035	55707	NECAP2	16765544	16799934	16767167	-206	55707	NECAP2	+
peak:999	chr1	16810420	16810569	114819	CROCCP3	16799935	16847302	16817579	7084	114819	CROCCP3	-
peak:1000	chr1	16817457	16817606	114819	CROCCP3	16799935	16847302	16817579	47	114819	CROCCP3	-
peak:1001	chr1	16825836	16825985	114819	CROCCP3	16799935	16847302	16819196	-6713	114819	CROCCP3	-
peak:1002	chr1	16840025	16840174	114819	CROCCP3	16799935	16847302	16819196	-20902	114819	CROCCP3	-
peak:1003	chr1	16861504	16861653	100500876	MIR3675	16847303	16894582	16875409	-13830	100500876	MIR3675	+
peak:1004	chr1	16892208	16892357	100500876	MIR3675	16847303	16894582	16875409	16872	100500876	MIR3675	+
peak:1005	chr1	16940080	16940229	55672	NBPF1	16894583	16946547	16940100	-53	55672	NBPF1	-
peak:1006	chr1	16941083	16941232	55672	NBPF1	16894583	16946547	16940100	-1056	55672	NBPF1	-
peak:1007	chr1	16950721	16950870	84809	CROCCP2	16946548	16971623	16952994	2198	84809	CROCCP2	-
peak:1008	chr1	16952461	16952610	84809	CROCCP2	16946548	16971623	16952994	458	84809	CROCCP2	-
peak:1009	chr1	16957063	16957212	84809	CROCCP2	16946548	16971623	16957604	466	84809	CROCCP2	-
peak:1010	chr1	17023339	17023488	100500876	MIR3675	16990830	17027201	17007750	15662	100500876	MIR3675	+
peak:1011	chr1	17024484	17024633	100500876	MIR3675	16990830	17027201	17007750	16807	100500876	MIR3675	+
peak:1012	chr1	17025636	17025785	100500876	MIR3675	16990830	17027201	17007750	17959	100500876	MIR3675	+
peak:1013	chr1	17026629	17026778	100500876	MIR3675	16990830	17027201	17007750	18952	100500876	MIR3675	+
peak:1014	chr1	17027207	17027356	284729	ESPNP	17027202	17056710	17046652	19370	284729	ESPNP	-
peak:1015	chr1	17029026	17029175	284729	ESPNP	17027202	17056710	17046652	17551	284729	ESPNP	-
peak:1016	chr1	17029626	17029775	284729	ESPNP	17027202	17056710	17046652	16951	284729	ESPNP	-
peak:1017	chr1	17030335	17030484	284729	ESPNP	17027202	17056710	17046652	16242	284729	ESPNP	-
peak:1018	chr1	17030907	17031056	284729	ESPNP	17027202	17056710	17046652	15670	284729	ESPNP	-
peak:1019	chr1	17034437	17034586	284729	ESPNP	17027202	17056710	17046652	12140	284729	ESPNP	-
peak:1020	chr1	17044118	17044267	284729	ESPNP	17027202	17056710	17046652	2459	284729	ESPNP	-
peak:1021	chr1	17223301	17223450	9696	CROCC	17216981	17300935	17248445	-25069	9696	CROCC	+
peak:1022	chr1	17231361	17231510	9696	CROCC	17216981	17300935	17248445	-17009	9696	CROCC	+
peak:1023	chr1	17232115	17232264	9696	CROCC	17216981	17300935	17248445	-16255	9696	CROCC	+
peak:1024	chr1	17240360	17240509	9696	CROCC	17216981	17300935	17248445	-8010	9696	CROCC	+
peak:1025	chr1	17240841	17240990	9696	CROCC	17216981	17300935	17248445	-7529	9696	CROCC	+
peak:1026	chr1	17248330	17248479	9696	CROCC	17216981	17300935	17248445	-40	9696	CROCC	+
peak:1027	chr1	17252413	17252562	9696	CROCC	17216981	17300935	17249158	3328	9696	CROCC	+
peak:1028	chr1	17256515	17256664	9696	CROCC	17216981	17300935	17249158	7430	9696	CROCC	+
peak:1029	chr1	17265878	17266027	9696	CROCC	17216981	17300935	17266389	-436	9696	CROCC	+
peak:1030	chr1	17273155	17273304	9696	CROCC	17216981	17300935	17266389	6839	9696	CROCC	+
peak:1031	chr1	17285140	17285289	9696	CROCC	17216981	17300935	17294698	-9483	9696	CROCC	+
peak:1032	chr1	17287389	17287538	9696	CROCC	17216981	17300935	17294698	-7234	9696	CROCC	+
peak:1033	chr1	17293974	17294123	9696	CROCC	17216981	17300935	17294698	-649	9696	CROCC	+
peak:1034	chr1	17297954	17298103	9696	CROCC	17216981	17300935	17294698	3329	9696	CROCC	+
peak:1035	chr1	17298796	17298945	9696	CROCC	17216981	17300935	17294698	4171	9696	CROCC	+
peak:1036	chr1	17299519	17299668	9696	CROCC	17216981	17300935	17294698	4894	9696	CROCC	+
peak:1037	chr1	17301601	17301750	4237	MFAP2	17300936	17317444	17307173	5497	4237	MFAP2	-
peak:1038	chr1	17302803	17302952	4237	MFAP2	17300936	17317444	17307173	4295	4237	MFAP2	-
peak:1039	chr1	17303338	17303487	4237	MFAP2	17300936	17317444	17307173	3760	4237	MFAP2	-
peak:1040	chr1	17303902	17304051	4237	MFAP2	17300936	17317444	17307173	3196	4237	MFAP2	-
peak:1041	chr1	17304826	17304975	4237	MFAP2	17300936	17317444	17307173	2272	4237	MFAP2	-
peak:1042	chr1	17306408	17306557	4237	MFAP2	17300936	17317444	17307173	690	4237	MFAP2	-
peak:1043	chr1	17312523	17312672	4237	MFAP2	17300936	17317444	17308081	-4515	4237	MFAP2	-
peak:1044	chr1	17314132	17314281	4237	MFAP2	17300936	17317444	17308081	-6124	4237	MFAP2	-
peak:1045	chr1	17326689	17326838	23400	ATP13A2	17317445	17359544	17326807	43	23400	ATP13A2	-
peak:1046	chr1	17331263	17331412	23400	ATP13A2	17317445	17359544	17327342	-3994	23400	ATP13A2	-
peak:1047	chr1	17337664	17337813	23400	ATP13A2	17317445	17359544	17338423	684	23400	ATP13A2	-
peak:1048	chr1	17338408	17338557	23400	ATP13A2	17317445	17359544	17338423	-58	23400	ATP13A2	-
peak:1049	chr1	17380639	17380788	6390	SDHB	17359545	17413306	17380665	-47	6390	SDHB	-
peak:1050	chr1	17444136	17444285	11240	PADI2	17413307	17488784	17445948	1737	11240	PADI2	-
peak:1051	chr1	17445324	17445473	11240	PADI2	17413307	17488784	17445948	549	11240	PADI2	-
peak:1052	chr1	17445924	17446073	11240	PADI2	17413307	17488784	17445948	-49	11240	PADI2	-
peak:1053	chr1	17446730	17446879	11240	PADI2	17413307	17488784	17445948	-855	11240	PADI2	-
peak:1054	chr1	17452422	17452571	11240	PADI2	17413307	17488784	17445948	-6547	11240	PADI2	-
peak:1055	chr1	17493528	17493677	29943	PADI1	17488785	17570891	17531621	-38018	29943	PADI1	+
peak:1056	chr1	17528271	17528420	29943	PADI1	17488785	17570891	17531621	-3275	29943	PADI1	+
peak:1057	chr1	17539297	17539446	29943	PADI1	17488785	17570891	17531621	7749	29943	PADI1	+
peak:1058	chr1	17543462	17543611	29943	PADI1	17488785	17570891	17531621	11914	29943	PADI1	+
peak:1059	chr1	17545278	17545427	29943	PADI1	17488785	17570891	17531621	13730	29943	PADI1	+
peak:1060	chr1	17559399	17559548	29943	PADI1	17488785	17570891	17559776	-302	29943	PADI1	+
peak:1061	chr1	17563747	17563896	29943	PADI1	17488785	17570891	17566190	-2368	29943	PADI1	+
peak:1062	chr1	17619305	17619454	23569	PADI4	17605142	17666715	17634690	-15310	23569	PADI4	+
peak:1063	chr1	17678697	17678846	353238	PADI6	17666716	17731900	17698741	-19969	353238	PADI6	+
peak:1064	chr1	17752543	17752692	55920	RCC2	17731901	17806538	17765059	12441	55920	RCC2	-
peak:1065	chr1	17764024	17764173	55920	RCC2	17731901	17806538	17765059	960	55920	RCC2	-
peak:1066	chr1	17765059	17765208	55920	RCC2	17731901	17806538	17765059	-73	55920	RCC2	-
peak:1067	chr1	17765730	17765879	55920	RCC2	17731901	17806538	17766250	445	55920	RCC2	-
peak:1068	chr1	17842947	17843096	55160	ARHGEF10L	17806539	18051175	17846827	-3805	55160	ARHGEF10L	+
peak:1069	chr1	17866849	17866998	55160	ARHGEF10L	17806539	18051175	17866330	592	55160	ARHGEF10L	+
peak:1070	chr1	17877776	17877925	55160	ARHGEF10L	17806539	18051175	17866330	11519	55160	ARHGEF10L	+
peak:1071	chr1	17878578	17878727	55160	ARHGEF10L	17806539	18051175	17866330	12321	55160	ARHGEF10L	+
peak:1072	chr1	17880704	17880853	55160	ARHGEF10L	17806539	18051175	17866330	14447	55160	ARHGEF10L	+
peak:1073	chr1	17899512	17899661	55160	ARHGEF10L	17806539	18051175	17907048	-7461	55160	ARHGEF10L	+
peak:1074	chr1	17900227	17900376	55160	ARHGEF10L	17806539	18051175	17907048	-6746	55160	ARHGEF10L	+
peak:1075	chr1	17914947	17915096	55160	ARHGEF10L	17806539	18051175	17914911	109	55160	ARHGEF10L	+
peak:1076	chr1	17922822	17922971	55160	ARHGEF10L	17806539	18051175	17914911	7984	55160	ARHGEF10L	+
peak:1077	chr1	17923599	17923748	55160	ARHGEF10L	17806539	18051175	17914911	8761	55160	ARHGEF10L	+
peak:1078	chr1	17930042	17930191	55160	ARHGEF10L	17806539	18051175	17941583	-11466	55160	ARHGEF10L	+
peak:1079	chr1	17944816	17944965	55160	ARHGEF10L	17806539	18051175	17944811	78	55160	ARHGEF10L	+
peak:1080	chr1	18015890	18016039	55160	ARHGEF10L	17806539	18051175	18020542	-4577	55160	ARHGEF10L	+
peak:1081	chr1	18069676	18069825	81569	ACTL8	18051176	18258024	18081808	-12057	81569	ACTL8	+
peak:1082	chr1	18095174	18095323	81569	ACTL8	18051176	18258024	18081808	13439	81569	ACTL8	+
peak:1083	chr1	18186377	18186526	81569	ACTL8	18051176	18258024	18081808	104642	81569	ACTL8	+
peak:1084	chr1	18187390	18187539	81569	ACTL8	18051176	18258024	18081808	105655	81569	ACTL8	+
peak:1085	chr1	18433892	18434041	84966	IGSF21	18258025	18747642	18434240	-273	84966	IGSF21	+
peak:1086	chr1	18437099	18437248	84966	IGSF21	18258025	18747642	18434240	2932	84966	IGSF21	+
peak:1087	chr1	18561351	18561500	84966	IGSF21	18258025	18747642	18687861	-126435	84966	IGSF21	+
peak:1088	chr1	18933619	18933768	5081	PAX7	18882463	19071827	18957500	-23806	5081	PAX7	+
peak:1089	chr1	18967737	18967886	5081	PAX7	18882463	19071827	18957500	10310	5081	PAX7	+
peak:1090	chr1	18969377	18969526	5081	PAX7	18882463	19071827	18957500	11950	5081	PAX7	+
peak:1091	chr1	18970268	18970417	5081	PAX7	18882463	19071827	18957500	12841	5081	PAX7	+
peak:1092	chr1	18971101	18971250	5081	PAX7	18882463	19071827	18957500	13674	5081	PAX7	+
peak:1093	chr1	18973038	18973187	5081	PAX7	18882463	19071827	18957500	15611	5081	PAX7	+
peak:1094	chr1	18973603	18973752	5081	PAX7	18882463	19071827	18957500	16176	5081	PAX7	+
peak:1095	chr1	18974451	18974600	5081	PAX7	18882463	19071827	18957500	17024	5081	PAX7	+
peak:1096	chr1	19003131	19003280	5081	PAX7	18882463	19071827	18957500	45704	5081	PAX7	+
peak:1097	chr1	19009078	19009227	5081	PAX7	18882463	19071827	18957500	51651	5081	PAX7	+
peak:1098	chr1	19043192	19043341	5081	PAX7	18882463	19071827	18957500	85765	5081	PAX7	+
peak:1099	chr1	19051807	19051956	5081	PAX7	18882463	19071827	18957500	94380	5081	PAX7	+
peak:1100	chr1	19065003	19065152	5081	PAX7	18882463	19071827	18957500	107576	5081	PAX7	+
peak:1101	chr1	19095826	19095975	80834	TAS1R2	19071828	19197962	19186155	90254	80834	TAS1R2	-
peak:1102	chr1	19103409	19103558	80834	TAS1R2	19071828	19197962	19186155	82671	80834	TAS1R2	-
peak:1103	chr1	19133811	19133960	80834	TAS1R2	19071828	19197962	19186155	52269	80834	TAS1R2	-
peak:1104	chr1	19144948	19145097	80834	TAS1R2	19071828	19197962	19186155	41132	80834	TAS1R2	-
peak:1105	chr1	19203608	19203757	100616120	MIR4695	19197963	19213577	19209769	6086	100616120	MIR4695	-
peak:1106	chr1	19205755	19205904	100616120	MIR4695	19197963	19213577	19209769	3939	100616120	MIR4695	-
peak:1107	chr1	19206421	19206570	100616120	MIR4695	19197963	19213577	19209769	3273	100616120	MIR4695	-
peak:1108	chr1	19228968	19229117	8659	ALDH4A1	19213578	19256059	19229293	250	8659	ALDH4A1	-
peak:1109	chr1	19229438	19229587	8659	ALDH4A1	19213578	19256059	19229293	-218	8659	ALDH4A1	-
peak:1110	chr1	19240124	19240273	8659	ALDH4A1	19213578	19256059	19229293	-10904	8659	ALDH4A1	-
peak:1111	chr1	19246036	19246185	8659	ALDH4A1	19213578	19256059	19229293	-16816	8659	ALDH4A1	-
peak:1112	chr1	19248839	19248988	8659	ALDH4A1	19213578	19256059	19229293	-19619	8659	ALDH4A1	-
peak:1113	chr1	19282018	19282167	126917	IFFO2	19256060	19345483	19282826	733	126917	IFFO2	-
peak:1114	chr1	19283184	19283333	126917	IFFO2	19256060	19345483	19282826	-431	126917	IFFO2	-
peak:1115	chr1	19283793	19283942	126917	IFFO2	19256060	19345483	19282826	-1040	126917	IFFO2	-
peak:1116	chr1	19356615	19356764	23352	UBR4	19345484	19542578	19408140	51450	23352	UBR4	-
peak:1117	chr1	19360703	19360852	23352	UBR4	19345484	19542578	19408140	47362	23352	UBR4	-
peak:1118	chr1	19363156	19363305	23352	UBR4	19345484	19542578	19408140	44909	23352	UBR4	-
peak:1119	chr1	19369846	19369995	23352	UBR4	19345484	19542578	19408140	38219	23352	UBR4	-
peak:1120	chr1	19380334	19380483	23352	UBR4	19345484	19542578	19408140	27731	23352	UBR4	-
peak:1121	chr1	19384292	19384441	23352	UBR4	19345484	19542578	19408140	23773	23352	UBR4	-
peak:1122	chr1	19384923	19385072	23352	UBR4	19345484	19542578	19408140	23142	23352	UBR4	-
peak:1123	chr1	19388424	19388573	23352	UBR4	19345484	19542578	19408140	19641	23352	UBR4	-
peak:1124	chr1	19389186	19389335	23352	UBR4	19345484	19542578	19408140	18879	23352	UBR4	-
peak:1125	chr1	19536489	19536638	23352	UBR4	19345484	19542578	19536746	182	23352	UBR4	-
peak:1126	chr1	19577983	19578132	23065	EMC1	19542579	19578064	19578053	-3	23065	EMC1	-
peak:1127	chr1	19634326	19634475	8574	AKR7A2	19626961	19638690	19638640	4239	8574	AKR7A2	-
peak:1128	chr1	19637977	19638126	8574	AKR7A2	19626961	19638690	19638640	588	8574	AKR7A2	-
peak:1129	chr1	19638648	19638797	54896	PQLC2	19638691	19724970	19638740	-17	54896	PQLC2	+
peak:1130	chr1	19639089	19639238	54896	PQLC2	19638691	19724970	19638740	422	54896	PQLC2	+
peak:1131	chr1	19650949	19651098	54896	PQLC2	19638691	19724970	19638740	12282	54896	PQLC2	+
peak:1132	chr1	19785470	19785619	832	CAPZB	19724971	19867768	19811201	25656	832	CAPZB	-
peak:1133	chr1	19786167	19786316	832	CAPZB	19724971	19867768	19811201	24959	832	CAPZB	-
peak:1134	chr1	19795006	19795155	832	CAPZB	19724971	19867768	19811201	16120	832	CAPZB	-
peak:1135	chr1	19811734	19811883	832	CAPZB	19724971	19867768	19812066	257	832	CAPZB	-
peak:1136	chr1	19923706	19923855	440574	MINOS1	19867769	19928886	19923471	308	440574	MINOS1	+
peak:1137	chr1	19969669	19969818	4681	NBL1	19952013	19982942	19969723	19	4681	NBL1	+
peak:1138	chr1	19971635	19971784	4681	NBL1	19952013	19982942	19971866	-156	4681	NBL1	+
peak:1139	chr1	19972504	19972653	4681	NBL1	19952013	19982942	19972260	317	4681	NBL1	+
peak:1140	chr1	19973059	19973208	4681	NBL1	19952013	19982942	19972260	872	4681	NBL1	+
peak:1141	chr1	19974081	19974230	4681	NBL1	19952013	19982942	19974104	50	4681	NBL1	+
peak:1142	chr1	19976930	19977079	4681	NBL1	19952013	19982942	19974104	2899	4681	NBL1	+
peak:1143	chr1	19977391	19977540	4681	NBL1	19952013	19982942	19974104	3360	4681	NBL1	+
peak:1144	chr1	19978076	19978225	4681	NBL1	19952013	19982942	19974104	4045	4681	NBL1	+
peak:1145	chr1	19986300	19986449	3362	HTR6	19982943	20058808	19991780	-5405	3362	HTR6	+
peak:1146	chr1	19991118	19991267	3362	HTR6	19982943	20058808	19991780	-587	3362	HTR6	+
peak:1147	chr1	19991779	19991928	3362	HTR6	19982943	20058808	19991780	72	3362	HTR6	+
peak:1148	chr1	20042225	20042374	3362	HTR6	19982943	20058808	19991780	50518	3362	HTR6	+
peak:1149	chr1	20071456	20071605	255104	TMCO4	20058809	20134264	20125837	54306	255104	TMCO4	-
peak:1150	chr1	20126051	20126200	255104	TMCO4	20058809	20134264	20126410	284	255104	TMCO4	-
peak:1151	chr1	20126531	20126680	255104	TMCO4	20058809	20134264	20126758	152	255104	TMCO4	-
peak:1152	chr1	20193332	20193481	23252	OTUD3	20175330	20229499	20208888	-15481	23252	OTUD3	+
peak:1153	chr1	20208753	20208902	23252	OTUD3	20175330	20229499	20208888	-60	23252	OTUD3	+
peak:1154	chr1	20209158	20209307	23252	OTUD3	20175330	20229499	20208888	343	23252	OTUD3	+
peak:1155	chr1	20476658	20476807	64600	PLA2G2F	20455942	20483755	20465823	10908	64600	PLA2G2F	+
peak:1156	chr1	20478718	20478867	64600	PLA2G2F	20455942	20483755	20465823	12968	64600	PLA2G2F	+
peak:1157	chr1	20523971	20524120	127733	UBXN10	20507133	20564995	20512578	11466	127733	UBXN10	+
peak:1158	chr1	20582387	20582536	127731	VWA5B1	20564996	20695723	20617412	-34950	127731	VWA5B1	+
peak:1159	chr1	20668752	20668901	127731	VWA5B1	20564996	20695723	20659259	9566	127731	VWA5B1	+
peak:1160	chr1	20669727	20669876	127731	VWA5B1	20564996	20695723	20659259	10541	127731	VWA5B1	+
peak:1161	chr1	20670266	20670415	127731	VWA5B1	20564996	20695723	20659259	11080	127731	VWA5B1	+
peak:1162	chr1	20693632	20693781	127731	VWA5B1	20564996	20695723	20659259	34446	127731	VWA5B1	+
peak:1163	chr1	20757142	20757291	339505	LINC01141	20695724	20784007	20755287	-1928	339505	LINC01141	-
peak:1164	chr1	20811529	20811678	55450	CAMK2N1	20784008	20823701	20812728	1124	55450	CAMK2N1	-
peak:1165	chr1	20812972	20813121	55450	CAMK2N1	20784008	20823701	20812728	-317	55450	CAMK2N1	-
peak:1166	chr1	20834495	20834644	79594	MUL1	20823702	20856803	20834674	104	79594	MUL1	-
peak:1167	chr1	20879016	20879165	163933	FAM43B	20856804	20897188	20878932	157	163933	FAM43B	+
peak:1168	chr1	20880677	20880826	163933	FAM43B	20856804	20897188	20878932	1818	163933	FAM43B	+
peak:1169	chr1	20913867	20914016	978	CDA	20897189	20937696	20915444	-1502	978	CDA	+
peak:1170	chr1	20915329	20915478	978	CDA	20897189	20937696	20915444	-40	978	CDA	+
peak:1171	chr1	20916308	20916457	978	CDA	20897189	20937696	20915444	937	978	CDA	+
peak:1172	chr1	20939054	20939203	65018	PINK1	20937697	20980019	20959948	-20819	65018	PINK1	+
peak:1173	chr1	20953171	20953320	65018	PINK1	20937697	20980019	20959948	-6702	65018	PINK1	+
peak:1174	chr1	20959845	20959994	65018	PINK1	20937697	20980019	20959948	-28	65018	PINK1	+
peak:1175	chr1	20960351	20960500	65018	PINK1	20937697	20980019	20959948	476	65018	PINK1	+
peak:1176	chr1	20961169	20961318	65018	PINK1	20937697	20980019	20959948	1294	65018	PINK1	+
peak:1177	chr1	20988121	20988270	1650	DDOST	20980020	20999859	20988037	-157	1650	DDOST	-
peak:1178	chr1	21023301	21023450	57576	KIF17	20999860	21051725	21024981	1605	57576	KIF17	-
peak:1179	chr1	21026214	21026363	57576	KIF17	20999860	21051725	21024981	-1306	57576	KIF17	-
peak:1180	chr1	21044119	21044268	57576	KIF17	20999860	21051725	21044317	123	57576	KIF17	-
peak:1181	chr1	21052578	21052727	400745	SH2D5	21051726	21075677	21059133	6480	400745	SH2D5	-
peak:1182	chr1	21053148	21053297	400745	SH2D5	21051726	21075677	21059133	5910	400745	SH2D5	-
peak:1183	chr1	21053586	21053735	400745	SH2D5	21051726	21075677	21059133	5472	400745	SH2D5	-
peak:1184	chr1	21056834	21056983	400745	SH2D5	21051726	21075677	21059133	2224	400745	SH2D5	-
peak:1185	chr1	21058272	21058421	400745	SH2D5	21051726	21075677	21059133	786	400745	SH2D5	-
peak:1186	chr1	21058814	21058963	400745	SH2D5	21051726	21075677	21059133	244	400745	SH2D5	-
peak:1187	chr1	21113107	21113256	50809	HP1BP3	21075678	21206695	21113181	0	50809	HP1BP3	-
peak:1188	chr1	21113970	21114119	50809	HP1BP3	21075678	21206695	21113799	-244	50809	HP1BP3	-
peak:1189	chr1	21142108	21142257	50809	HP1BP3	21075678	21206695	21113799	-28382	50809	HP1BP3	-
peak:1190	chr1	21350750	21350899	8672	EIF4G3	21206696	21554782	21377487	26662	8672	EIF4G3	-
peak:1191	chr1	21380000	21380149	8672	EIF4G3	21206696	21554782	21377487	-2586	8672	EIF4G3	-
peak:1192	chr1	21502320	21502469	8672	EIF4G3	21206696	21554782	21503381	986	8672	EIF4G3	-
peak:1193	chr1	21503157	21503306	8672	EIF4G3	21206696	21554782	21503381	149	8672	EIF4G3	-
peak:1194	chr1	21616185	21616334	1889	ECE1	21554783	21719308	21616766	506	1889	ECE1	-
peak:1195	chr1	21617044	21617193	1889	ECE1	21554783	21719308	21616982	-135	1889	ECE1	-
peak:1196	chr1	21629447	21629596	1889	ECE1	21554783	21719308	21616982	-12538	1889	ECE1	-
peak:1197	chr1	21634284	21634433	1889	ECE1	21554783	21719308	21616982	-17375	1889	ECE1	-
peak:1198	chr1	21634819	21634968	1889	ECE1	21554783	21719308	21616982	-17910	1889	ECE1	-
peak:1199	chr1	21636992	21637141	1889	ECE1	21554783	21719308	21616982	-20083	1889	ECE1	-
peak:1200	chr1	21645193	21645342	1889	ECE1	21554783	21719308	21672034	26766	1889	ECE1	-
peak:1201	chr1	21650995	21651144	1889	ECE1	21554783	21719308	21672034	20964	1889	ECE1	-
peak:1202	chr1	21658544	21658693	1889	ECE1	21554783	21719308	21672034	13415	1889	ECE1	-
peak:1203	chr1	21659027	21659176	1889	ECE1	21554783	21719308	21672034	12932	1889	ECE1	-
peak:1204	chr1	21659515	21659664	1889	ECE1	21554783	21719308	21672034	12444	1889	ECE1	-
peak:1205	chr1	21661566	21661715	1889	ECE1	21554783	21719308	21672034	10393	1889	ECE1	-
peak:1206	chr1	21664307	21664456	1889	ECE1	21554783	21719308	21672034	7652	1889	ECE1	-
peak:1207	chr1	21665358	21665507	1889	ECE1	21554783	21719308	21672034	6601	1889	ECE1	-
peak:1208	chr1	21695010	21695159	1889	ECE1	21554783	21719308	21672034	-23049	1889	ECE1	-
peak:1209	chr1	21724310	21724459	84224	NBPF3	21719309	21801220	21766583	-42198	84224	NBPF3	+
peak:1210	chr1	21763053	21763202	84224	NBPF3	21719309	21801220	21766583	-3455	84224	NBPF3	+
peak:1211	chr1	21766272	21766421	84224	NBPF3	21719309	21801220	21766583	-236	84224	NBPF3	+
peak:1212	chr1	21829076	21829225	249	ALPL	21801221	21912157	21835858	-6707	249	ALPL	+
peak:1213	chr1	21835462	21835611	249	ALPL	21801221	21912157	21835858	-321	249	ALPL	+
peak:1214	chr1	21836021	21836170	249	ALPL	21801221	21912157	21835858	236	249	ALPL	+
peak:1215	chr1	21836519	21836668	249	ALPL	21801221	21912157	21835858	734	249	ALPL	+
peak:1216	chr1	21865070	21865219	249	ALPL	21801221	21912157	21877772	-12627	249	ALPL	+
peak:1217	chr1	21901367	21901516	249	ALPL	21801221	21912157	21877772	23668	249	ALPL	+
peak:1218	chr1	21911637	21911786	249	ALPL	21801221	21912157	21877772	33938	249	ALPL	+
peak:1219	chr1	21913555	21913704	5909	RAP1GAP	21912158	22013482	21946543	32913	5909	RAP1GAP	-
peak:1220	chr1	21919143	21919292	5909	RAP1GAP	21912158	22013482	21946543	27325	5909	RAP1GAP	-
peak:1221	chr1	21919695	21919844	5909	RAP1GAP	21912158	22013482	21946543	26773	5909	RAP1GAP	-
peak:1222	chr1	21920419	21920568	5909	RAP1GAP	21912158	22013482	21946543	26049	5909	RAP1GAP	-
peak:1223	chr1	21921203	21921352	5909	RAP1GAP	21912158	22013482	21946543	25265	5909	RAP1GAP	-
peak:1224	chr1	21921829	21921978	5909	RAP1GAP	21912158	22013482	21946543	24639	5909	RAP1GAP	-
peak:1225	chr1	21923591	21923740	5909	RAP1GAP	21912158	22013482	21946543	22877	5909	RAP1GAP	-
peak:1226	chr1	21924593	21924742	5909	RAP1GAP	21912158	22013482	21946543	21875	5909	RAP1GAP	-
peak:1227	chr1	21929808	21929957	5909	RAP1GAP	21912158	22013482	21946543	16660	5909	RAP1GAP	-
peak:1228	chr1	21930430	21930579	5909	RAP1GAP	21912158	22013482	21946543	16038	5909	RAP1GAP	-
peak:1229	chr1	21930990	21931139	5909	RAP1GAP	21912158	22013482	21946543	15478	5909	RAP1GAP	-
peak:1230	chr1	21931523	21931672	5909	RAP1GAP	21912158	22013482	21946543	14945	5909	RAP1GAP	-
peak:1231	chr1	21932311	21932460	5909	RAP1GAP	21912158	22013482	21946543	14157	5909	RAP1GAP	-
peak:1232	chr1	21934476	21934625	5909	RAP1GAP	21912158	22013482	21946543	11992	5909	RAP1GAP	-
peak:1233	chr1	21945570	21945719	5909	RAP1GAP	21912158	22013482	21946543	898	5909	RAP1GAP	-
peak:1234	chr1	21946871	21947020	5909	RAP1GAP	21912158	22013482	21946543	-401	5909	RAP1GAP	-
peak:1235	chr1	21955532	21955681	5909	RAP1GAP	21912158	22013482	21949011	-6594	5909	RAP1GAP	-
peak:1236	chr1	21957503	21957652	5909	RAP1GAP	21912158	22013482	21949011	-8565	5909	RAP1GAP	-
peak:1237	chr1	21958448	21958597	5909	RAP1GAP	21912158	22013482	21949011	-9510	5909	RAP1GAP	-
peak:1238	chr1	21976422	21976571	5909	RAP1GAP	21912158	22013482	21978348	1851	5909	RAP1GAP	-
peak:1239	chr1	21976919	21977068	5909	RAP1GAP	21912158	22013482	21978348	1354	5909	RAP1GAP	-
peak:1240	chr1	21977652	21977801	5909	RAP1GAP	21912158	22013482	21978348	621	5909	RAP1GAP	-
peak:1241	chr1	21978834	21978983	5909	RAP1GAP	21912158	22013482	21978348	-559	5909	RAP1GAP	-
peak:1242	chr1	21980006	21980155	5909	RAP1GAP	21912158	22013482	21978348	-1731	5909	RAP1GAP	-
peak:1243	chr1	21982315	21982464	5909	RAP1GAP	21912158	22013482	21978348	-4040	5909	RAP1GAP	-
peak:1244	chr1	21995295	21995444	5909	RAP1GAP	21912158	22013482	21995856	486	5909	RAP1GAP	-
peak:1245	chr1	21996254	21996403	5909	RAP1GAP	21912158	22013482	21995856	-471	5909	RAP1GAP	-
peak:1246	chr1	22109366	22109515	84196	USP48	22013483	22124223	22109688	247	84196	USP48	-
peak:1247	chr1	22149422	22149571	401944	LDLRAD2	22124224	22152574	22147943	1552	401944	LDLRAD2	+
peak:1248	chr1	22156675	22156824	3339	HSPG2	22152575	22283584	22157206	456	3339	HSPG2	-
peak:1249	chr1	22157300	22157449	3339	HSPG2	22152575	22283584	22157206	-167	3339	HSPG2	-
peak:1250	chr1	22157978	22158127	3339	HSPG2	22152575	22283584	22157206	-845	3339	HSPG2	-
peak:1251	chr1	22168580	22168729	3339	HSPG2	22152575	22283584	22157206	-11447	3339	HSPG2	-
peak:1252	chr1	22170751	22170900	3339	HSPG2	22152575	22283584	22157206	-13618	3339	HSPG2	-
peak:1253	chr1	22178803	22178952	3339	HSPG2	22152575	22283584	22157206	-21670	3339	HSPG2	-
peak:1254	chr1	22179468	22179617	3339	HSPG2	22152575	22283584	22157206	-22335	3339	HSPG2	-
peak:1255	chr1	22180927	22181076	3339	HSPG2	22152575	22283584	22157206	-23794	3339	HSPG2	-
peak:1256	chr1	22181810	22181959	3339	HSPG2	22152575	22283584	22157206	-24677	3339	HSPG2	-
peak:1257	chr1	22182326	22182475	3339	HSPG2	22152575	22283584	22157206	-25193	3339	HSPG2	-
peak:1258	chr1	22196232	22196381	3339	HSPG2	22152575	22283584	22222803	26496	3339	HSPG2	-
peak:1259	chr1	22201108	22201257	3339	HSPG2	22152575	22283584	22222803	21620	3339	HSPG2	-
peak:1260	chr1	22211134	22211283	3339	HSPG2	22152575	22283584	22222803	11594	3339	HSPG2	-
peak:1261	chr1	22213111	22213260	3339	HSPG2	22152575	22283584	22222803	9617	3339	HSPG2	-
peak:1262	chr1	22219779	22219928	3339	HSPG2	22152575	22283584	22222803	2949	3339	HSPG2	-
peak:1263	chr1	22220795	22220944	3339	HSPG2	22152575	22283584	22222803	1933	3339	HSPG2	-
peak:1264	chr1	22230247	22230396	3339	HSPG2	22152575	22283584	22222803	-7517	3339	HSPG2	-
peak:1265	chr1	22230655	22230804	3339	HSPG2	22152575	22283584	22222803	-7925	3339	HSPG2	-
peak:1266	chr1	22238171	22238320	3339	HSPG2	22152575	22283584	22222803	-15441	3339	HSPG2	-
peak:1267	chr1	22249107	22249256	3339	HSPG2	22152575	22283584	22263750	14568	3339	HSPG2	-
peak:1268	chr1	22253459	22253608	3339	HSPG2	22152575	22283584	22263750	10216	3339	HSPG2	-
peak:1269	chr1	22260375	22260524	3339	HSPG2	22152575	22283584	22263750	3300	3339	HSPG2	-
peak:1270	chr1	22262405	22262554	3339	HSPG2	22152575	22283584	22263750	1270	3339	HSPG2	-
peak:1271	chr1	22263268	22263417	3339	HSPG2	22152575	22283584	22263750	407	3339	HSPG2	-
peak:1272	chr1	22264009	22264158	3339	HSPG2	22152575	22283584	22263750	-332	3339	HSPG2	-
peak:1273	chr1	22266163	22266312	3339	HSPG2	22152575	22283584	22263750	-2486	3339	HSPG2	-
peak:1274	chr1	22290289	22290438	23436	CELA3B	22283585	22315783	22303418	-13054	23436	CELA3B	+
peak:1275	chr1	22351901	22352050	29092	LINC00339	22339929	22365581	22352042	-66	29092	LINC00339	+
peak:1276	chr1	22379470	22379619	998	CDC42	22365582	22424319	22379120	423	998	CDC42	+
peak:1277	chr1	22447913	22448062	54361	WNT4	22424320	22624364	22469519	21531	54361	WNT4	-
peak:1278	chr1	22458368	22458517	54361	WNT4	22424320	22624364	22469519	11076	54361	WNT4	-
peak:1279	chr1	22460119	22460268	54361	WNT4	22424320	22624364	22469519	9325	54361	WNT4	-
peak:1280	chr1	22460611	22460760	54361	WNT4	22424320	22624364	22469519	8833	54361	WNT4	-
peak:1281	chr1	22468757	22468906	54361	WNT4	22424320	22624364	22469519	687	54361	WNT4	-
peak:1282	chr1	22469703	22469852	54361	WNT4	22424320	22624364	22469519	-257	54361	WNT4	-
peak:1283	chr1	22470153	22470302	54361	WNT4	22424320	22624364	22470385	157	54361	WNT4	-
peak:1284	chr1	22470730	22470879	54361	WNT4	22424320	22624364	22470385	-418	54361	WNT4	-
peak:1285	chr1	22511973	22512122	54361	WNT4	22424320	22624364	22470385	-41661	54361	WNT4	-
peak:1286	chr1	22557568	22557717	54361	WNT4	22424320	22624364	22470385	-87256	54361	WNT4	-
peak:1287	chr1	22567975	22568124	54361	WNT4	22424320	22624364	22470385	-97663	54361	WNT4	-
peak:1288	chr1	22568425	22568574	54361	WNT4	22424320	22624364	22470385	-98113	54361	WNT4	-
peak:1289	chr1	22568988	22569137	54361	WNT4	22424320	22624364	22470385	-98676	54361	WNT4	-
peak:1290	chr1	22572426	22572575	54361	WNT4	22424320	22624364	22470385	-102114	54361	WNT4	-
peak:1291	chr1	22580453	22580602	54361	WNT4	22424320	22624364	22470385	-110141	54361	WNT4	-
peak:1292	chr1	22584024	22584173	54361	WNT4	22424320	22624364	22470385	-113712	54361	WNT4	-
peak:1293	chr1	22588031	22588180	54361	WNT4	22424320	22624364	22470385	-117719	54361	WNT4	-
peak:1294	chr1	22589172	22589321	54361	WNT4	22424320	22624364	22470385	-118860	54361	WNT4	-
peak:1295	chr1	22594927	22595076	54361	WNT4	22424320	22624364	22470385	-124615	54361	WNT4	-
peak:1296	chr1	22599074	22599223	54361	WNT4	22424320	22624364	22470385	-128762	54361	WNT4	-
peak:1297	chr1	22601524	22601673	54361	WNT4	22424320	22624364	22470385	-131212	54361	WNT4	-
peak:1298	chr1	22611335	22611484	54361	WNT4	22424320	22624364	22470385	-141023	54361	WNT4	-
peak:1299	chr1	22643898	22644047	9923	ZBTB40	22624365	22859036	22778344	-134371	9923	ZBTB40	+
peak:1300	chr1	22668804	22668953	9923	ZBTB40	22624365	22859036	22778344	-109465	9923	ZBTB40	+
peak:1301	chr1	22677106	22677255	9923	ZBTB40	22624365	22859036	22778344	-101163	9923	ZBTB40	+
peak:1302	chr1	22743559	22743708	9923	ZBTB40	22624365	22859036	22778344	-34710	9923	ZBTB40	+
peak:1303	chr1	22778224	22778373	9923	ZBTB40	22624365	22859036	22778344	-45	9923	ZBTB40	+
peak:1304	chr1	22778655	22778804	9923	ZBTB40	22624365	22859036	22778344	384	9923	ZBTB40	+
peak:1305	chr1	22868065	22868214	2046	EPHA8	22859037	22926561	22890004	-21864	2046	EPHA8	+
peak:1306	chr1	22874223	22874372	2046	EPHA8	22859037	22926561	22890004	-15706	2046	EPHA8	+
peak:1307	chr1	22879621	22879770	2046	EPHA8	22859037	22926561	22890004	-10308	2046	EPHA8	+
peak:1308	chr1	22881413	22881562	2046	EPHA8	22859037	22926561	22890004	-8516	2046	EPHA8	+
peak:1309	chr1	22882064	22882213	2046	EPHA8	22859037	22926561	22890004	-7865	2046	EPHA8	+
peak:1310	chr1	22882922	22883071	2046	EPHA8	22859037	22926561	22890004	-7007	2046	EPHA8	+
peak:1311	chr1	22883616	22883765	2046	EPHA8	22859037	22926561	22890004	-6313	2046	EPHA8	+
peak:1312	chr1	22890723	22890872	2046	EPHA8	22859037	22926561	22890004	792	2046	EPHA8	+
peak:1313	chr1	22892309	22892458	2046	EPHA8	22859037	22926561	22890004	2378	2046	EPHA8	+
peak:1314	chr1	22893872	22894021	2046	EPHA8	22859037	22926561	22890004	3941	2046	EPHA8	+
peak:1315	chr1	22916963	22917112	2046	EPHA8	22859037	22926561	22890004	27032	2046	EPHA8	+
peak:1316	chr1	22919059	22919208	2046	EPHA8	22859037	22926561	22890004	29128	2046	EPHA8	+
peak:1317	chr1	22919796	22919945	2046	EPHA8	22859037	22926561	22890004	29865	2046	EPHA8	+
peak:1318	chr1	22924234	22924383	2046	EPHA8	22859037	22926561	22890004	34303	2046	EPHA8	+
peak:1319	chr1	22926366	22926515	2046	EPHA8	22859037	22926561	22890004	36435	2046	EPHA8	+
peak:1320	chr1	22927231	22927380	712	C1QA	22926562	22966618	22963118	-35812	712	C1QA	+
peak:1321	chr1	22928826	22928975	712	C1QA	22926562	22966618	22963118	-34217	712	C1QA	+
peak:1322	chr1	22929364	22929513	712	C1QA	22926562	22966618	22963118	-33679	712	C1QA	+
peak:1323	chr1	22935795	22935944	712	C1QA	22926562	22966618	22963118	-27248	712	C1QA	+
peak:1324	chr1	22939199	22939348	712	C1QA	22926562	22966618	22963118	-23844	712	C1QA	+
peak:1325	chr1	22968569	22968718	714	C1QC	22966619	22974900	22970118	-1474	714	C1QC	+
peak:1326	chr1	22970230	22970379	714	C1QC	22966619	22974900	22970118	185	714	C1QC	+
peak:1327	chr1	23000194	23000343	713	C1QB	22974901	23008506	22979682	20585	713	C1QB	+
peak:1328	chr1	23004602	23004751	713	C1QB	22974901	23008506	22979682	24993	713	C1QB	+
peak:1329	chr1	23036744	23036893	2048	EPHB2	23008507	23041671	23037331	-512	2048	EPHB2	+
peak:1330	chr1	23038005	23038154	2048	EPHB2	23008507	23041671	23037332	746	2048	EPHB2	+
peak:1331	chr1	23081324	23081473	100616391	MIR4684	23041672	23117864	23046010	35387	100616391	MIR4684	+
peak:1332	chr1	23082819	23082968	100616391	MIR4684	23041672	23117864	23046010	36882	100616391	MIR4684	+
peak:1333	chr1	23086241	23086390	100616391	MIR4684	23041672	23117864	23046010	40304	100616391	MIR4684	+
peak:1334	chr1	23102668	23102817	100616391	MIR4684	23041672	23117864	23046010	56731	100616391	MIR4684	+
peak:1335	chr1	23107318	23107467	100616391	MIR4684	23041672	23117864	23046010	61381	100616391	MIR4684	+
peak:1336	chr1	23129058	23129207	100422914	MIR4253	23117865	23266031	23189719	60586	100422914	MIR4253	-
peak:1337	chr1	23131159	23131308	100422914	MIR4253	23117865	23266031	23189719	58485	100422914	MIR4253	-
peak:1338	chr1	23132148	23132297	100422914	MIR4253	23117865	23266031	23189719	57496	100422914	MIR4253	-
peak:1339	chr1	23155633	23155782	100422914	MIR4253	23117865	23266031	23189719	34011	100422914	MIR4253	-
peak:1340	chr1	23180445	23180594	100422914	MIR4253	23117865	23266031	23189719	9199	100422914	MIR4253	-
peak:1341	chr1	23203151	23203300	100422914	MIR4253	23117865	23266031	23189719	-13505	100422914	MIR4253	-
peak:1342	chr1	23222477	23222626	100422914	MIR4253	23117865	23266031	23189719	-32831	100422914	MIR4253	-
peak:1343	chr1	23241270	23241419	100422914	MIR4253	23117865	23266031	23189719	-51624	100422914	MIR4253	-
peak:1344	chr1	23256908	23257057	100422914	MIR4253	23117865	23266031	23189719	-67262	100422914	MIR4253	-
peak:1345	chr1	23302929	23303078	729059	TEX46	23266032	23344142	23342343	39339	729059	TEX46	-
peak:1346	chr1	23346283	23346432	23028	KDM1A	23344143	23358369	23345941	415	23028	KDM1A	+
peak:1347	chr1	23493808	23493957	7798	LUZP1	23433158	23512761	23495517	1634	7798	LUZP1	-
peak:1348	chr1	23494358	23494507	7798	LUZP1	23433158	23512761	23495517	1084	7798	LUZP1	-
peak:1349	chr1	23495086	23495235	7798	LUZP1	23433158	23512761	23495517	356	7798	LUZP1	-
peak:1350	chr1	23504176	23504325	7798	LUZP1	23433158	23512761	23504301	50	7798	LUZP1	-
peak:1351	chr1	23543547	23543696	3352	HTR1D	23512762	23579804	23521222	-22398	3352	HTR1D	-
peak:1352	chr1	23544068	23544217	3352	HTR1D	23512762	23579804	23521222	-22919	3352	HTR1D	-
peak:1353	chr1	23670696	23670845	10236	HNRNPR	23579805	23682866	23670853	82	10236	HNRNPR	-
peak:1354	chr1	23695055	23695204	80818	ZNF436	23682867	23695171	23694879	-249	80818	ZNF436	-
peak:1355	chr1	23696161	23696310	80818	ZNF436	23696035	23708441	23696357	121	80818	ZNF436	-
peak:1356	chr1	23697598	23697747	80818	ZNF436	23696035	23708441	23696357	-1314	80818	ZNF436	-
peak:1357	chr1	23698558	23698707	80818	ZNF436	23696035	23708441	23696357	-2274	80818	ZNF436	-
peak:1358	chr1	23730299	23730448	6920	TCEA3	23708442	23757215	23720526	-9846	6920	TCEA3	-
peak:1359	chr1	23763300	23763449	55616	ASAP3	23757216	23834384	23763170	-203	55616	ASAP3	-
peak:1360	chr1	23809964	23810113	55616	ASAP3	23757216	23834384	23810677	638	55616	ASAP3	-
peak:1361	chr1	23810776	23810925	55616	ASAP3	23757216	23834384	23810750	-99	55616	ASAP3	-
peak:1362	chr1	23830728	23830877	55616	ASAP3	23757216	23834384	23811057	-19744	55616	ASAP3	-
peak:1363	chr1	23851537	23851686	1870	E2F2	23834385	23871998	23857712	6100	1870	E2F2	-
peak:1364	chr1	23854975	23855124	1870	E2F2	23834385	23871998	23857712	2662	1870	E2F2	-
peak:1365	chr1	23856289	23856438	1870	E2F2	23834385	23871998	23857712	1348	1870	E2F2	-
peak:1366	chr1	23857274	23857423	1870	E2F2	23834385	23871998	23857712	363	1870	E2F2	-
peak:1367	chr1	23870272	23870421	1870	E2F2	23834385	23871998	23857712	-12633	1870	E2F2	-
peak:1368	chr1	23881162	23881311	3399	ID3	23871999	23897135	23886285	5048	3399	ID3	-
peak:1369	chr1	23884856	23885005	3399	ID3	23871999	23897135	23886285	1354	3399	ID3	-
peak:1370	chr1	23886010	23886159	3399	ID3	23871999	23897135	23886285	200	3399	ID3	-
peak:1371	chr1	23888952	23889101	3399	ID3	23871999	23897135	23886285	-2740	3399	ID3	-
peak:1372	chr1	23894409	23894558	3399	ID3	23871999	23897135	23886285	-8197	3399	ID3	-
peak:1373	chr1	23894868	23895017	3399	ID3	23871999	23897135	23886285	-8656	3399	ID3	-
peak:1374	chr1	23895378	23895527	3399	ID3	23871999	23897135	23886285	-9166	3399	ID3	-
peak:1375	chr1	23918302	23918451	259283	MDS2	23897136	23985747	23907985	10390	259283	MDS2	+
peak:1376	chr1	23920220	23920369	259283	MDS2	23897136	23985747	23907985	12308	259283	MDS2	+
peak:1377	chr1	23946242	23946391	259283	MDS2	23897136	23985747	23953226	-6909	259283	MDS2	+
peak:1378	chr1	23964271	23964420	259283	MDS2	23897136	23985747	23953226	11118	259283	MDS2	+
peak:1379	chr1	24070051	24070200	6924	ELOA	24044063	24087366	24069856	268	6924	ELOA	+
peak:1380	chr1	24104986	24105135	57095	PITHD1	24087367	24111261	24104876	183	57095	PITHD1	+
peak:1381	chr1	24118095	24118244	11313	LYPLA2	24111262	24121853	24117646	522	11313	LYPLA2	+
peak:1382	chr1	24119998	24120147	11313	LYPLA2	24111262	24121853	24117646	2425	11313	LYPLA2	+
peak:1383	chr1	24120706	24120855	11313	LYPLA2	24111262	24121853	24117646	3133	11313	LYPLA2	+
peak:1384	chr1	24122518	24122667	2582	GALE	24121854	24135683	24126060	3467	2582	GALE	-
peak:1385	chr1	24123095	24123244	2582	GALE	24121854	24135683	24126060	2890	2582	GALE	-
peak:1386	chr1	24125368	24125517	2582	GALE	24121854	24135683	24126060	617	2582	GALE	-
peak:1387	chr1	24126718	24126867	2582	GALE	24121854	24135683	24127034	241	2582	GALE	-
peak:1388	chr1	24151745	24151894	3155	HMGCL	24135684	24179948	24151949	129	3155	HMGCL	-
peak:1389	chr1	24164269	24164418	3155	HMGCL	24135684	24179948	24165110	766	3155	HMGCL	-
peak:1390	chr1	24165045	24165194	3155	HMGCL	24135684	24179948	24165110	-8	3155	HMGCL	-
peak:1391	chr1	24179696	24179845	3155	HMGCL	24135684	24179948	24165110	-14659	3155	HMGCL	-
peak:1392	chr1	24194306	24194455	2517	FUCA1	24179949	24217338	24194787	406	2517	FUCA1	-
peak:1393	chr1	24194779	24194928	2517	FUCA1	24179949	24217338	24194859	5	2517	FUCA1	-
peak:1394	chr1	24373754	24373903	127294	MYOM3	24350012	24451232	24393069	19240	127294	MYOM3	-
peak:1395	chr1	24397378	24397527	127294	MYOM3	24350012	24451232	24393069	-4382	127294	MYOM3	-
peak:1396	chr1	24433528	24433677	127294	MYOM3	24350012	24451232	24434929	1326	127294	MYOM3	-
peak:1397	chr1	24434845	24434994	127294	MYOM3	24350012	24451232	24434929	9	127294	MYOM3	-
peak:1398	chr1	24450668	24450817	127294	MYOM3	24350012	24451232	24438665	-12076	127294	MYOM3	-
peak:1399	chr1	24465062	24465211	58985	IL22RA1	24451233	24491770	24463799	-1336	58985	IL22RA1	-
peak:1400	chr1	24477106	24477255	58985	IL22RA1	24451233	24491770	24469775	-7404	58985	IL22RA1	-
peak:1401	chr1	24513720	24513869	163702	IFNLR1	24491771	24579788	24513765	-28	163702	IFNLR1	-
peak:1402	chr1	24529724	24529873	163702	IFNLR1	24491771	24579788	24513765	-16032	163702	IFNLR1	-
peak:1403	chr1	24532785	24532934	163702	IFNLR1	24491771	24579788	24513765	-19093	163702	IFNLR1	-
peak:1404	chr1	24533235	24533384	163702	IFNLR1	24491771	24579788	24513765	-19543	163702	IFNLR1	-
peak:1405	chr1	24538828	24538977	163702	IFNLR1	24491771	24579788	24513765	-25136	163702	IFNLR1	-
peak:1406	chr1	24542853	24543002	163702	IFNLR1	24491771	24579788	24513765	-29161	163702	IFNLR1	-
peak:1407	chr1	24621435	24621584	57822	GRHL3	24579789	24674915	24645812	-24302	57822	GRHL3	+
peak:1408	chr1	24645675	24645824	57822	GRHL3	24579789	24674915	24645812	-62	57822	GRHL3	+
peak:1409	chr1	24649032	24649181	57822	GRHL3	24579789	24674915	24649530	-423	57822	GRHL3	+
peak:1410	chr1	24652760	24652909	57822	GRHL3	24579789	24674915	24649530	3303	57822	GRHL3	+
peak:1411	chr1	24739966	24740115	90529	STPG1	24674916	24741916	24740262	221	90529	STPG1	-
peak:1412	chr1	24765186	24765335	57185	NIPAL3	24741917	24805734	24782628	-17367	57185	NIPAL3	+
peak:1413	chr1	24829053	24829202	11123	RCAN3	24829119	24861685	24829387	-259	11123	RCAN3	+
peak:1414	chr1	24829811	24829960	11123	RCAN3	24829119	24861685	24829387	497	11123	RCAN3	+
peak:1415	chr1	24969535	24969684	10250	SRRM1	24926081	25023555	24969594	14	10250	SRRM1	+
peak:1416	chr1	24970299	24970448	10250	SRRM1	24926081	25023555	24970050	322	10250	SRRM1	+
peak:1417	chr1	25015215	25015364	10250	SRRM1	24926081	25023555	24975350	39938	10250	SRRM1	+
peak:1418	chr1	25031943	25032092	25932	CLIC4	25023556	25164324	25071760	-39742	25932	CLIC4	+
peak:1419	chr1	25068838	25068987	25932	CLIC4	25023556	25164324	25071760	-2847	25932	CLIC4	+
peak:1420	chr1	25071899	25072048	25932	CLIC4	25023556	25164324	25071878	94	25932	CLIC4	+
peak:1421	chr1	25125955	25126104	25932	CLIC4	25023556	25164324	25071878	54150	25932	CLIC4	+
peak:1422	chr1	25126861	25127010	25932	CLIC4	25023556	25164324	25071878	55056	25932	CLIC4	+
peak:1423	chr1	25174900	25175049	864	RUNX3	25164325	25425312	25256770	81795	864	RUNX3	-
peak:1424	chr1	25175944	25176093	864	RUNX3	25164325	25425312	25256770	80751	864	RUNX3	-
peak:1425	chr1	25228498	25228647	864	RUNX3	25164325	25425312	25256770	28197	864	RUNX3	-
peak:1426	chr1	25249668	25249817	864	RUNX3	25164325	25425312	25256770	7027	864	RUNX3	-
peak:1427	chr1	25253308	25253457	864	RUNX3	25164325	25425312	25256770	3387	864	RUNX3	-
peak:1428	chr1	25256800	25256949	864	RUNX3	25164325	25425312	25256770	-103	864	RUNX3	-
peak:1429	chr1	25261885	25262034	864	RUNX3	25164325	25425312	25256770	-5188	864	RUNX3	-
peak:1430	chr1	25273133	25273282	864	RUNX3	25164325	25425312	25256770	-16436	864	RUNX3	-
peak:1431	chr1	25274016	25274165	864	RUNX3	25164325	25425312	25256770	-17319	864	RUNX3	-
peak:1432	chr1	25274835	25274984	864	RUNX3	25164325	25425312	25291475	16565	864	RUNX3	-
peak:1433	chr1	25276197	25276346	864	RUNX3	25164325	25425312	25291475	15203	864	RUNX3	-
peak:1434	chr1	25316420	25316569	864	RUNX3	25164325	25425312	25291612	-24881	864	RUNX3	-
peak:1435	chr1	25317533	25317682	864	RUNX3	25164325	25425312	25291612	-25994	864	RUNX3	-
peak:1436	chr1	25323889	25324038	864	RUNX3	25164325	25425312	25291612	-32350	864	RUNX3	-
peak:1437	chr1	25325165	25325314	864	RUNX3	25164325	25425312	25291612	-33626	864	RUNX3	-
peak:1438	chr1	25349587	25349736	864	RUNX3	25164325	25425312	25291612	-58048	864	RUNX3	-
peak:1439	chr1	25357613	25357762	864	RUNX3	25164325	25425312	25291612	-66074	864	RUNX3	-
peak:1440	chr1	25377345	25377494	864	RUNX3	25164325	25425312	25291612	-85806	864	RUNX3	-
peak:1441	chr1	25393163	25393312	864	RUNX3	25164325	25425312	25291612	-101624	864	RUNX3	-
peak:1442	chr1	25394435	25394584	864	RUNX3	25164325	25425312	25291612	-102896	864	RUNX3	-
peak:1443	chr1	25415503	25415652	864	RUNX3	25164325	25425312	25291612	-123964	864	RUNX3	-
peak:1444	chr1	25416322	25416471	864	RUNX3	25164325	25425312	25291612	-124783	864	RUNX3	-
peak:1445	chr1	25523723	25523872	25949	SYF2	25425313	25566499	25559013	35215	25949	SYF2	-
peak:1446	chr1	25558979	25559128	25949	SYF2	25425313	25566499	25559013	-39	25949	SYF2	-
peak:1447	chr1	25559668	25559817	25949	SYF2	25425313	25566499	25559013	-728	25949	SYF2	-
peak:1448	chr1	25566300	25566449	25949	SYF2	25425313	25566499	25559013	-7360	25949	SYF2	-
peak:1449	chr1	25572491	25572640	57035	RSRP1	25566500	25586483	25573985	1419	57035	RSRP1	-
peak:1450	chr1	25574154	25574303	57035	RSRP1	25566500	25586483	25573985	-242	57035	RSRP1	-
peak:1451	chr1	25664392	25664541	57035	RSRP1	25631819	25664722	25664656	189	57035	RSRP1	-
peak:1452	chr1	25665007	25665156	23585	TMEM50A	25664723	25706076	25664789	291	23585	TMEM50A	+
peak:1453	chr1	25756640	25756789	6006	RHCE	25706077	25757035	25756683	-30	6006	RHCE	-
peak:1454	chr1	25757431	25757580	55219	MACO1	25757036	25813732	25757388	116	55219	MACO1	+
peak:1455	chr1	25856127	25856276	26119	LDLRAP1	25813733	25916628	25870076	-13874	26119	LDLRAP1	+
peak:1456	chr1	25857650	25857799	26119	LDLRAP1	25813733	25916628	25870076	-12351	26119	LDLRAP1	+
peak:1457	chr1	25869973	25870122	26119	LDLRAP1	25813733	25916628	25870076	-28	26119	LDLRAP1	+
peak:1458	chr1	25870989	25871138	26119	LDLRAP1	25813733	25916628	25870076	986	26119	LDLRAP1	+
peak:1459	chr1	25876353	25876502	26119	LDLRAP1	25813733	25916628	25870076	6350	26119	LDLRAP1	+
peak:1460	chr1	25882624	25882773	26119	LDLRAP1	25813733	25916628	25889285	-6586	26119	LDLRAP1	+
peak:1461	chr1	25883352	25883501	26119	LDLRAP1	25813733	25916628	25889285	-5858	26119	LDLRAP1	+
peak:1462	chr1	25887288	25887437	26119	LDLRAP1	25813733	25916628	25889285	-1922	26119	LDLRAP1	+
peak:1463	chr1	25888933	25889082	26119	LDLRAP1	25813733	25916628	25889285	-277	26119	LDLRAP1	+
peak:1464	chr1	25894971	25895120	26119	LDLRAP1	25813733	25916628	25889298	5746	26119	LDLRAP1	+
peak:1465	chr1	25930380	25930529	57134	MAN1C1	25916629	26035313	25943959	-13504	57134	MAN1C1	+
peak:1466	chr1	25942743	25942892	57134	MAN1C1	25916629	26035313	25943959	-1141	57134	MAN1C1	+
peak:1467	chr1	25943579	25943728	57134	MAN1C1	25916629	26035313	25943959	-305	57134	MAN1C1	+
peak:1468	chr1	25944230	25944379	57134	MAN1C1	25916629	26035313	25943959	344	57134	MAN1C1	+
peak:1469	chr1	25944764	25944913	57134	MAN1C1	25916629	26035313	25943959	878	57134	MAN1C1	+
peak:1470	chr1	26070948	26071097	57190	SELENON	26035314	26136532	26126667	-55644	57190	SELENON	+
peak:1471	chr1	26073507	26073656	57190	SELENON	26035314	26136532	26126667	-53085	57190	SELENON	+
peak:1472	chr1	26075882	26076031	57190	SELENON	26035314	26136532	26126667	-50710	57190	SELENON	+
peak:1473	chr1	26096573	26096722	57190	SELENON	26035314	26136532	26126667	-30019	57190	SELENON	+
peak:1474	chr1	26097223	26097372	57190	SELENON	26035314	26136532	26126667	-29369	57190	SELENON	+
peak:1475	chr1	26124607	26124756	57190	SELENON	26035314	26136532	26126667	-1985	57190	SELENON	+
peak:1476	chr1	26125262	26125411	57190	SELENON	26035314	26136532	26126667	-1330	57190	SELENON	+
peak:1477	chr1	26126381	26126530	57190	SELENON	26035314	26136532	26126667	-211	57190	SELENON	+
peak:1478	chr1	26127113	26127262	57190	SELENON	26035314	26136532	26126667	519	57190	SELENON	+
peak:1479	chr1	26132415	26132564	57190	SELENON	26035314	26136532	26126667	5821	57190	SELENON	+
peak:1480	chr1	26132928	26133077	57190	SELENON	26035314	26136532	26126667	6334	57190	SELENON	+
peak:1481	chr1	26134738	26134887	57190	SELENON	26035314	26136532	26126667	8144	57190	SELENON	+
peak:1482	chr1	26135936	26136085	57190	SELENON	26035314	26136532	26126667	9342	57190	SELENON	+
peak:1483	chr1	26137132	26137281	56181	MTFR1L	26136533	26168985	26146397	-9190	56181	MTFR1L	+
peak:1484	chr1	26142187	26142336	56181	MTFR1L	26136533	26168985	26146397	-4135	56181	MTFR1L	+
peak:1485	chr1	26144547	26144696	56181	MTFR1L	26136533	26168985	26146397	-1775	56181	MTFR1L	+
peak:1486	chr1	26146345	26146494	56181	MTFR1L	26136533	26168985	26146397	21	56181	MTFR1L	+
peak:1487	chr1	26185737	26185886	79000	AUNIP	26168986	26191796	26185848	36	79000	AUNIP	-
peak:1488	chr1	26187921	26188070	79000	AUNIP	26168986	26191796	26185848	-2146	79000	AUNIP	-
peak:1489	chr1	26202022	26202171	164091	PAQR7	26191797	26208421	26197744	-4351	164091	PAQR7	-
peak:1490	chr1	26219056	26219205	3925	STMN1	26208422	26232794	26219098	-31	3925	STMN1	-
peak:1491	chr1	26221993	26222142	3925	STMN1	26208422	26232794	26219098	-2968	3925	STMN1	-
peak:1492	chr1	26231547	26231696	3925	STMN1	26208422	26232794	26232644	1022	3925	STMN1	-
peak:1493	chr1	26232579	26232728	3925	STMN1	26208422	26232794	26232644	-8	3925	STMN1	-
peak:1494	chr1	26324952	26325101	5051	PAFAH2	26279009	26336459	26324648	-377	5051	PAFAH2	-
peak:1495	chr1	26348178	26348327	2134	EXTL1	26336460	26360437	26348271	-18	2134	EXTL1	+
peak:1496	chr1	26349650	26349799	2134	EXTL1	26336460	26360437	26348271	1452	2134	EXTL1	+
peak:1497	chr1	26356066	26356215	2134	EXTL1	26336460	26360437	26348271	7868	2134	EXTL1	+
peak:1498	chr1	26362003	26362152	7780	SLC30A2	26360438	26383364	26372604	10526	7780	SLC30A2	-
peak:1499	chr1	26362595	26362744	7780	SLC30A2	26360438	26383364	26372604	9934	7780	SLC30A2	-
peak:1500	chr1	26363099	26363248	7780	SLC30A2	26360438	26383364	26372604	9430	7780	SLC30A2	-
peak:1501	chr1	26420767	26420916	149420	PDIK1L	26415891	26461889	26437656	-16814	149420	PDIK1L	+
peak:1502	chr1	26421500	26421649	149420	PDIK1L	26415891	26461889	26437656	-16081	149420	PDIK1L	+
peak:1503	chr1	26437565	26437714	149420	PDIK1L	26415891	26461889	26437656	-16	149420	PDIK1L	+
peak:1504	chr1	26438516	26438665	149420	PDIK1L	26415891	26461889	26438268	321	149420	PDIK1L	+
peak:1505	chr1	26483321	26483470	79927	FAM110D	26461890	26490949	26485511	-2115	79927	FAM110D	+
peak:1506	chr1	26485612	26485761	79927	FAM110D	26461890	26490949	26485511	174	79927	FAM110D	+
peak:1507	chr1	26486135	26486284	79927	FAM110D	26461890	26490949	26485511	697	79927	FAM110D	+
peak:1508	chr1	26491161	26491310	51042	ZNF593	26490950	26500184	26496388	-5152	51042	ZNF593	+
peak:1509	chr1	26496476	26496625	51042	ZNF593	26490950	26500184	26496388	161	51042	ZNF593	+
peak:1510	chr1	26498350	26498499	51042	ZNF593	26490950	26500184	26496388	2035	51042	ZNF593	+
peak:1511	chr1	26516935	26517084	378807	CATSPER4	26510551	26538906	26517119	-109	378807	CATSPER4	+
peak:1512	chr1	26560525	26560674	64793	CEP85	26538907	26600997	26560693	-93	64793	CEP85	+
peak:1513	chr1	26602777	26602926	83442	SH3BGRL3	26600998	26619704	26606213	-3361	83442	SH3BGRL3	+
peak:1514	chr1	26606673	26606822	83442	SH3BGRL3	26600998	26619704	26606213	533	83442	SH3BGRL3	+
peak:1515	chr1	26608667	26608816	83442	SH3BGRL3	26600998	26619704	26606213	2527	83442	SH3BGRL3	+
peak:1516	chr1	26610026	26610175	83442	SH3BGRL3	26600998	26619704	26606213	3886	83442	SH3BGRL3	+
peak:1517	chr1	26611382	26611531	83442	SH3BGRL3	26600998	26619704	26606213	5242	83442	SH3BGRL3	+
peak:1518	chr1	26644313	26644462	1043	CD52	26638804	26644583	26644411	-23	1043	CD52	+
peak:1519	chr1	26662898	26663047	55057	CRYBG2	26654863	26689943	26664968	1995	55057	CRYBG2	-
peak:1520	chr1	26663766	26663915	55057	CRYBG2	26654863	26689943	26664968	1127	55057	CRYBG2	-
peak:1521	chr1	26680712	26680861	55057	CRYBG2	26654863	26689943	26680621	-164	55057	CRYBG2	-
peak:1522	chr1	26683045	26683194	55057	CRYBG2	26654863	26689943	26680621	-2497	55057	CRYBG2	-
peak:1523	chr1	26686763	26686912	55057	CRYBG2	26654863	26689943	26680621	-6215	55057	CRYBG2	-
peak:1524	chr1	26714004	26714153	257101	ZNF683	26689944	26718267	26699266	-14811	257101	ZNF683	-
peak:1525	chr1	26736128	26736277	79727	LIN28A	26718268	26748021	26737269	-1066	79727	LIN28A	+
peak:1526	chr1	26736539	26736688	79727	LIN28A	26718268	26748021	26737269	-655	79727	LIN28A	+
peak:1527	chr1	26738986	26739135	79727	LIN28A	26718268	26748021	26737269	1790	79727	LIN28A	+
peak:1528	chr1	26758657	26758806	79947	DHDDS	26748022	26778837	26758773	-41	79947	DHDDS	+
peak:1529	chr1	26796130	26796279	3151	HMGN2	26778838	26827575	26798902	-2697	3151	HMGN2	+
peak:1530	chr1	26797261	26797410	3151	HMGN2	26778838	26827575	26798902	-1566	3151	HMGN2	+
peak:1531	chr1	26798062	26798211	3151	HMGN2	26778838	26827575	26798902	-765	3151	HMGN2	+
peak:1532	chr1	26798639	26798788	3151	HMGN2	26778838	26827575	26798902	-188	3151	HMGN2	+
peak:1533	chr1	26799389	26799538	3151	HMGN2	26778838	26827575	26798902	560	3151	HMGN2	+
peak:1534	chr1	26827216	26827365	3151	HMGN2	26778838	26827575	26798902	28387	3151	HMGN2	+
peak:1535	chr1	26856308	26856457	6195	RPS6KA1	26827576	26876688	26856249	132	6195	RPS6KA1	+
peak:1536	chr1	26857043	26857192	6195	RPS6KA1	26827576	26876688	26857819	-701	6195	RPS6KA1	+
peak:1537	chr1	26857676	26857825	6195	RPS6KA1	26827576	26876688	26857819	-68	6195	RPS6KA1	+
peak:1538	chr1	26868464	26868613	6195	RPS6KA1	26827576	26876688	26869653	-1114	6195	RPS6KA1	+
peak:1539	chr1	26868976	26869125	6195	RPS6KA1	26827576	26876688	26869653	-602	6195	RPS6KA1	+
peak:1540	chr1	26879944	26880093	100302190	MIR1976	26876689	26951777	26881033	-1014	100302190	MIR1976	+
peak:1541	chr1	26880526	26880675	100302190	MIR1976	26876689	26951777	26881033	-432	100302190	MIR1976	+
peak:1542	chr1	26883921	26884070	100302190	MIR1976	26876689	26951777	26881033	2961	100302190	MIR1976	+
peak:1543	chr1	26923059	26923208	100302190	MIR1976	26876689	26951777	26881033	42099	100302190	MIR1976	+
peak:1544	chr1	26947361	26947510	100302190	MIR1976	26876689	26951777	26881033	66401	100302190	MIR1976	+
peak:1545	chr1	27019667	27019816	8289	ARID1A	26951778	27107637	27022522	-2780	8289	ARID1A	+
peak:1546	chr1	27022076	27022225	8289	ARID1A	26951778	27107637	27022522	-371	8289	ARID1A	+
peak:1547	chr1	27022561	27022710	8289	ARID1A	26951778	27107637	27022522	112	8289	ARID1A	+
peak:1548	chr1	27023308	27023457	8289	ARID1A	26951778	27107637	27022522	859	8289	ARID1A	+
peak:1549	chr1	27024060	27024209	8289	ARID1A	26951778	27107637	27022522	1611	8289	ARID1A	+
peak:1550	chr1	27024677	27024826	8289	ARID1A	26951778	27107637	27022522	2228	8289	ARID1A	+
peak:1551	chr1	27098196	27098345	8289	ARID1A	26951778	27107637	27097610	659	8289	ARID1A	+
peak:1552	chr1	27110597	27110746	55650	PIGV	27107638	27133940	27114454	-3782	55650	PIGV	+
peak:1553	chr1	27113460	27113609	55650	PIGV	27107638	27133940	27114454	-919	55650	PIGV	+
peak:1554	chr1	27114382	27114531	55650	PIGV	27107638	27133940	27114454	1	55650	PIGV	+
peak:1555	chr1	27129988	27130137	55650	PIGV	27107638	27133940	27114679	15382	55650	PIGV	+
peak:1556	chr1	27130512	27130661	55650	PIGV	27107638	27133940	27114679	15906	55650	PIGV	+
peak:1557	chr1	27144915	27145064	84243	ZDHHC18	27133941	27174071	27153201	-8211	84243	ZDHHC18	+
peak:1558	chr1	27153757	27153906	84243	ZDHHC18	27133941	27174071	27153201	629	84243	ZDHHC18	+
peak:1559	chr1	27181591	27181740	2810	SFN	27174072	27203251	27189633	-7967	2810	SFN	+
peak:1560	chr1	27189442	27189591	2810	SFN	27174072	27203251	27189633	-116	2810	SFN	+
peak:1561	chr1	27190685	27190834	2810	SFN	27174072	27203251	27189633	1125	2810	SFN	+
peak:1562	chr1	27191497	27191646	2810	SFN	27174072	27203251	27189633	1937	2810	SFN	+
peak:1563	chr1	27216901	27217050	54707	GPN2	27203252	27221912	27216869	-105	54707	GPN2	-
peak:1564	chr1	27248258	27248407	10726	NUDC	27244391	27267557	27248213	118	10726	NUDC	+
peak:1565	chr1	27298337	27298486	126695	KDF1	27267558	27303548	27286901	-11509	126695	KDF1	-
peak:1566	chr1	27299140	27299289	126695	KDF1	27267558	27303548	27286901	-12312	126695	KDF1	-
peak:1567	chr1	27317958	27318107	388610	TRNP1	27303549	27329764	27320195	-2162	388610	TRNP1	+
peak:1568	chr1	27319607	27319756	388610	TRNP1	27303549	27329764	27320195	-513	388610	TRNP1	+
peak:1569	chr1	27320218	27320367	388610	TRNP1	27303549	27329764	27320195	96	388610	TRNP1	+
peak:1570	chr1	27321040	27321189	388610	TRNP1	27303549	27329764	27320195	918	388610	TRNP1	+
peak:1571	chr1	27324279	27324428	388610	TRNP1	27303549	27329764	27320195	4157	388610	TRNP1	+
peak:1572	chr1	27337598	27337747	115572	FAM46B	27329765	27384923	27339333	1660	115572	FAM46B	-
peak:1573	chr1	27338449	27338598	115572	FAM46B	27329765	27384923	27339333	809	115572	FAM46B	-
peak:1574	chr1	27339341	27339490	115572	FAM46B	27329765	27384923	27339333	-81	115572	FAM46B	-
peak:1575	chr1	27358183	27358332	115572	FAM46B	27329765	27384923	27339333	-18923	115572	FAM46B	-
peak:1576	chr1	27390839	27390988	6548	SLC9A1	27384924	27521314	27430513	39599	6548	SLC9A1	-
peak:1577	chr1	27399291	27399440	6548	SLC9A1	27384924	27521314	27430513	31147	6548	SLC9A1	-
peak:1578	chr1	27403462	27403611	6548	SLC9A1	27384924	27521314	27430513	26976	6548	SLC9A1	-
peak:1579	chr1	27422401	27422550	6548	SLC9A1	27384924	27521314	27430513	8037	6548	SLC9A1	-
peak:1580	chr1	27425723	27425872	6548	SLC9A1	27384924	27521314	27430513	4715	6548	SLC9A1	-
peak:1581	chr1	27426447	27426596	6548	SLC9A1	27384924	27521314	27430513	3991	6548	SLC9A1	-
peak:1582	chr1	27427534	27427683	6548	SLC9A1	27384924	27521314	27430513	2904	6548	SLC9A1	-
peak:1583	chr1	27428360	27428509	6548	SLC9A1	27384924	27521314	27430513	2078	6548	SLC9A1	-
peak:1584	chr1	27433710	27433859	6548	SLC9A1	27384924	27521314	27430513	-3270	6548	SLC9A1	-
peak:1585	chr1	27449258	27449407	6548	SLC9A1	27384924	27521314	27430513	-18818	6548	SLC9A1	-
peak:1586	chr1	27481387	27481536	6548	SLC9A1	27384924	27521314	27481621	159	6548	SLC9A1	-
peak:1587	chr1	27519374	27519523	6548	SLC9A1	27384924	27521314	27481621	-37826	6548	SLC9A1	-
peak:1588	chr1	27561243	27561392	23038	WDTC1	27521315	27618041	27561007	309	23038	WDTC1	+
peak:1589	chr1	27614450	27614599	23038	WDTC1	27521315	27618041	27587447	27076	23038	WDTC1	+
peak:1590	chr1	27633922	27634071	84065	TMEM222	27618042	27649500	27648636	-14639	84065	TMEM222	+
peak:1591	chr1	27648700	27648849	84065	TMEM222	27618042	27649500	27648636	137	84065	TMEM222	+
peak:1592	chr1	27649425	27649574	84065	TMEM222	27618042	27649500	27648636	862	84065	TMEM222	+
peak:1593	chr1	27669741	27669890	84958	SYTL1	27659425	27679861	27668483	1331	84958	SYTL1	+
peak:1594	chr1	27676026	27676175	84958	SYTL1	27659425	27679861	27671364	4735	84958	SYTL1	+
peak:1595	chr1	27677670	27677819	84958	SYTL1	27659425	27679861	27671364	6379	84958	SYTL1	+
peak:1596	chr1	27686601	27686750	9064	MAP3K6	27679862	27697326	27688358	1682	9064	MAP3K6	-
peak:1597	chr1	27687026	27687175	9064	MAP3K6	27679862	27697326	27688358	1257	9064	MAP3K6	-
peak:1598	chr1	27690674	27690823	9064	MAP3K6	27679862	27697326	27688358	-2389	9064	MAP3K6	-
peak:1599	chr1	27692340	27692489	9064	MAP3K6	27679862	27697326	27693337	922	9064	MAP3K6	-
peak:1600	chr1	27693296	27693445	9064	MAP3K6	27679862	27697326	27693337	-32	9064	MAP3K6	-
peak:1601	chr1	27700212	27700361	8547	FCN3	27697327	27705560	27701315	1028	8547	FCN3	-
peak:1602	chr1	27701284	27701433	8547	FCN3	27697327	27705560	27701315	-42	8547	FCN3	-
peak:1603	chr1	27709652	27709801	388611	CD164L2	27705561	27714476	27709805	78	388611	CD164L2	-
peak:1604	chr1	27718955	27719104	2827	GPR3	27714477	27767913	27719148	-118	2827	GPR3	+
peak:1605	chr1	27725108	27725257	2827	GPR3	27714477	27767913	27719148	6033	2827	GPR3	+
peak:1606	chr1	27736358	27736507	2827	GPR3	27714477	27767913	27719148	17283	2827	GPR3	+
peak:1607	chr1	27754970	27755119	2827	GPR3	27714477	27767913	27719148	35895	2827	GPR3	+
peak:1608	chr1	27816469	27816618	10163	WASF2	27767914	27873410	27816678	134	10163	WASF2	-
peak:1609	chr1	27818904	27819053	10163	WASF2	27767914	27873410	27816678	-2299	10163	WASF2	-
peak:1610	chr1	27823560	27823709	10163	WASF2	27767914	27873410	27816678	-6955	10163	WASF2	-
peak:1611	chr1	27846018	27846167	10163	WASF2	27767914	27873410	27816678	-29413	10163	WASF2	-
peak:1612	chr1	27847343	27847492	10163	WASF2	27767914	27873410	27816678	-30738	10163	WASF2	-
peak:1613	chr1	27848116	27848265	10163	WASF2	27767914	27873410	27816678	-31511	10163	WASF2	-
peak:1614	chr1	27849729	27849878	10163	WASF2	27767914	27873410	27816678	-33124	10163	WASF2	-
peak:1615	chr1	27852120	27852269	10163	WASF2	27767914	27873410	27816678	-35515	10163	WASF2	-
peak:1616	chr1	27853837	27853986	10163	WASF2	27767914	27873410	27816678	-37232	10163	WASF2	-
peak:1617	chr1	27854438	27854587	10163	WASF2	27767914	27873410	27816678	-37833	10163	WASF2	-
peak:1618	chr1	27855466	27855615	10163	WASF2	27767914	27873410	27816678	-38861	10163	WASF2	-
peak:1619	chr1	27863425	27863574	10163	WASF2	27767914	27873410	27816678	-46820	10163	WASF2	-
peak:1620	chr1	27875650	27875799	27245	AHDC1	27873411	27936267	27930143	54418	27245	AHDC1	-
peak:1621	chr1	27881935	27882084	27245	AHDC1	27873411	27936267	27930143	48133	27245	AHDC1	-
peak:1622	chr1	27882621	27882770	27245	AHDC1	27873411	27936267	27930143	47447	27245	AHDC1	-
peak:1623	chr1	27883639	27883788	27245	AHDC1	27873411	27936267	27930143	46429	27245	AHDC1	-
peak:1624	chr1	27884586	27884735	27245	AHDC1	27873411	27936267	27930143	45482	27245	AHDC1	-
peak:1625	chr1	27888851	27889000	27245	AHDC1	27873411	27936267	27930143	41217	27245	AHDC1	-
peak:1626	chr1	27890111	27890260	27245	AHDC1	27873411	27936267	27930143	39957	27245	AHDC1	-
peak:1627	chr1	27893235	27893384	27245	AHDC1	27873411	27936267	27930143	36833	27245	AHDC1	-
peak:1628	chr1	27894365	27894514	27245	AHDC1	27873411	27936267	27930143	35703	27245	AHDC1	-
peak:1629	chr1	27895123	27895272	27245	AHDC1	27873411	27936267	27930143	34945	27245	AHDC1	-
peak:1630	chr1	27896266	27896415	27245	AHDC1	27873411	27936267	27930143	33802	27245	AHDC1	-
peak:1631	chr1	27896712	27896861	27245	AHDC1	27873411	27936267	27930143	33356	27245	AHDC1	-
peak:1632	chr1	27897405	27897554	27245	AHDC1	27873411	27936267	27930143	32663	27245	AHDC1	-
peak:1633	chr1	27897950	27898099	27245	AHDC1	27873411	27936267	27930143	32118	27245	AHDC1	-
peak:1634	chr1	27899400	27899549	27245	AHDC1	27873411	27936267	27930143	30668	27245	AHDC1	-
peak:1635	chr1	27901758	27901907	27245	AHDC1	27873411	27936267	27930143	28310	27245	AHDC1	-
peak:1636	chr1	27902459	27902608	27245	AHDC1	27873411	27936267	27930143	27609	27245	AHDC1	-
peak:1637	chr1	27916650	27916799	27245	AHDC1	27873411	27936267	27930143	13418	27245	AHDC1	-
peak:1638	chr1	27917743	27917892	27245	AHDC1	27873411	27936267	27930143	12325	27245	AHDC1	-
peak:1639	chr1	27919703	27919852	27245	AHDC1	27873411	27936267	27930143	10365	27245	AHDC1	-
peak:1640	chr1	27920190	27920339	27245	AHDC1	27873411	27936267	27930143	9878	27245	AHDC1	-
peak:1641	chr1	27921384	27921533	27245	AHDC1	27873411	27936267	27930143	8684	27245	AHDC1	-
peak:1642	chr1	27923634	27923783	27245	AHDC1	27873411	27936267	27930143	6434	27245	AHDC1	-
peak:1643	chr1	27924120	27924269	27245	AHDC1	27873411	27936267	27930143	5948	27245	AHDC1	-
peak:1644	chr1	27924788	27924937	27245	AHDC1	27873411	27936267	27930143	5280	27245	AHDC1	-
peak:1645	chr1	27925777	27925926	27245	AHDC1	27873411	27936267	27930143	4291	27245	AHDC1	-
peak:1646	chr1	27926406	27926555	27245	AHDC1	27873411	27936267	27930143	3662	27245	AHDC1	-
peak:1647	chr1	27929746	27929895	27245	AHDC1	27873411	27936267	27930143	322	27245	AHDC1	-
peak:1648	chr1	27941510	27941659	2268	FGR	27936268	27980225	27942174	589	2268	FGR	-
peak:1649	chr1	27945312	27945461	2268	FGR	27936268	27980225	27942174	-3211	2268	FGR	-
peak:1650	chr1	27960596	27960745	2268	FGR	27936268	27980225	27961727	1056	2268	FGR	-
peak:1651	chr1	27963081	27963230	2268	FGR	27936268	27980225	27961727	-1427	2268	FGR	-
peak:1652	chr1	27977278	27977427	2268	FGR	27936268	27980225	27961727	-15624	2268	FGR	-
peak:1653	chr1	27986428	27986577	2537	IFI6	27980226	28025607	27998724	12221	2537	IFI6	-
peak:1654	chr1	28052354	28052503	199870	FAM76A	28025608	28076092	28052490	-61	199870	FAM76A	+
peak:1655	chr1	28099553	28099702	23673	STX12	28076093	28128473	28099694	-66	23673	STX12	+
peak:1656	chr1	28100095	28100244	23673	STX12	28076093	28128473	28099694	474	23673	STX12	+
peak:1657	chr1	28157251	28157400	5511	PPP1R8	28128474	28183290	28157325	0	5511	PPP1R8	+
peak:1658	chr1	28179346	28179495	5511	PPP1R8	28128474	28183290	28167525	11894	5511	PPP1R8	+
peak:1659	chr1	28180864	28181013	5511	PPP1R8	28128474	28183290	28167525	13412	5511	PPP1R8	+
peak:1660	chr1	28243210	28243359	6118	RPA2	28220146	28251370	28241236	-2047	6118	RPA2	-
peak:1661	chr1	28261373	28261522	27293	SMPDL3B	28251371	28274004	28261504	-56	27293	SMPDL3B	+
peak:1662	chr1	28286438	28286587	55113	XKR8	28274005	28350826	28286504	7	55113	XKR8	+
peak:1663	chr1	28288453	28288602	55113	XKR8	28274005	28350826	28286504	2022	55113	XKR8	+
peak:1664	chr1	28415201	28415350	2140	EYA3	28350827	28459301	28415148	-126	2140	EYA3	-
peak:1665	chr1	28585878	28586027	83667	SESN2	28574283	28620738	28585963	-10	83667	SESN2	+
peak:1666	chr1	28586809	28586958	83667	SESN2	28574283	28620738	28585963	919	83667	SESN2	+
peak:1667	chr1	28593566	28593715	83667	SESN2	28574283	28620738	28585963	7676	83667	SESN2	+
peak:1668	chr1	28678161	28678310	65979	PHACTR4	28675804	28798558	28696093	-17857	65979	PHACTR4	+
peak:1669	chr1	28696358	28696507	65979	PHACTR4	28675804	28798558	28696093	338	65979	PHACTR4	+
peak:1670	chr1	28764501	28764650	65979	PHACTR4	28675804	28798558	28764661	-85	65979	PHACTR4	+
peak:1671	chr1	28844049	28844198	1104	RCC1	28838601	28862137	28844745	-621	1104	RCC1	+
peak:1672	chr1	28845190	28845339	1104	RCC1	28838601	28862137	28844745	518	1104	RCC1	+
peak:1673	chr1	28846694	28846843	1104	RCC1	28838601	28862137	28844745	2022	1104	RCC1	+
peak:1674	chr1	28848051	28848200	1104	RCC1	28838601	28862137	28844745	3379	1104	RCC1	+
peak:1675	chr1	28879359	28879508	54952	TRNAU1AP	28862138	28892967	28879529	-95	54952	TRNAU1AP	+
peak:1676	chr1	28879894	28880043	54952	TRNAU1AP	28862138	28892967	28879529	438	54952	TRNAU1AP	+
peak:1677	chr1	28908069	28908218	85028	SNHG12	28907966	28913547	28908366	222	85028	SNHG12	-
peak:1678	chr1	28974715	28974864	26824	RNU11	28972359	28985176	28975112	-322	26824	RNU11	+
peak:1679	chr1	28975652	28975801	26824	RNU11	28972359	28985176	28975112	613	26824	RNU11	+
peak:1680	chr1	28995849	28995998	10691	GMEB1	28985177	29029186	28995240	682	10691	GMEB1	+
peak:1681	chr1	29063656	29063805	51441	YTHDF2	29029187	29101058	29063462	267	51441	YTHDF2	+
peak:1682	chr1	29138401	29138550	4985	OPRD1	29101059	29176128	29138654	-178	4985	OPRD1	+
peak:1683	chr1	29211602	29211751	2035	EPB41	29176129	29429711	29213603	-1926	2035	EPB41	+
peak:1684	chr1	29213516	29213665	2035	EPB41	29176129	29429711	29213603	-12	2035	EPB41	+
peak:1685	chr1	29214423	29214572	2035	EPB41	29176129	29429711	29213603	893	2035	EPB41	+
peak:1686	chr1	29221367	29221516	2035	EPB41	29176129	29429711	29213603	7837	2035	EPB41	+
peak:1687	chr1	29241135	29241284	2035	EPB41	29176129	29429711	29241088	120	2035	EPB41	+
peak:1688	chr1	29310613	29310762	2035	EPB41	29176129	29429711	29313943	-3255	2035	EPB41	+
peak:1689	chr1	29448895	29449044	399474	TMEM200B	29429712	29479529	29449013	43	399474	TMEM200B	-
peak:1690	chr1	29449731	29449880	399474	TMEM200B	29429712	29479529	29450421	615	399474	TMEM200B	-
peak:1691	chr1	29451356	29451505	399474	TMEM200B	29429712	29479529	29450421	-1008	399474	TMEM200B	-
peak:1692	chr1	29507840	29507989	6429	SRSF4	29479530	29533045	29508637	722	6429	SRSF4	-
peak:1693	chr1	29508511	29508660	6429	SRSF4	29479530	29533045	29508637	51	6429	SRSF4	-
peak:1694	chr1	29557395	29557544	51102	MECR	29533046	29560241	29557454	-14	51102	MECR	-
peak:1695	chr1	29564872	29565021	10076	PTPRU	29560242	30421577	29563028	1917	10076	PTPRU	+
peak:1696	chr1	29565970	29566119	10076	PTPRU	29560242	30421577	29563028	3015	10076	PTPRU	+
peak:1697	chr1	29583649	29583798	10076	PTPRU	29560242	30421577	29563028	20694	10076	PTPRU	+
peak:1698	chr1	29586643	29586792	10076	PTPRU	29560242	30421577	29563028	23688	10076	PTPRU	+
peak:1699	chr1	29609733	29609882	10076	PTPRU	29560242	30421577	29646722	-36914	10076	PTPRU	+
peak:1700	chr1	29651387	29651536	10076	PTPRU	29560242	30421577	29646722	4738	10076	PTPRU	+
peak:1701	chr1	29652428	29652577	10076	PTPRU	29560242	30421577	29646722	5779	10076	PTPRU	+
peak:1702	chr1	29780106	29780255	10076	PTPRU	29560242	30421577	29646722	133457	10076	PTPRU	+
peak:1703	chr1	29842172	29842321	10076	PTPRU	29560242	30421577	29646722	195523	10076	PTPRU	+
peak:1704	chr1	29845224	29845373	10076	PTPRU	29560242	30421577	29646722	198575	10076	PTPRU	+
peak:1705	chr1	29845687	29845836	10076	PTPRU	29560242	30421577	29646722	199038	10076	PTPRU	+
peak:1706	chr1	29875373	29875522	10076	PTPRU	29560242	30421577	29646722	228724	10076	PTPRU	+
peak:1707	chr1	30032017	30032166	10076	PTPRU	29560242	30421577	29646722	385368	10076	PTPRU	+
peak:1708	chr1	30170985	30171134	10076	PTPRU	29560242	30421577	29646722	524336	10076	PTPRU	+
peak:1709	chr1	30179980	30180129	10076	PTPRU	29560242	30421577	29646722	533331	10076	PTPRU	+
peak:1710	chr1	30180541	30180690	10076	PTPRU	29560242	30421577	29646722	533892	10076	PTPRU	+
peak:1711	chr1	30200940	30201089	10076	PTPRU	29560242	30421577	29646722	554291	10076	PTPRU	+
peak:1712	chr1	30365984	30366133	10076	PTPRU	29560242	30421577	29646722	719335	10076	PTPRU	+
peak:1713	chr1	30435986	30436135	4146	MATN1	30421578	31204255	31196432	760371	4146	MATN1	-
peak:1714	chr1	30538949	30539098	4146	MATN1	30421578	31204255	31196432	657408	4146	MATN1	-
peak:1715	chr1	30558778	30558927	4146	MATN1	30421578	31204255	31196432	637579	4146	MATN1	-
peak:1716	chr1	30664271	30664420	4146	MATN1	30421578	31204255	31196432	532086	4146	MATN1	-
peak:1717	chr1	30670684	30670833	4146	MATN1	30421578	31204255	31196432	525673	4146	MATN1	-
peak:1718	chr1	30767510	30767659	4146	MATN1	30421578	31204255	31196432	428847	4146	MATN1	-
peak:1719	chr1	30952080	30952229	4146	MATN1	30421578	31204255	31196432	244277	4146	MATN1	-
peak:1720	chr1	31122558	31122707	4146	MATN1	30421578	31204255	31196432	73799	4146	MATN1	-
peak:1721	chr1	31124378	31124527	4146	MATN1	30421578	31204255	31196432	71979	4146	MATN1	-
peak:1722	chr1	31158439	31158588	4146	MATN1	30421578	31204255	31196432	37918	4146	MATN1	-
peak:1723	chr1	31159326	31159475	4146	MATN1	30421578	31204255	31196432	37031	4146	MATN1	-
peak:1724	chr1	31165484	31165633	4146	MATN1	30421578	31204255	31196432	30873	4146	MATN1	-
peak:1725	chr1	31177277	31177426	4146	MATN1	30421578	31204255	31196432	19080	4146	MATN1	-
peak:1726	chr1	31180881	31181030	4146	MATN1	30421578	31204255	31196432	15476	4146	MATN1	-
peak:1727	chr1	31184628	31184777	4146	MATN1	30421578	31204255	31196432	11729	4146	MATN1	-
peak:1728	chr1	31185236	31185385	4146	MATN1	30421578	31204255	31196432	11121	4146	MATN1	-
peak:1729	chr1	31191565	31191714	4146	MATN1	30421578	31204255	31196432	4792	4146	MATN1	-
peak:1730	chr1	31200730	31200879	4146	MATN1	30421578	31204255	31196432	-4371	4146	MATN1	-
peak:1731	chr1	31204942	31205091	100616164	MIR4420	31204256	31221381	31212079	7062	100616164	MIR4420	-
peak:1732	chr1	31212687	31212836	100616164	MIR4420	31204256	31221381	31212079	-681	100616164	MIR4420	-
peak:1733	chr1	31214306	31214455	100616164	MIR4420	31204256	31221381	31212079	-2300	100616164	MIR4420	-
peak:1734	chr1	31221234	31221383	100616164	MIR4420	31204256	31221381	31212079	-9228	100616164	MIR4420	-
peak:1735	chr1	31225196	31225345	7805	LAPTM5	31221382	31291135	31230683	5412	7805	LAPTM5	-
peak:1736	chr1	31256596	31256745	7805	LAPTM5	31221382	31291135	31230683	-25986	7805	LAPTM5	-
peak:1737	chr1	31264296	31264445	7805	LAPTM5	31221382	31291135	31230683	-33686	7805	LAPTM5	-
peak:1738	chr1	31274410	31274559	7805	LAPTM5	31221382	31291135	31230683	-43800	7805	LAPTM5	-
peak:1739	chr1	31278260	31278409	7805	LAPTM5	31221382	31291135	31230683	-47650	7805	LAPTM5	-
peak:1740	chr1	31297436	31297585	9672	SDC3	31291136	31395051	31351587	54076	9672	SDC3	-
peak:1741	chr1	31312783	31312932	9672	SDC3	31291136	31395051	31351587	38729	9672	SDC3	-
peak:1742	chr1	31326359	31326508	9672	SDC3	31291136	31395051	31351587	25153	9672	SDC3	-
peak:1743	chr1	31344397	31344546	9672	SDC3	31291136	31395051	31351587	7115	9672	SDC3	-
peak:1744	chr1	31346944	31347093	9672	SDC3	31291136	31395051	31351587	4568	9672	SDC3	-
peak:1745	chr1	31349235	31349384	9672	SDC3	31291136	31395051	31351587	2277	9672	SDC3	-
peak:1746	chr1	31354899	31355048	9672	SDC3	31291136	31395051	31351587	-3385	9672	SDC3	-
peak:1747	chr1	31357122	31357271	9672	SDC3	31291136	31395051	31351587	-5608	9672	SDC3	-
peak:1748	chr1	31358756	31358905	9672	SDC3	31291136	31395051	31351587	-7242	9672	SDC3	-
peak:1749	chr1	31374051	31374200	9672	SDC3	31291136	31395051	31381480	7354	9672	SDC3	-
peak:1750	chr1	31375098	31375247	9672	SDC3	31291136	31395051	31381480	6307	9672	SDC3	-
peak:1751	chr1	31376359	31376508	9672	SDC3	31291136	31395051	31381480	5046	9672	SDC3	-
peak:1752	chr1	31378999	31379148	9672	SDC3	31291136	31395051	31381480	2406	9672	SDC3	-
peak:1753	chr1	31379812	31379961	9672	SDC3	31291136	31395051	31381480	1593	9672	SDC3	-
peak:1754	chr1	31380658	31380807	9672	SDC3	31291136	31395051	31381480	747	9672	SDC3	-
peak:1755	chr1	31384277	31384426	9672	SDC3	31291136	31395051	31381480	-2870	9672	SDC3	-
peak:1756	chr1	31387890	31388039	9672	SDC3	31291136	31395051	31381480	-6483	9672	SDC3	-
peak:1757	chr1	31538097	31538246	9698	PUM1	31453296	31599898	31538564	392	9698	PUM1	-
peak:1758	chr1	31538575	31538724	9698	PUM1	31453296	31599898	31538564	-84	9698	PUM1	-
peak:1759	chr1	31627967	31628116	79570	NKAIN1	31599899	31727623	31661034	32992	79570	NKAIN1	-
peak:1760	chr1	31643821	31643970	79570	NKAIN1	31599899	31727623	31661034	17138	79570	NKAIN1	-
peak:1761	chr1	31649485	31649634	79570	NKAIN1	31599899	31727623	31661034	11474	79570	NKAIN1	-
peak:1762	chr1	31654940	31655089	79570	NKAIN1	31599899	31727623	31661034	6019	79570	NKAIN1	-
peak:1763	chr1	31712093	31712242	79570	NKAIN1	31599899	31727623	31712734	566	79570	NKAIN1	-
peak:1764	chr1	31712623	31712772	79570	NKAIN1	31599899	31727623	31712734	36	79570	NKAIN1	-
peak:1765	chr1	31846007	31846156	2170	FABP3	31807928	31864167	31845923	-157	2170	FABP3	-
peak:1766	chr1	31860532	31860681	2170	FABP3	31807928	31864167	31845923	-14682	2170	FABP3	-
peak:1767	chr1	31861456	31861605	2170	FABP3	31807928	31864167	31845923	-15606	2170	FABP3	-
peak:1768	chr1	31886677	31886826	347735	SERINC2	31864168	31929249	31886660	90	347735	SERINC2	+
peak:1769	chr1	31897326	31897475	347735	SERINC2	31864168	31929249	31886660	10739	347735	SERINC2	+
peak:1770	chr1	31904768	31904917	347735	SERINC2	31864168	31929249	31886660	18181	347735	SERINC2	+
peak:1771	chr1	32015169	32015318	64129	TINAGL1	32013062	32063523	32042086	-26842	64129	TINAGL1	+
peak:1772	chr1	32042027	32042176	64129	TINAGL1	32013062	32063523	32042086	14	64129	TINAGL1	+
peak:1773	chr1	32042446	32042595	64129	TINAGL1	32013062	32063523	32042735	-214	64129	TINAGL1	+
peak:1774	chr1	32046146	32046295	64129	TINAGL1	32013062	32063523	32043746	2473	64129	TINAGL1	+
peak:1775	chr1	32052059	32052208	64129	TINAGL1	32013062	32063523	32043746	8386	64129	TINAGL1	+
peak:1776	chr1	32082926	32083075	3061	HCRTR1	32063524	32097435	32083301	-300	3061	HCRTR1	+
peak:1777	chr1	32083520	32083669	3061	HCRTR1	32063524	32097435	32083301	292	3061	HCRTR1	+
peak:1778	chr1	32091236	32091385	3061	HCRTR1	32063524	32097435	32084652	6657	3061	HCRTR1	+
peak:1779	chr1	32110616	32110765	553115	PEF1	32097436	32137522	32110838	147	553115	PEF1	-
peak:1780	chr1	32132000	32132149	553115	PEF1	32097436	32137522	32110838	-21235	553115	PEF1	-
peak:1781	chr1	32133011	32133160	553115	PEF1	32097436	32137522	32110838	-22246	553115	PEF1	-
peak:1782	chr1	32134237	32134386	553115	PEF1	32097436	32137522	32110838	-23472	553115	PEF1	-
peak:1783	chr1	32153191	32153340	1307	COL16A1	32137523	32186024	32164207	10941	1307	COL16A1	-
peak:1784	chr1	32154231	32154380	1307	COL16A1	32137523	32186024	32164207	9901	1307	COL16A1	-
peak:1785	chr1	32156613	32156762	1307	COL16A1	32137523	32186024	32164207	7519	1307	COL16A1	-
peak:1786	chr1	32158136	32158285	1307	COL16A1	32137523	32186024	32164207	5996	1307	COL16A1	-
peak:1787	chr1	32161451	32161600	1307	COL16A1	32137523	32186024	32164207	2681	1307	COL16A1	-
peak:1788	chr1	32162285	32162434	1307	COL16A1	32137523	32186024	32164207	1847	1307	COL16A1	-
peak:1789	chr1	32169691	32169840	1307	COL16A1	32137523	32186024	32169768	2	1307	COL16A1	-
peak:1790	chr1	32170110	32170259	1307	COL16A1	32137523	32186024	32169768	-415	1307	COL16A1	-
peak:1791	chr1	32170810	32170959	1307	COL16A1	32137523	32186024	32169768	-1115	1307	COL16A1	-
peak:1792	chr1	32177816	32177965	1307	COL16A1	32137523	32186024	32169768	-8121	1307	COL16A1	-
peak:1793	chr1	32178239	32178388	1307	COL16A1	32137523	32186024	32169768	-8544	1307	COL16A1	-
peak:1794	chr1	32180728	32180877	1307	COL16A1	32137523	32186024	32169768	-11033	1307	COL16A1	-
peak:1795	chr1	32190848	32190997	576	ADGRB2	32186025	32223609	32202280	11357	576	ADGRB2	-
peak:1796	chr1	32193478	32193627	576	ADGRB2	32186025	32223609	32202280	8727	576	ADGRB2	-
peak:1797	chr1	32197762	32197911	576	ADGRB2	32186025	32223609	32202280	4443	576	ADGRB2	-
peak:1798	chr1	32199527	32199676	576	ADGRB2	32186025	32223609	32202280	2678	576	ADGRB2	-
peak:1799	chr1	32200495	32200644	576	ADGRB2	32186025	32223609	32202280	1710	576	ADGRB2	-
peak:1800	chr1	32202354	32202503	576	ADGRB2	32186025	32223609	32202324	-103	576	ADGRB2	-
peak:1801	chr1	32205020	32205169	576	ADGRB2	32186025	32223609	32202324	-2769	576	ADGRB2	-
peak:1802	chr1	32208576	32208725	576	ADGRB2	32186025	32223609	32210332	1681	576	ADGRB2	-
peak:1803	chr1	32209824	32209973	576	ADGRB2	32186025	32223609	32210332	433	576	ADGRB2	-
peak:1804	chr1	32211252	32211401	576	ADGRB2	32186025	32223609	32210332	-993	576	ADGRB2	-
peak:1805	chr1	32216716	32216865	576	ADGRB2	32186025	32223609	32222416	5625	576	ADGRB2	-
peak:1806	chr1	32218537	32218686	576	ADGRB2	32186025	32223609	32222416	3804	576	ADGRB2	-
peak:1807	chr1	32222004	32222153	576	ADGRB2	32186025	32223609	32222416	337	576	ADGRB2	-
peak:1808	chr1	32224286	32224435	100423028	MIR4254	32223610	32226992	32224336	-23	100423028	MIR4254	-
peak:1809	chr1	32225023	32225172	100423028	MIR4254	32223610	32226992	32224336	-760	100423028	MIR4254	-
peak:1810	chr1	32226353	32226502	100423028	MIR4254	32223610	32226992	32224336	-2090	100423028	MIR4254	-
peak:1811	chr1	32227733	32227882	576	ADGRB2	32226993	32246940	32229648	1840	576	ADGRB2	-
peak:1812	chr1	32228591	32228740	576	ADGRB2	32226993	32246940	32229648	982	576	ADGRB2	-
peak:1813	chr1	32229322	32229471	576	ADGRB2	32226993	32246940	32229648	251	576	ADGRB2	-
peak:1814	chr1	32230073	32230222	576	ADGRB2	32226993	32246940	32229648	-498	576	ADGRB2	-
peak:1815	chr1	32231015	32231164	576	ADGRB2	32226993	32246940	32229648	-1440	576	ADGRB2	-
peak:1816	chr1	32232118	32232267	576	ADGRB2	32226993	32246940	32229648	-2543	576	ADGRB2	-
peak:1817	chr1	32247629	32247778	90853	SPOCD1	32246941	32333419	32264232	16528	90853	SPOCD1	-
peak:1818	chr1	32254233	32254382	90853	SPOCD1	32246941	32333419	32264232	9924	90853	SPOCD1	-
peak:1819	chr1	32254989	32255138	90853	SPOCD1	32246941	32333419	32264232	9168	90853	SPOCD1	-
peak:1820	chr1	32275520	32275669	90853	SPOCD1	32246941	32333419	32281580	5985	90853	SPOCD1	-
peak:1821	chr1	32277421	32277570	90853	SPOCD1	32246941	32333419	32281580	4084	90853	SPOCD1	-
peak:1822	chr1	32281627	32281776	90853	SPOCD1	32246941	32333419	32281580	-120	90853	SPOCD1	-
peak:1823	chr1	32403241	32403390	8073	PTP4A2	32333420	32441641	32403988	672	8073	PTP4A2	-
peak:1824	chr1	32404125	32404274	8073	PTP4A2	32333420	32441641	32403988	-210	8073	PTP4A2	-
peak:1825	chr1	32405391	32405540	8073	PTP4A2	32333420	32441641	32403988	-1476	8073	PTP4A2	-
peak:1826	chr1	32410066	32410215	8073	PTP4A2	32333420	32441641	32403988	-6151	8073	PTP4A2	-
peak:1827	chr1	32479644	32479793	10657	KHDRBS1	32441642	32508899	32479295	422	10657	KHDRBS1	+
peak:1828	chr1	32528195	32528344	55116	TMEM39B	32508900	32556073	32538503	-10233	55116	TMEM39B	+
peak:1829	chr1	32538605	32538754	55116	TMEM39B	32508900	32556073	32538503	175	55116	TMEM39B	+
peak:1830	chr1	32637207	32637356	200081	TXLNA	32626963	32655934	32645345	-8063	200081	TXLNA	+
peak:1831	chr1	32645375	32645524	200081	TXLNA	32626963	32655934	32645345	103	200081	TXLNA	+
peak:1832	chr1	32667055	32667204	79140	CCDC28B	32655935	32668719	32666202	926	79140	CCDC28B	+
peak:1833	chr1	32669430	32669579	55721	IQCC	32668720	32672965	32671236	-1731	55721	IQCC	+
peak:1834	chr1	32671062	32671211	55721	IQCC	32668720	32672965	32671236	-99	55721	IQCC	+
peak:1835	chr1	32678128	32678277	149069	DCDC2B	32672966	32680940	32674695	3506	149069	DCDC2B	+
peak:1836	chr1	32680816	32680965	149069	DCDC2B	32672966	32680940	32674695	6194	149069	DCDC2B	+
peak:1837	chr1	32686993	32687142	8668	EIF3I	32680941	32687555	32687185	-117	8668	EIF3I	+
peak:1838	chr1	32687681	32687830	56063	TMEM234	32687556	32687942	32687926	170	56063	TMEM234	-
peak:1839	chr1	32705918	32706067	339483	MTMR9LP	32697113	32710064	32706265	272	339483	MTMR9LP	-
peak:1840	chr1	32708111	32708260	339483	MTMR9LP	32697113	32710064	32707311	-873	339483	MTMR9LP	-
peak:1841	chr1	32714305	32714454	84734	FAM167B	32710065	32714829	32712818	1560	84734	FAM167B	+
peak:1842	chr1	32732100	32732249	3932	LCK	32714830	32748817	32739712	-7537	3932	LCK	+
peak:1843	chr1	32739477	32739626	3932	LCK	32714830	32748817	32739712	-160	3932	LCK	+
peak:1844	chr1	32741913	32742062	3932	LCK	32714830	32748817	32739926	2060	3932	LCK	+
peak:1845	chr1	32757795	32757944	3065	HDAC1	32748818	32798460	32757993	-123	3065	HDAC1	+
peak:1846	chr1	32800114	32800263	65108	MARCKSL1	32798461	32814842	32801840	1651	65108	MARCKSL1	-
peak:1847	chr1	32801447	32801596	65108	MARCKSL1	32798461	32814842	32801840	318	65108	MARCKSL1	-
peak:1848	chr1	32802878	32803027	65108	MARCKSL1	32798461	32814842	32801840	-1111	65108	MARCKSL1	-
peak:1849	chr1	32817272	32817421	100128071	FAM229A	32814843	32827853	32827844	10497	100128071	FAM229A	-
peak:1850	chr1	32827336	32827485	100128071	FAM229A	32814843	32827853	32827844	433	100128071	FAM229A	-
peak:1851	chr1	32860176	32860325	55108	BSDC1	32843963	32895360	32860062	-187	55108	BSDC1	-
peak:1852	chr1	32913423	32913572	728116	ZBTB8B	32895361	32967715	32930658	-17160	728116	ZBTB8B	+
peak:1853	chr1	32930779	32930928	728116	ZBTB8B	32895361	32967715	32930658	194	728116	ZBTB8B	+
peak:1854	chr1	32965954	32966103	728116	ZBTB8B	32895361	32967715	32930658	35369	728116	ZBTB8B	+
peak:1855	chr1	32966477	32966626	728116	ZBTB8B	32895361	32967715	32930658	35892	728116	ZBTB8B	+
peak:1856	chr1	33004822	33004971	653121	ZBTB8A	32967716	33060478	33004772	123	653121	ZBTB8A	+
peak:1857	chr1	33005609	33005758	653121	ZBTB8A	32967716	33060478	33004772	910	653121	ZBTB8A	+
peak:1858	chr1	33006186	33006335	653121	ZBTB8A	32967716	33060478	33004772	1487	653121	ZBTB8A	+
peak:1859	chr1	33116784	33116933	5928	RBBP4	33116468	33142660	33116959	-100	5928	RBBP4	+
peak:1860	chr1	33167941	33168090	81493	SYNC	33142661	33187936	33168361	345	81493	SYNC	-
peak:1861	chr1	33168657	33168806	81493	SYNC	33142661	33187936	33168361	-369	81493	SYNC	-
peak:1862	chr1	33182335	33182484	81493	SYNC	33142661	33187936	33168361	-14047	81493	SYNC	-
peak:1863	chr1	33190916	33191065	57648	KIAA1522	33187937	33239469	33207512	-16521	57648	KIAA1522	+
peak:1864	chr1	33206959	33207108	57648	KIAA1522	33187937	33239469	33207512	-478	57648	KIAA1522	+
peak:1865	chr1	33207822	33207971	57648	KIAA1522	33187937	33239469	33207512	383	57648	KIAA1522	+
peak:1866	chr1	33208707	33208856	57648	KIAA1522	33187937	33239469	33207512	1268	57648	KIAA1522	+
peak:1867	chr1	33219788	33219937	57648	KIAA1522	33187937	33239469	33219687	174	57648	KIAA1522	+
peak:1868	chr1	33220775	33220924	57648	KIAA1522	33187937	33239469	33219687	1161	57648	KIAA1522	+
peak:1869	chr1	33222926	33223075	57648	KIAA1522	33187937	33239469	33219687	3312	57648	KIAA1522	+
peak:1870	chr1	33223764	33223913	57648	KIAA1522	33187937	33239469	33219687	4150	57648	KIAA1522	+
peak:1871	chr1	33225827	33225976	57648	KIAA1522	33187937	33239469	33231235	-5333	57648	KIAA1522	+
peak:1872	chr1	33226531	33226680	57648	KIAA1522	33187937	33239469	33231235	-4629	57648	KIAA1522	+
peak:1873	chr1	33231418	33231567	57648	KIAA1522	33187937	33239469	33231235	256	57648	KIAA1522	+
peak:1874	chr1	33232317	33232466	57648	KIAA1522	33187937	33239469	33231235	1155	57648	KIAA1522	+
peak:1875	chr1	33235784	33235933	57648	KIAA1522	33187937	33239469	33231235	4622	57648	KIAA1522	+
peak:1876	chr1	33236737	33236886	57648	KIAA1522	33187937	33239469	33231235	5575	57648	KIAA1522	+
peak:1877	chr1	33237243	33237392	57648	KIAA1522	33187937	33239469	33231235	6081	57648	KIAA1522	+
peak:1878	chr1	33283460	33283609	8565	YARS	33283377	33287666	33283633	98	8565	YARS	-
peak:1879	chr1	33336101	33336250	252995	FNDC5	33311049	33345090	33336414	238	252995	FNDC5	-
peak:1880	chr1	33336648	33336797	252995	FNDC5	33311049	33345090	33336414	-307	252995	FNDC5	-
peak:1881	chr1	33337326	33337475	252995	FNDC5	33311049	33345090	33338082	681	252995	FNDC5	-
peak:1882	chr1	33337884	33338033	252995	FNDC5	33311049	33345090	33338082	123	252995	FNDC5	-
peak:1883	chr1	33338382	33338531	252995	FNDC5	33311049	33345090	33338082	-373	252995	FNDC5	-
peak:1884	chr1	33346990	33347139	3208	HPCA	33345091	33359525	33352098	-5033	3208	HPCA	+
peak:1885	chr1	33347990	33348139	3208	HPCA	33345091	33359525	33352098	-4033	3208	HPCA	+
peak:1886	chr1	33349357	33349506	3208	HPCA	33345091	33359525	33352098	-2666	3208	HPCA	+
peak:1887	chr1	33350400	33350549	3208	HPCA	33345091	33359525	33352098	-1623	3208	HPCA	+
peak:1888	chr1	33351750	33351899	3208	HPCA	33345091	33359525	33352098	-273	3208	HPCA	+
peak:1889	chr1	33359123	33359272	3208	HPCA	33345091	33359525	33352098	7098	3208	HPCA	+
peak:1890	chr1	33366710	33366859	113452	TMEM54	33359526	33398619	33366953	168	113452	TMEM54	-
peak:1891	chr1	33429591	33429740	127544	RNF19B	33398620	33466399	33430286	620	127544	RNF19B	-
peak:1892	chr1	33430408	33430557	127544	RNF19B	33398620	33466399	33430286	-195	127544	RNF19B	-
peak:1893	chr1	33438688	33438837	127544	RNF19B	33398620	33466399	33430286	-8475	127544	RNF19B	-
peak:1894	chr1	33440447	33440596	127544	RNF19B	33398620	33466399	33430286	-10234	127544	RNF19B	-
peak:1895	chr1	33458111	33458260	127544	RNF19B	33398620	33466399	33430286	-27898	127544	RNF19B	-
peak:1896	chr1	33501759	33501908	204	AK2	33466400	33524613	33502512	678	204	AK2	-
peak:1897	chr1	33502579	33502728	204	AK2	33466400	33524613	33502512	-140	204	AK2	-
peak:1898	chr1	33510989	33511138	204	AK2	33466400	33524613	33502512	-8550	204	AK2	-
peak:1899	chr1	33546759	33546908	113451	AZIN2	33524614	33597725	33546749	83	113451	AZIN2	+
peak:1900	chr1	33583964	33584113	113451	AZIN2	33524614	33597725	33547779	36258	113451	AZIN2	+
peak:1901	chr1	33603513	33603662	55223	TRIM62	33597726	33684922	33647671	44083	55223	TRIM62	-
peak:1902	chr1	33611305	33611454	55223	TRIM62	33597726	33684922	33647671	36291	55223	TRIM62	-
peak:1903	chr1	33630889	33631038	55223	TRIM62	33597726	33684922	33647671	16707	55223	TRIM62	-
peak:1904	chr1	33647023	33647172	55223	TRIM62	33597726	33684922	33647671	573	55223	TRIM62	-
peak:1905	chr1	33648251	33648400	55223	TRIM62	33597726	33684922	33647671	-653	55223	TRIM62	-
peak:1906	chr1	33721099	33721248	149076	ZNF362	33684923	33754436	33722174	-1000	149076	ZNF362	+
peak:1907	chr1	33721541	33721690	149076	ZNF362	33684923	33754436	33722174	-558	149076	ZNF362	+
peak:1908	chr1	33746096	33746245	149076	ZNF362	33684923	33754436	33722174	23995	149076	ZNF362	+
peak:1909	chr1	33764401	33764550	127550	A3GALT2	33754437	33792396	33786699	22223	127550	A3GALT2	-
peak:1910	chr1	33765357	33765506	127550	A3GALT2	33754437	33792396	33786699	21267	127550	A3GALT2	-
peak:1911	chr1	33775013	33775162	127550	A3GALT2	33754437	33792396	33786699	11611	127550	A3GALT2	-
peak:1912	chr1	33777394	33777543	127550	A3GALT2	33754437	33792396	33786699	9230	127550	A3GALT2	-
peak:1913	chr1	33782279	33782428	127550	A3GALT2	33754437	33792396	33786699	4345	127550	A3GALT2	-
peak:1914	chr1	33813359	33813508	1912	PHC2	33806797	33917423	33815499	2065	1912	PHC2	-
peak:1915	chr1	33814384	33814533	1912	PHC2	33806797	33917423	33815499	1040	1912	PHC2	-
peak:1916	chr1	33814958	33815107	1912	PHC2	33806797	33917423	33815499	466	1912	PHC2	-
peak:1917	chr1	33815619	33815768	1912	PHC2	33806797	33917423	33815499	-193	1912	PHC2	-
peak:1918	chr1	33896609	33896758	1912	PHC2	33806797	33917423	33896615	-67	1912	PHC2	-
peak:1919	chr1	33907052	33907201	1912	PHC2	33806797	33917423	33896615	-10510	1912	PHC2	-
peak:1920	chr1	33921127	33921276	7579	ZSCAN20	33917424	34056678	33938232	-17030	7579	ZSCAN20	+
peak:1921	chr1	33938121	33938270	7579	ZSCAN20	33917424	34056678	33938232	-36	7579	ZSCAN20	+
peak:1922	chr1	35258678	35258827	2701	GJA4	35253042	35291622	35258599	152	2701	GJA4	+
peak:1923	chr1	35259085	35259234	2701	GJA4	35253042	35291622	35258599	559	2701	GJA4	+
peak:1924	chr1	35325294	35325443	113444	SMIM12	35291623	35348200	35325338	-29	113444	SMIM12	-
peak:1925	chr1	35389123	35389272	58512	DLGAP3	35348201	35410966	35370984	-18212	58512	DLGAP3	-
peak:1926	chr1	35394736	35394885	58512	DLGAP3	35348201	35410966	35370984	-23825	58512	DLGAP3	-
peak:1927	chr1	35395548	35395697	58512	DLGAP3	35348201	35410966	35370984	-24637	58512	DLGAP3	-
peak:1928	chr1	35450213	35450362	100506144	TMEM35B	35410967	35460277	35450948	660	100506144	TMEM35B	-
peak:1929	chr1	35450835	35450984	100506144	TMEM35B	35410967	35460277	35450948	38	100506144	TMEM35B	-
peak:1930	chr1	35496756	35496905	9204	ZMYM6	35460278	35521270	35497291	460	9204	ZMYM6	-
peak:1931	chr1	35497354	35497503	9204	ZMYM6	35460278	35521270	35497291	-136	9204	ZMYM6	-
peak:1932	chr1	35544968	35545117	79830	ZMYM1	35521271	35601857	35544972	69	79830	ZMYM1	+
peak:1933	chr1	35658141	35658290	6421	SFPQ	35601858	35696655	35658743	527	6421	SFPQ	-
peak:1934	chr1	35734634	35734783	9202	ZMYM4	35696656	35872381	35734568	139	9202	ZMYM4	+
peak:1935	chr1	36023045	36023194	79932	KIAA0319L	35872382	36023215	36023037	-81	79932	KIAA0319L	-
peak:1936	chr1	36024268	36024417	79932	KIAA0319L	36023473	36031261	36023551	-790	79932	KIAA0319L	-
peak:1937	chr1	36168370	36168519	127703	C1orf216	36146118	36210170	36184790	16345	127703	C1orf216	-
peak:1938	chr1	36173582	36173731	127703	C1orf216	36146118	36210170	36184790	11133	127703	C1orf216	-
peak:1939	chr1	36184708	36184857	127703	C1orf216	36146118	36210170	36184790	7	127703	C1orf216	-
peak:1940	chr1	36191123	36191272	127703	C1orf216	36146118	36210170	36184790	-6406	127703	C1orf216	-
peak:1941	chr1	36192414	36192563	127703	C1orf216	36146118	36210170	36184790	-7697	127703	C1orf216	-
peak:1942	chr1	36235265	36235414	63967	CLSPN	36210171	36254689	36235551	211	63967	CLSPN	-
peak:1943	chr1	36273263	36273412	192670	AGO4	36254690	36304618	36273828	-490	192670	AGO4	+
peak:1944	chr1	36274138	36274287	192670	AGO4	36254690	36304618	36273828	383	192670	AGO4	+
peak:1945	chr1	36348668	36348817	26523	AGO1	36304619	36378521	36348810	-67	26523	AGO1	+
peak:1946	chr1	36349479	36349628	26523	AGO1	36304619	36378521	36348810	742	26523	AGO1	+
peak:1947	chr1	36351838	36351987	26523	AGO1	36304619	36378521	36348810	3101	26523	AGO1	+
peak:1948	chr1	36383340	36383489	192669	AGO3	36378522	36473179	36396319	-12904	192669	AGO3	+
peak:1949	chr1	36385839	36385988	192669	AGO3	36378522	36473179	36396319	-10405	192669	AGO3	+
peak:1950	chr1	36386578	36386727	192669	AGO3	36378522	36473179	36396319	-9666	192669	AGO3	+
peak:1951	chr1	36395796	36395945	192669	AGO3	36378522	36473179	36396319	-448	192669	AGO3	+
peak:1952	chr1	36396766	36396915	192669	AGO3	36378522	36473179	36396683	156	192669	AGO3	+
peak:1953	chr1	36549856	36550005	27285	TEKT2	36473180	36552199	36549945	-14	27285	TEKT2	+
peak:1954	chr1	36554064	36554213	54936	ADPRHL2	36552200	36560151	36554453	-314	54936	ADPRHL2	+
peak:1955	chr1	36554670	36554819	54936	ADPRHL2	36552200	36560151	36554453	290	54936	ADPRHL2	+
peak:1956	chr1	36555227	36555376	54936	ADPRHL2	36552200	36560151	36554453	847	54936	ADPRHL2	+
peak:1957	chr1	36562731	36562880	1296	COL8A2	36560152	36590482	36565850	3044	1296	COL8A2	-
peak:1958	chr1	36565406	36565555	1296	COL8A2	36560152	36590482	36565850	369	1296	COL8A2	-
peak:1959	chr1	36576805	36576954	1296	COL8A2	36560152	36590482	36565850	-11028	1296	COL8A2	-
peak:1960	chr1	36580431	36580580	1296	COL8A2	36560152	36590482	36565850	-14654	1296	COL8A2	-
peak:1961	chr1	36591832	36591981	27095	TRAPPC3	36590483	36621728	36615115	23208	27095	TRAPPC3	-
peak:1962	chr1	36592820	36592969	27095	TRAPPC3	36590483	36621728	36615115	22220	27095	TRAPPC3	-
peak:1963	chr1	36596069	36596218	27095	TRAPPC3	36590483	36621728	36615115	18971	27095	TRAPPC3	-
peak:1964	chr1	36600467	36600616	27095	TRAPPC3	36590483	36621728	36615115	14573	27095	TRAPPC3	-
peak:1965	chr1	36614978	36615127	27095	TRAPPC3	36590483	36621728	36615115	62	27095	TRAPPC3	-
peak:1966	chr1	36616495	36616644	27095	TRAPPC3	36590483	36621728	36615115	-1453	27095	TRAPPC3	-
peak:1967	chr1	36621027	36621176	27095	TRAPPC3	36590483	36621728	36621654	552	27095	TRAPPC3	-
peak:1968	chr1	36622685	36622834	55700	MAP7D1	36621729	36666543	36621803	955	55700	MAP7D1	+
peak:1969	chr1	36626826	36626975	55700	MAP7D1	36621729	36666543	36621803	5096	55700	MAP7D1	+
peak:1970	chr1	36642363	36642512	55700	MAP7D1	36621729	36666543	36643070	-632	55700	MAP7D1	+
peak:1971	chr1	36643400	36643549	55700	MAP7D1	36621729	36666543	36643070	403	55700	MAP7D1	+
peak:1972	chr1	36643810	36643959	55700	MAP7D1	36621729	36666543	36643070	813	55700	MAP7D1	+
peak:1973	chr1	36644639	36644788	55700	MAP7D1	36621729	36666543	36643070	1642	55700	MAP7D1	+
peak:1974	chr1	36653687	36653836	55700	MAP7D1	36621729	36666543	36643070	10690	55700	MAP7D1	+
peak:1975	chr1	36689988	36690137	9967	THRAP3	36666544	36738171	36690017	44	9967	THRAP3	+
peak:1976	chr1	36702050	36702199	9967	THRAP3	36666544	36738171	36704348	-2223	9967	THRAP3	+
peak:1977	chr1	36709410	36709559	9967	THRAP3	36666544	36738171	36704348	5135	9967	THRAP3	+
peak:1978	chr1	36771175	36771324	79729	SH3D21	36738172	36786760	36771994	-744	79729	SH3D21	+
peak:1979	chr1	36771919	36772068	79729	SH3D21	36738172	36786760	36771994	0	79729	SH3D21	+
peak:1980	chr1	36772699	36772848	79729	SH3D21	36738172	36786760	36772708	64	79729	SH3D21	+
peak:1981	chr1	36784730	36784879	79729	SH3D21	36738172	36786760	36784672	131	79729	SH3D21	+
peak:1982	chr1	36785170	36785319	79729	SH3D21	36738172	36786760	36784672	571	79729	SH3D21	+
peak:1983	chr1	36786180	36786329	79729	SH3D21	36738172	36786760	36784672	1581	79729	SH3D21	+
peak:1984	chr1	36786918	36787067	55194	EVA1B	36786761	36808348	36788849	1856	55194	EVA1B	-
peak:1985	chr1	36788849	36788998	55194	EVA1B	36786761	36808348	36788849	-73	55194	EVA1B	-
peak:1986	chr1	36806550	36806699	55194	EVA1B	36786761	36808348	36789755	-16868	55194	EVA1B	-
peak:1987	chr1	36808854	36809003	83931	STK40	36808349	36857489	36826941	18012	83931	STK40	-
peak:1988	chr1	36851355	36851504	83931	STK40	36808349	36857489	36851485	55	83931	STK40	-
peak:1989	chr1	36931413	36931562	64960	MRPS15	36923064	36939477	36930040	-1446	64960	MRPS15	-
peak:1990	chr1	37003520	37003669	1441	CSF3R	36939478	37224379	36948915	-54678	1441	CSF3R	-
peak:1991	chr1	37046319	37046468	1441	CSF3R	36939478	37224379	36948915	-97477	1441	CSF3R	-
peak:1992	chr1	37051111	37051260	1441	CSF3R	36939478	37224379	36948915	-102269	1441	CSF3R	-
peak:1993	chr1	37051970	37052119	1441	CSF3R	36939478	37224379	36948915	-103128	1441	CSF3R	-
peak:1994	chr1	37053642	37053791	1441	CSF3R	36939478	37224379	36948915	-104800	1441	CSF3R	-
peak:1995	chr1	37092646	37092795	1441	CSF3R	36939478	37224379	36948915	-143804	1441	CSF3R	-
peak:1996	chr1	37154209	37154358	1441	CSF3R	36939478	37224379	36948915	-205367	1441	CSF3R	-
peak:1997	chr1	37454623	37454772	2899	GRIK3	37224380	37563504	37499844	45146	2899	GRIK3	-
peak:1998	chr1	37500147	37500296	2899	GRIK3	37224380	37563504	37499844	-376	2899	GRIK3	-
[truncated: 40,352 more rows]

## Sheet: ChIPenrich_assigned genes_zfSp5
peak_id	chr	peak_start	peak_end	gene_id	gene_symbol	gene_locus_start	gene_locus_end	nearest_tss	dist_to_tss	nearest_tss_gene_id	nearest_tss_symbol	nearest_tss_gene_strand
peak:1	chr1	662532	662681	729759	OR4F29	218376	692468	622034	-40571	729759	OR4F29	-
peak:2	chr1	715211	715360	79854	LINC00115	692469	762936	762902	47616	79854	LINC00115	-
peak:3	chr1	754418	754567	79854	LINC00115	692469	762936	762902	8409	79854	LINC00115	-
peak:4	chr1	755234	755383	79854	LINC00115	692469	762936	762902	7593	79854	LINC00115	-
peak:5	chr1	762531	762680	79854	LINC00115	692469	762936	762902	296	79854	LINC00115	-
peak:6	chr1	765488	765637	643837	LINC01128	762937	787680	763178	2383	643837	LINC01128	+
peak:7	chr1	767868	768017	643837	LINC01128	762937	787680	763178	4763	643837	LINC01128	+
peak:8	chr1	770332	770481	643837	LINC01128	762937	787680	763178	7227	643837	LINC01128	+
peak:9	chr1	795871	796020	284593	FAM41C	787681	836356	812182	16236	284593	FAM41C	-
peak:10	chr1	805236	805385	284593	FAM41C	787681	836356	812182	6871	284593	FAM41C	-
peak:11	chr1	808134	808283	284593	FAM41C	787681	836356	812182	3973	284593	FAM41C	-
peak:12	chr1	811103	811252	284593	FAM41C	787681	836356	812182	1004	284593	FAM41C	-
peak:13	chr1	811504	811653	284593	FAM41C	787681	836356	812182	603	284593	FAM41C	-
peak:14	chr1	823926	824075	284593	FAM41C	787681	836356	812182	-11817	284593	FAM41C	-
peak:15	chr1	839890	840039	148398	SAMD11	836357	879482	860530	-20565	148398	SAMD11	+
peak:16	chr1	843161	843310	148398	SAMD11	836357	879482	860530	-17294	148398	SAMD11	+
peak:17	chr1	843626	843775	148398	SAMD11	836357	879482	860530	-16829	148398	SAMD11	+
peak:18	chr1	846530	846679	148398	SAMD11	836357	879482	860530	-13925	148398	SAMD11	+
peak:19	chr1	852998	853147	148398	SAMD11	836357	879482	860530	-7457	148398	SAMD11	+
peak:20	chr1	856456	856605	148398	SAMD11	836357	879482	860530	-3999	148398	SAMD11	+
peak:21	chr1	858797	858946	148398	SAMD11	836357	879482	860530	-1658	148398	SAMD11	+
peak:22	chr1	860276	860425	148398	SAMD11	836357	879482	860530	-179	148398	SAMD11	+
peak:23	chr1	861024	861173	148398	SAMD11	836357	879482	861121	-22	148398	SAMD11	+
peak:24	chr1	865344	865493	148398	SAMD11	836357	879482	861302	4115	148398	SAMD11	+
peak:25	chr1	866804	866953	148398	SAMD11	836357	879482	861302	5575	148398	SAMD11	+
peak:26	chr1	868313	868462	148398	SAMD11	836357	879482	874655	-6267	148398	SAMD11	+
peak:27	chr1	870346	870495	148398	SAMD11	836357	879482	874655	-4234	148398	SAMD11	+
peak:28	chr1	871587	871736	148398	SAMD11	836357	879482	874655	-2993	148398	SAMD11	+
peak:29	chr1	873658	873807	148398	SAMD11	836357	879482	874655	-922	148398	SAMD11	+
peak:30	chr1	875150	875299	148398	SAMD11	836357	879482	874655	568	148398	SAMD11	+
peak:31	chr1	876147	876296	148398	SAMD11	836357	879482	876524	-302	148398	SAMD11	+
peak:32	chr1	877393	877542	148398	SAMD11	836357	879482	876524	942	148398	SAMD11	+
peak:33	chr1	878569	878718	148398	SAMD11	836357	879482	876524	2118	148398	SAMD11	+
peak:34	chr1	880380	880529	26155	NOC2L	879483	895323	882440	1985	26155	NOC2L	-
peak:35	chr1	886700	886849	26155	NOC2L	879483	895323	882440	-4333	26155	NOC2L	-
peak:36	chr1	894614	894763	26155	NOC2L	879483	895323	894679	-8	26155	NOC2L	-
peak:37	chr1	895686	895835	339451	KLHL17	895324	899806	895967	-206	339451	KLHL17	+
peak:38	chr1	896291	896440	339451	KLHL17	895324	899806	895967	397	339451	KLHL17	+
peak:39	chr1	898397	898546	339451	KLHL17	895324	899806	897735	735	339451	KLHL17	+
peak:40	chr1	901788	901937	84069	PLEKHN1	899807	906949	901877	-14	84069	PLEKHN1	+
peak:41	chr1	902299	902448	84069	PLEKHN1	899807	906949	901877	495	84069	PLEKHN1	+
peak:42	chr1	906918	907067	84808	PERM1	906950	926512	912021	5028	84808	PERM1	-
peak:43	chr1	911387	911536	84808	PERM1	906950	926512	912021	559	84808	PERM1	-
peak:44	chr1	913553	913702	84808	PERM1	906950	926512	912021	-1605	84808	PERM1	-
peak:45	chr1	916101	916250	84808	PERM1	906950	926512	917473	1297	84808	PERM1	-
peak:46	chr1	919596	919745	84808	PERM1	906950	926512	917473	-2196	84808	PERM1	-
peak:47	chr1	931408	931557	57801	HES4	926513	942199	935552	4069	57801	HES4	-
peak:48	chr1	932397	932546	57801	HES4	926513	942199	935552	3080	57801	HES4	-
peak:49	chr1	933353	933502	57801	HES4	926513	942199	935552	2124	57801	HES4	-
peak:50	chr1	934619	934768	57801	HES4	926513	942199	935552	858	57801	HES4	-
peak:51	chr1	935759	935908	57801	HES4	926513	942199	935552	-280	57801	HES4	-
peak:52	chr1	936681	936830	57801	HES4	926513	942199	935552	-1202	57801	HES4	-
peak:53	chr1	937185	937334	57801	HES4	926513	942199	935552	-1706	57801	HES4	-
peak:54	chr1	940380	940529	57801	HES4	926513	942199	935552	-4901	57801	HES4	-
peak:55	chr1	940972	941121	57801	HES4	926513	942199	935552	-5493	57801	HES4	-
peak:56	chr1	941533	941682	57801	HES4	926513	942199	935552	-6054	57801	HES4	-
peak:57	chr1	949862	950011	9636	ISG15	942200	952175	948847	1088	9636	ISG15	+
peak:58	chr1	950324	950473	9636	ISG15	942200	952175	948847	1550	9636	ISG15	+
peak:59	chr1	954838	954987	375790	AGRN	952176	982595	955503	-590	375790	AGRN	+
peak:60	chr1	955968	956117	375790	AGRN	952176	982595	955503	538	375790	AGRN	+
peak:61	chr1	956617	956766	375790	AGRN	952176	982595	955503	1187	375790	AGRN	+
peak:62	chr1	959224	959373	375790	AGRN	952176	982595	955503	3794	375790	AGRN	+
peak:63	chr1	960211	960360	375790	AGRN	952176	982595	955503	4781	375790	AGRN	+
peak:64	chr1	961205	961354	375790	AGRN	952176	982595	955503	5775	375790	AGRN	+
peak:65	chr1	964519	964668	375790	AGRN	952176	982595	955503	9089	375790	AGRN	+
peak:66	chr1	971066	971215	375790	AGRN	952176	982595	955503	15636	375790	AGRN	+
peak:67	chr1	976038	976187	375790	AGRN	952176	982595	955503	20608	375790	AGRN	+
peak:68	chr1	977093	977242	375790	AGRN	952176	982595	955503	21663	375790	AGRN	+
peak:69	chr1	984804	984953	401934	RNF223	982596	1018316	1009687	24808	401934	RNF223	-
peak:70	chr1	985234	985383	401934	RNF223	982596	1018316	1009687	24378	401934	RNF223	-
peak:71	chr1	987045	987194	401934	RNF223	982596	1018316	1009687	22567	401934	RNF223	-
peak:72	chr1	993840	993989	401934	RNF223	982596	1018316	1009687	15772	401934	RNF223	-
peak:73	chr1	994736	994885	401934	RNF223	982596	1018316	1009687	14876	401934	RNF223	-
peak:74	chr1	997139	997288	401934	RNF223	982596	1018316	1009687	12473	401934	RNF223	-
peak:75	chr1	997894	998043	401934	RNF223	982596	1018316	1009687	11718	401934	RNF223	-
peak:76	chr1	999297	999446	401934	RNF223	982596	1018316	1009687	10315	401934	RNF223	-
peak:77	chr1	999718	999867	401934	RNF223	982596	1018316	1009687	9894	401934	RNF223	-
peak:78	chr1	1002020	1002169	401934	RNF223	982596	1018316	1009687	7592	401934	RNF223	-
peak:79	chr1	1004331	1004480	401934	RNF223	982596	1018316	1009687	5281	401934	RNF223	-
peak:80	chr1	1005931	1006080	401934	RNF223	982596	1018316	1009687	3681	401934	RNF223	-
peak:81	chr1	1008876	1009025	401934	RNF223	982596	1018316	1009687	736	401934	RNF223	-
peak:82	chr1	1010656	1010805	401934	RNF223	982596	1018316	1009687	-1042	401934	RNF223	-
peak:83	chr1	1015084	1015233	401934	RNF223	982596	1018316	1009687	-5470	401934	RNF223	-
peak:84	chr1	1015687	1015836	401934	RNF223	982596	1018316	1009687	-6073	401934	RNF223	-
peak:85	chr1	1016422	1016571	401934	RNF223	982596	1018316	1009687	-6808	401934	RNF223	-
peak:86	chr1	1027035	1027184	54991	C1orf159	1018317	1062066	1026945	-163	54991	C1orf159	-
peak:87	chr1	1047005	1047154	54991	C1orf159	1018317	1062066	1051736	4656	54991	C1orf159	-
peak:88	chr1	1047907	1048056	54991	C1orf159	1018317	1062066	1051736	3754	54991	C1orf159	-
peak:89	chr1	1051475	1051624	54991	C1orf159	1018317	1062066	1051736	186	54991	C1orf159	-
peak:90	chr1	1056789	1056938	54991	C1orf159	1018317	1062066	1051736	-5126	54991	C1orf159	-
peak:91	chr1	1061937	1062086	54991	C1orf159	1018317	1062066	1051736	-10274	54991	C1orf159	-
peak:92	chr1	1062938	1063087	254099	LINC01342	1062067	1087440	1072397	-9384	254099	LINC01342	+
peak:93	chr1	1064218	1064367	254099	LINC01342	1062067	1087440	1072397	-8104	254099	LINC01342	+
peak:94	chr1	1068719	1068868	254099	LINC01342	1062067	1087440	1072397	-3603	254099	LINC01342	+
peak:95	chr1	1072158	1072307	254099	LINC01342	1062067	1087440	1072397	-164	254099	LINC01342	+
peak:96	chr1	1072745	1072894	254099	LINC01342	1062067	1087440	1072397	421	254099	LINC01342	+
peak:97	chr1	1073170	1073319	254099	LINC01342	1062067	1087440	1072397	846	254099	LINC01342	+
peak:98	chr1	1076990	1077139	254099	LINC01342	1062067	1087440	1072397	4666	254099	LINC01342	+
peak:99	chr1	1077910	1078059	254099	LINC01342	1062067	1087440	1072397	5586	254099	LINC01342	+
peak:100	chr1	1079595	1079744	254099	LINC01342	1062067	1087440	1072397	7271	254099	LINC01342	+
peak:101	chr1	1080549	1080698	254099	LINC01342	1062067	1087440	1072397	8225	254099	LINC01342	+
peak:102	chr1	1084928	1085077	254099	LINC01342	1062067	1087440	1072397	12604	254099	LINC01342	+
peak:103	chr1	1092282	1092431	406984	MIR200B	1087441	1102863	1102484	-10127	406984	MIR200B	+
peak:104	chr1	1093262	1093411	406984	MIR200B	1087441	1102863	1102484	-9147	406984	MIR200B	+
peak:105	chr1	1096513	1096662	406984	MIR200B	1087441	1102863	1102484	-5896	406984	MIR200B	+
peak:106	chr1	1096917	1097066	406984	MIR200B	1087441	1102863	1102484	-5492	406984	MIR200B	+
peak:107	chr1	1097995	1098144	406984	MIR200B	1087441	1102863	1102484	-4414	406984	MIR200B	+
peak:108	chr1	1101532	1101681	406984	MIR200B	1087441	1102863	1102484	-877	406984	MIR200B	+
peak:109	chr1	1102091	1102240	406984	MIR200B	1087441	1102863	1102484	-318	406984	MIR200B	+
peak:110	chr1	1102764	1102913	406984	MIR200B	1087441	1102863	1102484	353	406984	MIR200B	+
peak:111	chr1	1103334	1103483	406983	MIR200A	1102864	1103814	1103243	164	406983	MIR200A	+
peak:112	chr1	1104890	1105039	554210	MIR429	1103815	1106835	1104385	578	554210	MIR429	+
peak:113	chr1	1105813	1105962	554210	MIR429	1103815	1106835	1104385	1501	554210	MIR429	+
peak:114	chr1	1109186	1109335	254173	TTLL10	1106836	1128068	1109286	-25	254173	TTLL10	+
peak:115	chr1	1115200	1115349	254173	TTLL10	1106836	1128068	1115077	196	254173	TTLL10	+
peak:116	chr1	1116716	1116865	254173	TTLL10	1106836	1128068	1115077	1712	254173	TTLL10	+
peak:117	chr1	1117897	1118046	254173	TTLL10	1106836	1128068	1115077	2893	254173	TTLL10	+
peak:118	chr1	1127257	1127406	254173	TTLL10	1106836	1128068	1115077	12253	254173	TTLL10	+
peak:119	chr1	1136356	1136505	8784	TNFRSF18	1128069	1145818	1141060	4629	8784	TNFRSF18	-
peak:120	chr1	1136865	1137014	8784	TNFRSF18	1128069	1145818	1141060	4120	8784	TNFRSF18	-
peak:121	chr1	1138296	1138445	8784	TNFRSF18	1128069	1145818	1141060	2689	8784	TNFRSF18	-
peak:122	chr1	1140054	1140203	8784	TNFRSF18	1128069	1145818	1141060	931	8784	TNFRSF18	-
peak:123	chr1	1141444	1141593	8784	TNFRSF18	1128069	1145818	1141060	-457	8784	TNFRSF18	-
peak:124	chr1	1142443	1142592	8784	TNFRSF18	1128069	1145818	1142089	-427	8784	TNFRSF18	-
peak:125	chr1	1143748	1143897	8784	TNFRSF18	1128069	1145818	1142089	-1732	8784	TNFRSF18	-
peak:126	chr1	1144328	1144477	8784	TNFRSF18	1128069	1145818	1142089	-2312	8784	TNFRSF18	-
peak:127	chr1	1147671	1147820	7293	TNFRSF4	1145819	1153139	1149548	1802	7293	TNFRSF4	-
peak:128	chr1	1148506	1148655	7293	TNFRSF4	1145819	1153139	1149548	967	7293	TNFRSF4	-
peak:129	chr1	1149455	1149604	7293	TNFRSF4	1145819	1153139	1149548	18	7293	TNFRSF4	-
peak:130	chr1	1150680	1150829	7293	TNFRSF4	1145819	1153139	1149548	-1205	7293	TNFRSF4	-
peak:131	chr1	1155648	1155797	51150	SDF4	1153140	1167538	1156731	1008	51150	SDF4	-
peak:132	chr1	1172423	1172572	126792	B3GALT6	1167539	1174865	1167629	4867	126792	B3GALT6	+
peak:133	chr1	1173073	1173222	126792	B3GALT6	1167539	1174865	1167629	5517	126792	B3GALT6	+
peak:134	chr1	1174930	1175079	388581	C1QTNF12	1174866	1192737	1182102	7097	388581	C1QTNF12	-
peak:135	chr1	1175682	1175831	388581	C1QTNF12	1174866	1192737	1182102	6345	388581	C1QTNF12	-
peak:136	chr1	1176821	1176970	388581	C1QTNF12	1174866	1192737	1182102	5206	388581	C1QTNF12	-
peak:137	chr1	1179344	1179493	388581	C1QTNF12	1174866	1192737	1182102	2683	388581	C1QTNF12	-
peak:138	chr1	1180825	1180974	388581	C1QTNF12	1174866	1192737	1182102	1202	388581	C1QTNF12	-
peak:139	chr1	1183788	1183937	388581	C1QTNF12	1174866	1192737	1182102	-1759	388581	C1QTNF12	-
peak:140	chr1	1184970	1185119	388581	C1QTNF12	1174866	1192737	1182102	-2941	388581	C1QTNF12	-
peak:141	chr1	1191173	1191322	388581	C1QTNF12	1174866	1192737	1182102	-9144	388581	C1QTNF12	-
peak:142	chr1	1191797	1191946	388581	C1QTNF12	1174866	1192737	1182102	-9768	388581	C1QTNF12	-
peak:143	chr1	1193695	1193844	118424	UBE2J2	1192738	1212525	1203372	9602	118424	UBE2J2	-
peak:144	chr1	1196625	1196774	118424	UBE2J2	1192738	1212525	1203372	6672	118424	UBE2J2	-
peak:145	chr1	1208251	1208400	118424	UBE2J2	1192738	1212525	1209234	908	118424	UBE2J2	-
peak:146	chr1	1209622	1209771	118424	UBE2J2	1192738	1212525	1209234	-461	118424	UBE2J2	-
peak:147	chr1	1210866	1211015	118424	UBE2J2	1192738	1212525	1209234	-1705	118424	UBE2J2	-
peak:148	chr1	1216889	1217038	6339	SCNN1D	1212526	1225936	1217489	-525	6339	SCNN1D	+
peak:149	chr1	1219208	1219357	6339	SCNN1D	1212526	1225936	1217537	1744	6339	SCNN1D	+
peak:150	chr1	1221280	1221429	6339	SCNN1D	1212526	1225936	1217537	3816	6339	SCNN1D	+
peak:151	chr1	1221861	1222010	6339	SCNN1D	1212526	1225936	1217537	4397	6339	SCNN1D	+
peak:152	chr1	1223291	1223440	6339	SCNN1D	1212526	1225936	1217537	5827	6339	SCNN1D	+
peak:153	chr1	1229187	1229336	116983	ACAP3	1225937	1243631	1234335	5073	116983	ACAP3	-
peak:154	chr1	1233458	1233607	116983	ACAP3	1225937	1243631	1234335	802	116983	ACAP3	-
peak:155	chr1	1234737	1234886	116983	ACAP3	1225937	1243631	1234335	-475	116983	ACAP3	-
peak:156	chr1	1237040	1237189	116983	ACAP3	1225937	1243631	1234335	-2778	116983	ACAP3	-
peak:157	chr1	1238387	1238536	116983	ACAP3	1225937	1243631	1241309	2847	116983	ACAP3	-
peak:158	chr1	1239267	1239416	116983	ACAP3	1225937	1243631	1241309	1967	116983	ACAP3	-
peak:159	chr1	1240161	1240310	116983	ACAP3	1225937	1243631	1241309	1073	116983	ACAP3	-
peak:160	chr1	1241105	1241254	116983	ACAP3	1225937	1243631	1241309	129	116983	ACAP3	-
peak:161	chr1	1241651	1241800	116983	ACAP3	1225937	1243631	1241309	-415	116983	ACAP3	-
peak:162	chr1	1242840	1242989	116983	ACAP3	1225937	1243631	1243269	354	116983	ACAP3	-
peak:163	chr1	1243559	1243708	126789	PUSL1	1243632	1244727	1243994	-360	126789	PUSL1	+
peak:164	chr1	1244182	1244331	126789	PUSL1	1243632	1244727	1244466	-209	126789	PUSL1	+
peak:165	chr1	1245208	1245357	116983	ACAP3	1244728	1248909	1244989	-292	116983	ACAP3	-
peak:166	chr1	1246571	1246720	116983	ACAP3	1244728	1248909	1244989	-1655	116983	ACAP3	-
peak:167	chr1	1250879	1251028	54973	INTS11	1248910	1260105	1252830	1876	54973	INTS11	-
peak:168	chr1	1253757	1253906	54973	INTS11	1248910	1260105	1252830	-1000	54973	INTS11	-
peak:169	chr1	1256448	1256597	54973	INTS11	1248910	1260105	1260067	3544	54973	INTS11	-
peak:170	chr1	1260086	1260235	80772	CPTP	1260106	1263434	1260143	16	80772	CPTP	+
peak:171	chr1	1264480	1264629	83756	TAS1R3	1263435	1271141	1266726	-2171	83756	TAS1R3	+
peak:172	chr1	1270916	1271065	83756	TAS1R3	1263435	1271141	1266726	4263	83756	TAS1R3	+
peak:173	chr1	1272609	1272758	1855	DVL1	1271142	1289203	1275557	2873	1855	DVL1	-
peak:174	chr1	1273185	1273334	1855	DVL1	1271142	1289203	1275557	2297	1855	DVL1	-
peak:175	chr1	1275056	1275205	1855	DVL1	1271142	1289203	1275557	426	1855	DVL1	-
peak:176	chr1	1275658	1275807	1855	DVL1	1271142	1289203	1275557	-174	1855	DVL1	-
peak:177	chr1	1277719	1277868	1855	DVL1	1271142	1289203	1275557	-2235	1855	DVL1	-
peak:178	chr1	1280637	1280786	1855	DVL1	1271142	1289203	1284492	3780	1855	DVL1	-
peak:179	chr1	1281400	1281549	1855	DVL1	1271142	1289203	1284492	3017	1855	DVL1	-
peak:180	chr1	1282632	1282781	1855	DVL1	1271142	1289203	1284492	1785	1855	DVL1	-
peak:181	chr1	1283257	1283406	1855	DVL1	1271142	1289203	1284492	1160	1855	DVL1	-
peak:182	chr1	1283856	1284005	1855	DVL1	1271142	1289203	1284492	561	1855	DVL1	-
peak:183	chr1	1285204	1285353	1855	DVL1	1271142	1289203	1284492	-785	1855	DVL1	-
peak:184	chr1	1287298	1287447	1855	DVL1	1271142	1289203	1284492	-2879	1855	DVL1	-
peak:185	chr1	1288682	1288831	1855	DVL1	1271142	1289203	1284492	-4263	1855	DVL1	-
peak:186	chr1	1289438	1289587	54587	MXRA8	1289204	1303701	1293915	4402	54587	MXRA8	-
peak:187	chr1	1291661	1291810	54587	MXRA8	1289204	1303701	1293915	2179	54587	MXRA8	-
peak:188	chr1	1292209	1292358	54587	MXRA8	1289204	1303701	1293915	1631	54587	MXRA8	-
peak:189	chr1	1293994	1294143	54587	MXRA8	1289204	1303701	1293915	-152	54587	MXRA8	-
peak:190	chr1	1295232	1295381	54587	MXRA8	1289204	1303701	1293915	-1390	54587	MXRA8	-
peak:191	chr1	1295803	1295952	54587	MXRA8	1289204	1303701	1297157	1279	54587	MXRA8	-
peak:192	chr1	1297486	1297635	54587	MXRA8	1289204	1303701	1297157	-402	54587	MXRA8	-
peak:193	chr1	1307050	1307199	54998	AURKAIP1	1303702	1318923	1310246	3121	54998	AURKAIP1	-
peak:194	chr1	1310014	1310163	54998	AURKAIP1	1303702	1318923	1310246	157	54998	AURKAIP1	-
peak:195	chr1	1316212	1316361	54998	AURKAIP1	1303702	1318923	1310818	-5467	54998	AURKAIP1	-
peak:196	chr1	1317720	1317869	54998	AURKAIP1	1303702	1318923	1310818	-6975	54998	AURKAIP1	-
peak:197	chr1	1334240	1334389	81669	CCNL2	1318924	1338705	1334718	403	81669	CCNL2	-
peak:198	chr1	1334765	1334914	81669	CCNL2	1318924	1338705	1334718	-120	81669	CCNL2	-
peak:199	chr1	1335504	1335653	81669	CCNL2	1318924	1338705	1334718	-859	81669	CCNL2	-
peak:200	chr1	1336034	1336183	81669	CCNL2	1318924	1338705	1334718	-1389	81669	CCNL2	-
peak:201	chr1	1337585	1337734	81669	CCNL2	1318924	1338705	1334718	-2940	81669	CCNL2	-
peak:202	chr1	1341847	1341996	55052	MRPL20	1338706	1349758	1342693	771	55052	MRPL20	-
peak:203	chr1	1355241	1355390	441869	ANKRD65	1349759	1359166	1356824	1508	441869	ANKRD65	-
peak:204	chr1	1356869	1357018	441869	ANKRD65	1349759	1359166	1356824	-118	441869	ANKRD65	-
peak:205	chr1	1361341	1361490	643965	TMEM88B	1359167	1366205	1361508	-92	643965	TMEM88B	+
peak:206	chr1	1362388	1362537	643965	TMEM88B	1359167	1366205	1361508	953	643965	TMEM88B	+
peak:207	chr1	1363616	1363765	643965	TMEM88B	1359167	1366205	1361508	2181	643965	TMEM88B	+
peak:208	chr1	1367374	1367523	64856	VWA1	1366206	1377986	1370903	-3454	64856	VWA1	+
peak:209	chr1	1368996	1369145	64856	VWA1	1366206	1377986	1370903	-1832	64856	VWA1	+
peak:210	chr1	1370004	1370153	64856	VWA1	1366206	1377986	1370903	-824	64856	VWA1	+
peak:211	chr1	1370706	1370855	64856	VWA1	1366206	1377986	1370903	-122	64856	VWA1	+
peak:212	chr1	1371505	1371654	64856	VWA1	1366206	1377986	1370903	675	64856	VWA1	+
peak:213	chr1	1373529	1373678	64856	VWA1	1366206	1377986	1370903	2699	64856	VWA1	+
peak:214	chr1	1375400	1375549	64856	VWA1	1366206	1377986	1370903	4570	64856	VWA1	+
peak:215	chr1	1376396	1376545	64856	VWA1	1366206	1377986	1370903	5566	64856	VWA1	+
peak:216	chr1	1386120	1386269	219293	ATAD3C	1377987	1396116	1385069	1124	219293	ATAD3C	+
peak:217	chr1	1396273	1396422	83858	ATAD3B	1396117	1434342	1407164	-10816	83858	ATAD3B	+
peak:218	chr1	1397817	1397966	83858	ATAD3B	1396117	1434342	1407164	-9272	83858	ATAD3B	+
peak:219	chr1	1406383	1406532	83858	ATAD3B	1396117	1434342	1407164	-706	83858	ATAD3B	+
peak:220	chr1	1406955	1407104	83858	ATAD3B	1396117	1434342	1407164	-134	83858	ATAD3B	+
peak:221	chr1	1408266	1408415	83858	ATAD3B	1396117	1434342	1407164	1175	83858	ATAD3B	+
peak:222	chr1	1412787	1412936	83858	ATAD3B	1396117	1434342	1413406	-544	83858	ATAD3B	+
peak:223	chr1	1415136	1415285	83858	ATAD3B	1396117	1434342	1413406	1803	83858	ATAD3B	+
peak:224	chr1	1446912	1447061	55210	ATAD3A	1434343	1461825	1447523	-536	55210	ATAD3A	+
peak:225	chr1	1449115	1449264	55210	ATAD3A	1434343	1461825	1447910	1278	55210	ATAD3A	+
peak:226	chr1	1457928	1458077	55210	ATAD3A	1434343	1461825	1447910	10091	55210	ATAD3A	+
peak:227	chr1	1468710	1468859	339453	TMEM240	1461826	1493001	1475740	6955	339453	TMEM240	-
peak:228	chr1	1469416	1469565	339453	TMEM240	1461826	1493001	1475740	6249	339453	TMEM240	-
peak:229	chr1	1469947	1470096	339453	TMEM240	1461826	1493001	1475740	5718	339453	TMEM240	-
peak:230	chr1	1471076	1471225	339453	TMEM240	1461826	1493001	1475740	4589	339453	TMEM240	-
peak:231	chr1	1471557	1471706	339453	TMEM240	1461826	1493001	1475740	4108	339453	TMEM240	-
peak:232	chr1	1474812	1474961	339453	TMEM240	1461826	1493001	1475740	853	339453	TMEM240	-
peak:233	chr1	1476497	1476646	339453	TMEM240	1461826	1493001	1475740	-830	339453	TMEM240	-
peak:234	chr1	1477691	1477840	339453	TMEM240	1461826	1493001	1475740	-2024	339453	TMEM240	-
peak:235	chr1	1478729	1478878	339453	TMEM240	1461826	1493001	1475740	-3062	339453	TMEM240	-
peak:236	chr1	1480570	1480719	339453	TMEM240	1461826	1493001	1475740	-4903	339453	TMEM240	-
peak:237	chr1	1484145	1484294	339453	TMEM240	1461826	1493001	1475740	-8478	339453	TMEM240	-
peak:238	chr1	1486141	1486290	339453	TMEM240	1461826	1493001	1475740	-10474	339453	TMEM240	-
peak:239	chr1	1512904	1513053	29101	SSU72	1493002	1522869	1510262	-2715	29101	SSU72	-
peak:240	chr1	1523147	1523296	643988	FNDC10	1522870	1543135	1535476	12254	643988	FNDC10	-
peak:241	chr1	1532397	1532546	643988	FNDC10	1522870	1543135	1535476	3004	643988	FNDC10	-
peak:242	chr1	1532935	1533084	643988	FNDC10	1522870	1543135	1535476	2466	643988	FNDC10	-
peak:243	chr1	1534554	1534703	643988	FNDC10	1522870	1543135	1535476	847	643988	FNDC10	-
peak:244	chr1	1536185	1536334	643988	FNDC10	1522870	1543135	1535476	-782	643988	FNDC10	-
peak:245	chr1	1537278	1537427	643988	FNDC10	1522870	1543135	1535476	-1875	643988	FNDC10	-
peak:246	chr1	1541283	1541432	643988	FNDC10	1522870	1543135	1535476	-5880	643988	FNDC10	-
peak:247	chr1	1550788	1550937	142678	MIB2	1543136	1566023	1550795	66	142678	MIB2	+
peak:248	chr1	1552370	1552519	142678	MIB2	1543136	1566023	1551690	753	142678	MIB2	+
peak:249	chr1	1554015	1554164	142678	MIB2	1543136	1566023	1551690	2398	142678	MIB2	+
peak:250	chr1	1554968	1555117	142678	MIB2	1543136	1566023	1551690	3351	142678	MIB2	+
peak:251	chr1	1556148	1556297	142678	MIB2	1543136	1566023	1559154	-2931	142678	MIB2	+
peak:252	chr1	1558744	1558893	142678	MIB2	1543136	1566023	1559154	-335	142678	MIB2	+
peak:253	chr1	1559592	1559741	142678	MIB2	1543136	1566023	1559154	511	142678	MIB2	+
peak:254	chr1	1560812	1560961	142678	MIB2	1543136	1566023	1560371	514	142678	MIB2	+
peak:255	chr1	1562849	1562998	142678	MIB2	1543136	1566023	1564486	-1562	142678	MIB2	+
peak:256	chr1	1563594	1563743	142678	MIB2	1543136	1566023	1564486	-817	142678	MIB2	+
peak:257	chr1	1564260	1564409	142678	MIB2	1543136	1566023	1564486	-151	142678	MIB2	+
peak:258	chr1	1565200	1565349	142678	MIB2	1543136	1566023	1564486	787	142678	MIB2	+
peak:259	chr1	1566248	1566397	8510	MMP23B	1566024	1572652	1567560	-1237	8510	MMP23B	+
peak:260	chr1	1567262	1567411	8510	MMP23B	1566024	1572652	1567560	-223	8510	MMP23B	+
peak:261	chr1	1602954	1603103	728661	SLC35E2B	1591102	1627810	1601578	-1449	728661	SLC35E2B	-
peak:262	chr1	1603604	1603753	728661	SLC35E2B	1591102	1627810	1601578	-2099	728661	SLC35E2B	-
peak:263	chr1	1610411	1610560	728661	SLC35E2B	1591102	1627810	1608285	-2199	728661	SLC35E2B	-
peak:264	chr1	1624123	1624272	728661	SLC35E2B	1591102	1627810	1624243	45	728661	SLC35E2B	-
peak:265	chr1	1625843	1625992	728661	SLC35E2B	1591102	1627810	1624243	-1673	728661	SLC35E2B	-
peak:266	chr1	1635619	1635768	8511	MMP23A	1627811	1635735	1631786	3906	8511	MMP23A	+
peak:267	chr1	1680435	1680584	728661	SLC35E2B	1666615	1683759	1677438	-3070	728661	SLC35E2B	-
peak:268	chr1	1684492	1684641	65220	NADK	1683760	1767017	1690081	5514	65220	NADK	-
peak:269	chr1	1687361	1687510	65220	NADK	1683760	1767017	1690081	2645	65220	NADK	-
peak:270	chr1	1707005	1707154	65220	NADK	1683760	1767017	1709909	2829	65220	NADK	-
peak:271	chr1	1707406	1707555	65220	NADK	1683760	1767017	1709909	2428	65220	NADK	-
peak:272	chr1	1709297	1709446	65220	NADK	1683760	1767017	1709909	537	65220	NADK	-
peak:273	chr1	1710253	1710402	65220	NADK	1683760	1767017	1710297	-29	65220	NADK	-
peak:274	chr1	1713640	1713789	65220	NADK	1683760	1767017	1711508	-2205	65220	NADK	-
peak:275	chr1	1714410	1714559	65220	NADK	1683760	1767017	1711508	-2975	65220	NADK	-
peak:276	chr1	1716376	1716525	65220	NADK	1683760	1767017	1711508	-4941	65220	NADK	-
peak:277	chr1	1729243	1729392	65220	NADK	1683760	1767017	1711508	-17808	65220	NADK	-
peak:278	chr1	1784444	1784593	2782	GNB1	1767018	1834396	1822526	38007	2782	GNB1	-
peak:279	chr1	1788912	1789061	2782	GNB1	1767018	1834396	1822526	33539	2782	GNB1	-
peak:280	chr1	1789970	1790119	2782	GNB1	1767018	1834396	1822526	32481	2782	GNB1	-
peak:281	chr1	1790928	1791077	2782	GNB1	1767018	1834396	1822526	31523	2782	GNB1	-
peak:282	chr1	1800827	1800976	2782	GNB1	1767018	1834396	1822526	21624	2782	GNB1	-
peak:283	chr1	1810390	1810539	2782	GNB1	1767018	1834396	1822526	12061	2782	GNB1	-
peak:284	chr1	1812294	1812443	2782	GNB1	1767018	1834396	1822526	10157	2782	GNB1	-
peak:285	chr1	1815010	1815159	2782	GNB1	1767018	1834396	1822526	7441	2782	GNB1	-
peak:286	chr1	1819240	1819389	2782	GNB1	1767018	1834396	1822526	3211	2782	GNB1	-
peak:287	chr1	1819816	1819965	2782	GNB1	1767018	1834396	1822526	2635	2782	GNB1	-
peak:288	chr1	1820318	1820467	2782	GNB1	1767018	1834396	1822526	2133	2782	GNB1	-
peak:289	chr1	1821522	1821671	2782	GNB1	1767018	1834396	1822526	929	2782	GNB1	-
peak:290	chr1	1822549	1822698	2782	GNB1	1767018	1834396	1822526	-96	2782	GNB1	-
peak:291	chr1	1823333	1823482	2782	GNB1	1767018	1834396	1822526	-880	2782	GNB1	-
peak:292	chr1	1826057	1826206	2782	GNB1	1767018	1834396	1822526	-3604	2782	GNB1	-
peak:293	chr1	1828775	1828924	2782	GNB1	1767018	1834396	1822526	-6322	2782	GNB1	-
peak:294	chr1	1832798	1832947	2782	GNB1	1767018	1834396	1822526	-10345	2782	GNB1	-
peak:295	chr1	1833444	1833593	2782	GNB1	1767018	1834396	1822526	-10991	2782	GNB1	-
peak:296	chr1	1838094	1838243	163688	CALML6	1834397	1848251	1846266	-8097	163688	CALML6	+
peak:297	chr1	1838882	1839031	163688	CALML6	1834397	1848251	1846266	-7309	163688	CALML6	+
peak:298	chr1	1840565	1840714	163688	CALML6	1834397	1848251	1846266	-5626	163688	CALML6	+
peak:299	chr1	1845411	1845560	163688	CALML6	1834397	1848251	1846266	-780	163688	CALML6	+
peak:300	chr1	1846130	1846279	163688	CALML6	1834397	1848251	1846266	-61	163688	CALML6	+
peak:301	chr1	1850664	1850813	339456	TMEM52	1848252	1886577	1850740	1	339456	TMEM52	-
peak:302	chr1	1851845	1851994	339456	TMEM52	1848252	1886577	1850740	-1178	339456	TMEM52	-
peak:303	chr1	1858011	1858160	339456	TMEM52	1848252	1886577	1850740	-7344	339456	TMEM52	-
peak:304	chr1	1860469	1860618	339456	TMEM52	1848252	1886577	1850740	-9802	339456	TMEM52	-
peak:305	chr1	1872639	1872788	339456	TMEM52	1848252	1886577	1850740	-21972	339456	TMEM52	-
peak:306	chr1	1874137	1874286	339456	TMEM52	1848252	1886577	1850740	-23470	339456	TMEM52	-
peak:307	chr1	1880359	1880508	339456	TMEM52	1848252	1886577	1850740	-29692	339456	TMEM52	-
peak:308	chr1	1887172	1887321	85452	CFAP74	1886578	1943022	1922414	35167	85452	CFAP74	-
peak:309	chr1	1891391	1891540	85452	CFAP74	1886578	1943022	1922414	30948	85452	CFAP74	-
peak:310	chr1	1892560	1892709	85452	CFAP74	1886578	1943022	1922414	29779	85452	CFAP74	-
peak:311	chr1	1896446	1896595	85452	CFAP74	1886578	1943022	1922414	25893	85452	CFAP74	-
peak:312	chr1	1897601	1897750	85452	CFAP74	1886578	1943022	1922414	24738	85452	CFAP74	-
peak:313	chr1	1900822	1900971	85452	CFAP74	1886578	1943022	1922414	21517	85452	CFAP74	-
peak:314	chr1	1901733	1901882	85452	CFAP74	1886578	1943022	1922414	20606	85452	CFAP74	-
peak:315	chr1	1905281	1905430	85452	CFAP74	1886578	1943022	1922414	17058	85452	CFAP74	-
peak:316	chr1	1907646	1907795	85452	CFAP74	1886578	1943022	1922414	14693	85452	CFAP74	-
peak:317	chr1	1916007	1916156	85452	CFAP74	1886578	1943022	1922414	6332	85452	CFAP74	-
peak:318	chr1	1935064	1935213	85452	CFAP74	1886578	1943022	1935276	137	85452	CFAP74	-
peak:319	chr1	1954651	1954800	2563	GABRD	1943023	1966338	1950768	3956	2563	GABRD	+
peak:320	chr1	1959550	1959699	2563	GABRD	1943023	1966338	1950768	8855	2563	GABRD	+
peak:321	chr1	1963778	1963927	2563	GABRD	1943023	1966338	1950768	13083	2563	GABRD	+
peak:322	chr1	1964905	1965054	2563	GABRD	1943023	1966338	1950768	14210	2563	GABRD	+
peak:323	chr1	1969170	1969319	5590	PRKCZ	1966339	2113250	1981909	-12664	5590	PRKCZ	+
peak:324	chr1	1970070	1970219	5590	PRKCZ	1966339	2113250	1981909	-11764	5590	PRKCZ	+
peak:325	chr1	1973014	1973163	5590	PRKCZ	1966339	2113250	1981909	-8820	5590	PRKCZ	+
peak:326	chr1	1974850	1974999	5590	PRKCZ	1966339	2113250	1981909	-6984	5590	PRKCZ	+
peak:327	chr1	1976135	1976284	5590	PRKCZ	1966339	2113250	1981909	-5699	5590	PRKCZ	+
peak:328	chr1	1977836	1977985	5590	PRKCZ	1966339	2113250	1981909	-3998	5590	PRKCZ	+
peak:329	chr1	1978985	1979134	5590	PRKCZ	1966339	2113250	1981909	-2849	5590	PRKCZ	+
peak:330	chr1	1979884	1980033	5590	PRKCZ	1966339	2113250	1981909	-1950	5590	PRKCZ	+
peak:331	chr1	1981169	1981318	5590	PRKCZ	1966339	2113250	1981909	-665	5590	PRKCZ	+
peak:332	chr1	1982431	1982580	5590	PRKCZ	1966339	2113250	1981909	595	5590	PRKCZ	+
peak:333	chr1	1983866	1984015	5590	PRKCZ	1966339	2113250	1981909	2030	5590	PRKCZ	+
peak:334	chr1	1985031	1985180	5590	PRKCZ	1966339	2113250	1981909	3195	5590	PRKCZ	+
peak:335	chr1	1992129	1992278	5590	PRKCZ	1966339	2113250	1981909	10293	5590	PRKCZ	+
peak:336	chr1	1999638	1999787	5590	PRKCZ	1966339	2113250	2005086	-5373	5590	PRKCZ	+
peak:337	chr1	2002694	2002843	5590	PRKCZ	1966339	2113250	2005086	-2317	5590	PRKCZ	+
peak:338	chr1	2014363	2014512	5590	PRKCZ	1966339	2113250	2005425	9011	5590	PRKCZ	+
peak:339	chr1	2019651	2019800	5590	PRKCZ	1966339	2113250	2005425	14299	5590	PRKCZ	+
peak:340	chr1	2023645	2023794	5590	PRKCZ	1966339	2113250	2036155	-12435	5590	PRKCZ	+
peak:341	chr1	2027213	2027362	5590	PRKCZ	1966339	2113250	2036155	-8867	5590	PRKCZ	+
peak:342	chr1	2030837	2030986	5590	PRKCZ	1966339	2113250	2036155	-5243	5590	PRKCZ	+
peak:343	chr1	2035186	2035335	5590	PRKCZ	1966339	2113250	2036155	-894	5590	PRKCZ	+
peak:344	chr1	2036019	2036168	5590	PRKCZ	1966339	2113250	2036155	-61	5590	PRKCZ	+
peak:345	chr1	2042413	2042562	5590	PRKCZ	1966339	2113250	2036155	6331	5590	PRKCZ	+
peak:346	chr1	2042969	2043118	5590	PRKCZ	1966339	2113250	2036155	6887	5590	PRKCZ	+
peak:347	chr1	2045234	2045383	5590	PRKCZ	1966339	2113250	2036155	9152	5590	PRKCZ	+
peak:348	chr1	2057747	2057896	5590	PRKCZ	1966339	2113250	2076796	-18974	5590	PRKCZ	+
peak:349	chr1	2058865	2059014	5590	PRKCZ	1966339	2113250	2076796	-17856	5590	PRKCZ	+
peak:350	chr1	2064897	2065046	5590	PRKCZ	1966339	2113250	2076796	-11824	5590	PRKCZ	+
peak:351	chr1	2066461	2066610	5590	PRKCZ	1966339	2113250	2076796	-10260	5590	PRKCZ	+
peak:352	chr1	2068716	2068865	5590	PRKCZ	1966339	2113250	2076796	-8005	5590	PRKCZ	+
peak:353	chr1	2078300	2078449	5590	PRKCZ	1966339	2113250	2076796	1577	5590	PRKCZ	+
peak:354	chr1	2081853	2082002	5590	PRKCZ	1966339	2113250	2076796	5130	5590	PRKCZ	+
peak:355	chr1	2091810	2091959	5590	PRKCZ	1966339	2113250	2100287	-8402	5590	PRKCZ	+
peak:356	chr1	2092216	2092365	5590	PRKCZ	1966339	2113250	2100287	-7996	5590	PRKCZ	+
peak:357	chr1	2097205	2097354	5590	PRKCZ	1966339	2113250	2100287	-3007	5590	PRKCZ	+
peak:358	chr1	2111139	2111288	5590	PRKCZ	1966339	2113250	2100287	10925	5590	PRKCZ	+
peak:359	chr1	2113323	2113472	199990	FAAP20	2113251	2149653	2126214	12816	199990	FAAP20	-
peak:360	chr1	2119164	2119313	199990	FAAP20	2113251	2149653	2126214	6975	199990	FAAP20	-
peak:361	chr1	2121049	2121198	199990	FAAP20	2113251	2149653	2126214	5090	199990	FAAP20	-
peak:362	chr1	2123422	2123571	199990	FAAP20	2113251	2149653	2126214	2717	199990	FAAP20	-
peak:363	chr1	2126395	2126544	199990	FAAP20	2113251	2149653	2126214	-254	199990	FAAP20	-
peak:364	chr1	2126996	2127145	199990	FAAP20	2113251	2149653	2126214	-855	199990	FAAP20	-
peak:365	chr1	2128500	2128649	199990	FAAP20	2113251	2149653	2126214	-2359	199990	FAAP20	-
peak:366	chr1	2130794	2130943	199990	FAAP20	2113251	2149653	2126214	-4653	199990	FAAP20	-
peak:367	chr1	2131877	2132026	199990	FAAP20	2113251	2149653	2126214	-5736	199990	FAAP20	-
peak:368	chr1	2136019	2136168	199990	FAAP20	2113251	2149653	2139172	3078	199990	FAAP20	-
peak:369	chr1	2136793	2136942	199990	FAAP20	2113251	2149653	2139172	2304	199990	FAAP20	-
peak:370	chr1	2138529	2138678	199990	FAAP20	2113251	2149653	2139172	568	199990	FAAP20	-
peak:371	chr1	2139931	2140080	199990	FAAP20	2113251	2149653	2139172	-832	199990	FAAP20	-
peak:372	chr1	2140545	2140694	199990	FAAP20	2113251	2149653	2139172	-1446	199990	FAAP20	-
peak:373	chr1	2141798	2141947	199990	FAAP20	2113251	2149653	2139172	-2699	199990	FAAP20	-
peak:374	chr1	2144276	2144425	199990	FAAP20	2113251	2149653	2139172	-5177	199990	FAAP20	-
peak:375	chr1	2146132	2146281	199990	FAAP20	2113251	2149653	2139172	-7033	199990	FAAP20	-
peak:376	chr1	2155682	2155831	6497	SKI	2149654	2241563	2160134	-4377	6497	SKI	+
peak:377	chr1	2156189	2156338	6497	SKI	2149654	2241563	2160134	-3870	6497	SKI	+
peak:378	chr1	2158222	2158371	6497	SKI	2149654	2241563	2160134	-1837	6497	SKI	+
peak:379	chr1	2159038	2159187	6497	SKI	2149654	2241563	2160134	-1021	6497	SKI	+
peak:380	chr1	2162422	2162571	6497	SKI	2149654	2241563	2160134	2361	6497	SKI	+
peak:381	chr1	2163508	2163657	6497	SKI	2149654	2241563	2160134	3447	6497	SKI	+
peak:382	chr1	2164278	2164427	6497	SKI	2149654	2241563	2160134	4217	6497	SKI	+
peak:383	chr1	2169397	2169546	6497	SKI	2149654	2241563	2160134	9336	6497	SKI	+
peak:384	chr1	2171764	2171913	6497	SKI	2149654	2241563	2160134	11703	6497	SKI	+
peak:385	chr1	2193458	2193607	6497	SKI	2149654	2241563	2160134	33397	6497	SKI	+
peak:386	chr1	2202091	2202240	6497	SKI	2149654	2241563	2160134	42030	6497	SKI	+
peak:387	chr1	2203445	2203594	6497	SKI	2149654	2241563	2160134	43384	6497	SKI	+
peak:388	chr1	2204540	2204689	6497	SKI	2149654	2241563	2160134	44479	6497	SKI	+
peak:389	chr1	2206239	2206388	6497	SKI	2149654	2241563	2160134	46178	6497	SKI	+
peak:390	chr1	2209603	2209752	6497	SKI	2149654	2241563	2160134	49542	6497	SKI	+
peak:391	chr1	2210709	2210858	6497	SKI	2149654	2241563	2160134	50648	6497	SKI	+
peak:392	chr1	2215257	2215406	6497	SKI	2149654	2241563	2160134	55196	6497	SKI	+
peak:393	chr1	2216045	2216194	6497	SKI	2149654	2241563	2160134	55984	6497	SKI	+
peak:394	chr1	2218137	2218286	6497	SKI	2149654	2241563	2160134	58076	6497	SKI	+
peak:395	chr1	2219221	2219370	6497	SKI	2149654	2241563	2160134	59160	6497	SKI	+
peak:396	chr1	2224047	2224196	6497	SKI	2149654	2241563	2160134	63986	6497	SKI	+
peak:397	chr1	2226210	2226359	6497	SKI	2149654	2241563	2160134	66149	6497	SKI	+
peak:398	chr1	2233026	2233175	6497	SKI	2149654	2241563	2160134	72965	6497	SKI	+
peak:399	chr1	2235765	2235914	6497	SKI	2149654	2241563	2160134	75704	6497	SKI	+
peak:400	chr1	2238245	2238394	6497	SKI	2149654	2241563	2160134	78184	6497	SKI	+
peak:401	chr1	2242896	2243045	79906	MORN1	2241564	2323103	2322993	80022	79906	MORN1	-
peak:402	chr1	2243982	2244131	79906	MORN1	2241564	2323103	2322993	78936	79906	MORN1	-
peak:403	chr1	2245300	2245449	79906	MORN1	2241564	2323103	2322993	77618	79906	MORN1	-
peak:404	chr1	2245874	2246023	79906	MORN1	2241564	2323103	2322993	77044	79906	MORN1	-
peak:405	chr1	2246399	2246548	79906	MORN1	2241564	2323103	2322993	76519	79906	MORN1	-
peak:406	chr1	2248886	2249035	79906	MORN1	2241564	2323103	2322993	74032	79906	MORN1	-
peak:407	chr1	2259054	2259203	79906	MORN1	2241564	2323103	2322993	63864	79906	MORN1	-
peak:408	chr1	2266792	2266941	79906	MORN1	2241564	2323103	2322993	56126	79906	MORN1	-
peak:409	chr1	2267961	2268110	79906	MORN1	2241564	2323103	2322993	54957	79906	MORN1	-
peak:410	chr1	2268519	2268668	79906	MORN1	2241564	2323103	2322993	54399	79906	MORN1	-
peak:411	chr1	2269335	2269484	79906	MORN1	2241564	2323103	2322993	53583	79906	MORN1	-
peak:412	chr1	2271758	2271907	79906	MORN1	2241564	2323103	2322993	51160	79906	MORN1	-
peak:413	chr1	2275416	2275565	79906	MORN1	2241564	2323103	2322993	47502	79906	MORN1	-
peak:414	chr1	2280605	2280754	79906	MORN1	2241564	2323103	2322993	42313	79906	MORN1	-
peak:415	chr1	2307858	2308007	79906	MORN1	2241564	2323103	2322993	15060	79906	MORN1	-
peak:416	chr1	2313354	2313503	79906	MORN1	2241564	2323103	2322993	9564	79906	MORN1	-
peak:417	chr1	2314550	2314699	79906	MORN1	2241564	2323103	2322993	8368	79906	MORN1	-
peak:418	chr1	2316588	2316737	79906	MORN1	2241564	2323103	2322993	6330	79906	MORN1	-
peak:419	chr1	2321875	2322024	79906	MORN1	2241564	2323103	2322993	1043	79906	MORN1	-
peak:420	chr1	2323087	2323236	11079	RER1	2323104	2333612	2323214	-52	11079	RER1	+
peak:421	chr1	2326786	2326935	11079	RER1	2323104	2333612	2323214	3645	11079	RER1	+
peak:422	chr1	2331835	2331984	11079	RER1	2323104	2333612	2323214	8694	11079	RER1	+
peak:423	chr1	2332650	2332799	11079	RER1	2323104	2333612	2323214	9509	11079	RER1	+
peak:424	chr1	2336643	2336792	5192	PEX10	2333613	2375882	2344010	7292	5192	PEX10	-
peak:425	chr1	2337348	2337497	5192	PEX10	2333613	2375882	2344010	6587	5192	PEX10	-
peak:426	chr1	2344330	2344479	5192	PEX10	2333613	2375882	2344010	-393	5192	PEX10	-
peak:427	chr1	2347617	2347766	5192	PEX10	2333613	2375882	2344010	-3680	5192	PEX10	-
peak:428	chr1	2349089	2349238	5192	PEX10	2333613	2375882	2344010	-5152	5192	PEX10	-
peak:429	chr1	2349857	2350006	5192	PEX10	2333613	2375882	2344010	-5920	5192	PEX10	-
peak:430	chr1	2358105	2358254	5192	PEX10	2333613	2375882	2344010	-14168	5192	PEX10	-
peak:431	chr1	2360767	2360916	5192	PEX10	2333613	2375882	2344010	-16830	5192	PEX10	-
peak:432	chr1	2364194	2364343	5192	PEX10	2333613	2375882	2344010	-20257	5192	PEX10	-
peak:433	chr1	2367718	2367867	5192	PEX10	2333613	2375882	2344010	-23781	5192	PEX10	-
peak:434	chr1	2374666	2374815	5192	PEX10	2333613	2375882	2344010	-30729	5192	PEX10	-
peak:435	chr1	2375485	2375634	5192	PEX10	2333613	2375882	2344010	-31548	5192	PEX10	-
peak:436	chr1	2376573	2376722	9651	PLCH2	2375883	2444109	2407754	-31106	9651	PLCH2	+
peak:437	chr1	2378166	2378315	9651	PLCH2	2375883	2444109	2407754	-29513	9651	PLCH2	+
peak:438	chr1	2379044	2379193	9651	PLCH2	2375883	2444109	2407754	-28635	9651	PLCH2	+
peak:439	chr1	2381050	2381199	9651	PLCH2	2375883	2444109	2407754	-26629	9651	PLCH2	+
peak:440	chr1	2384006	2384155	9651	PLCH2	2375883	2444109	2407754	-23673	9651	PLCH2	+
peak:441	chr1	2384904	2385053	9651	PLCH2	2375883	2444109	2407754	-22775	9651	PLCH2	+
peak:442	chr1	2389574	2389723	9651	PLCH2	2375883	2444109	2407754	-18105	9651	PLCH2	+
peak:443	chr1	2396725	2396874	9651	PLCH2	2375883	2444109	2407754	-10954	9651	PLCH2	+
peak:444	chr1	2397281	2397430	9651	PLCH2	2375883	2444109	2407754	-10398	9651	PLCH2	+
peak:445	chr1	2397977	2398126	9651	PLCH2	2375883	2444109	2407754	-9702	9651	PLCH2	+
peak:446	chr1	2398571	2398720	9651	PLCH2	2375883	2444109	2407754	-9108	9651	PLCH2	+
peak:447	chr1	2400804	2400953	9651	PLCH2	2375883	2444109	2407754	-6875	9651	PLCH2	+
peak:448	chr1	2403991	2404140	9651	PLCH2	2375883	2444109	2407754	-3688	9651	PLCH2	+
peak:449	chr1	2405512	2405661	9651	PLCH2	2375883	2444109	2407754	-2167	9651	PLCH2	+
peak:450	chr1	2406702	2406851	9651	PLCH2	2375883	2444109	2407754	-977	9651	PLCH2	+
peak:451	chr1	2408702	2408851	9651	PLCH2	2375883	2444109	2407754	1021	9651	PLCH2	+
peak:452	chr1	2409413	2409562	9651	PLCH2	2375883	2444109	2407754	1732	9651	PLCH2	+
peak:453	chr1	2413436	2413585	9651	PLCH2	2375883	2444109	2411623	1886	9651	PLCH2	+
peak:454	chr1	2415611	2415760	9651	PLCH2	2375883	2444109	2411623	4061	9651	PLCH2	+
peak:455	chr1	2423942	2424091	9651	PLCH2	2375883	2444109	2430183	-6166	9651	PLCH2	+
peak:456	chr1	2425317	2425466	9651	PLCH2	2375883	2444109	2430183	-4791	9651	PLCH2	+
peak:457	chr1	2427074	2427223	9651	PLCH2	2375883	2444109	2430183	-3034	9651	PLCH2	+
peak:458	chr1	2429648	2429797	9651	PLCH2	2375883	2444109	2430183	-460	9651	PLCH2	+
peak:459	chr1	2430342	2430491	9651	PLCH2	2375883	2444109	2430183	232	9651	PLCH2	+
peak:460	chr1	2430775	2430924	9651	PLCH2	2375883	2444109	2430183	665	9651	PLCH2	+
peak:461	chr1	2432189	2432338	9651	PLCH2	2375883	2444109	2430183	2079	9651	PLCH2	+
peak:462	chr1	2435148	2435297	9651	PLCH2	2375883	2444109	2430183	5038	9651	PLCH2	+
peak:463	chr1	2436080	2436229	9651	PLCH2	2375883	2444109	2430183	5970	9651	PLCH2	+
peak:464	chr1	2436621	2436770	9651	PLCH2	2375883	2444109	2430183	6511	9651	PLCH2	+
peak:465	chr1	2437691	2437840	9651	PLCH2	2375883	2444109	2430183	7581	9651	PLCH2	+
peak:466	chr1	2442610	2442759	9651	PLCH2	2375883	2444109	2430183	12500	9651	PLCH2	+
peak:467	chr1	2444862	2445011	55229	PANK4	2444110	2459859	2458035	13098	55229	PANK4	-
peak:468	chr1	2445635	2445784	55229	PANK4	2444110	2459859	2458035	12325	55229	PANK4	-
peak:469	chr1	2446390	2446539	55229	PANK4	2444110	2459859	2458035	11570	55229	PANK4	-
peak:470	chr1	2447413	2447562	55229	PANK4	2444110	2459859	2458035	10547	55229	PANK4	-
peak:471	chr1	2451804	2451953	55229	PANK4	2444110	2459859	2458035	6156	55229	PANK4	-
peak:472	chr1	2455148	2455297	55229	PANK4	2444110	2459859	2458035	2812	55229	PANK4	-
peak:473	chr1	2456635	2456784	55229	PANK4	2444110	2459859	2458035	1325	55229	PANK4	-
peak:474	chr1	2458395	2458544	55229	PANK4	2444110	2459859	2458035	-433	55229	PANK4	-
peak:475	chr1	2459925	2460074	388585	HES5	2459860	2472984	2461684	1684	388585	HES5	-
peak:476	chr1	2464367	2464516	388585	HES5	2459860	2472984	2461684	-2756	388585	HES5	-
peak:477	chr1	2465833	2465982	388585	HES5	2459860	2472984	2461684	-4222	388585	HES5	-
peak:478	chr1	2466295	2466444	388585	HES5	2459860	2472984	2461684	-4684	388585	HES5	-
peak:479	chr1	2466875	2467024	388585	HES5	2459860	2472984	2461684	-5264	388585	HES5	-
peak:480	chr1	2472503	2472652	388585	HES5	2459860	2472984	2461684	-10892	388585	HES5	-
peak:481	chr1	2474863	2475012	115110	TNFRSF14-AS1	2472985	2486044	2484284	9346	115110	TNFRSF14-AS1	-
peak:482	chr1	2476492	2476641	115110	TNFRSF14-AS1	2472985	2486044	2484284	7717	115110	TNFRSF14-AS1	-
peak:483	chr1	2477220	2477369	115110	TNFRSF14-AS1	2472985	2486044	2484284	6989	115110	TNFRSF14-AS1	-
peak:484	chr1	2478205	2478354	115110	TNFRSF14-AS1	2472985	2486044	2484284	6004	115110	TNFRSF14-AS1	-
peak:485	chr1	2479291	2479440	115110	TNFRSF14-AS1	2472985	2486044	2484284	4918	115110	TNFRSF14-AS1	-
peak:486	chr1	2487334	2487483	8764	TNFRSF14	2486045	2488127	2487805	-396	8764	TNFRSF14	+
peak:487	chr1	2487757	2487906	8764	TNFRSF14	2486045	2488127	2487805	25	8764	TNFRSF14	+
peak:488	chr1	2488611	2488760	100133445	NA	2488128	2503174	2488450	-234	100133445	NA	-
peak:489	chr1	2491602	2491751	100133445	NA	2488128	2503174	2488450	-3225	100133445	NA	-
peak:490	chr1	2492518	2492667	100133445	NA	2488128	2503174	2488450	-4141	100133445	NA	-
peak:491	chr1	2494785	2494934	100133445	NA	2488128	2503174	2488450	-6408	100133445	NA	-
peak:492	chr1	2496223	2496372	100133445	NA	2488128	2503174	2488450	-7846	100133445	NA	-
peak:493	chr1	2496647	2496796	100133445	NA	2488128	2503174	2488450	-8270	100133445	NA	-
peak:494	chr1	2497813	2497962	100133445	NA	2488128	2503174	2488450	-9436	100133445	NA	-
peak:495	chr1	2507289	2507438	127281	FAM213B	2503175	2539738	2517899	-10535	127281	FAM213B	+
peak:496	chr1	2509824	2509973	127281	FAM213B	2503175	2539738	2517899	-8000	127281	FAM213B	+
peak:497	chr1	2517983	2518132	127281	FAM213B	2503175	2539738	2518189	-131	127281	FAM213B	+
peak:498	chr1	2518833	2518982	127281	FAM213B	2503175	2539738	2518517	389	127281	FAM213B	+
peak:499	chr1	2520493	2520642	127281	FAM213B	2503175	2539738	2518517	2049	127281	FAM213B	+
peak:500	chr1	2523108	2523257	127281	FAM213B	2503175	2539738	2518517	4664	127281	FAM213B	+
peak:501	chr1	2524401	2524550	127281	FAM213B	2503175	2539738	2518517	5957	127281	FAM213B	+
peak:502	chr1	2524874	2525023	127281	FAM213B	2503175	2539738	2518517	6430	127281	FAM213B	+
peak:503	chr1	2525622	2525771	127281	FAM213B	2503175	2539738	2518517	7178	127281	FAM213B	+
peak:504	chr1	2534758	2534907	127281	FAM213B	2503175	2539738	2518517	16314	127281	FAM213B	+
peak:505	chr1	2539162	2539311	127281	FAM213B	2503175	2539738	2518517	20718	127281	FAM213B	+
peak:506	chr1	2542736	2542885	79258	MMEL1	2539739	2635355	2560960	18149	79258	MMEL1	-
peak:507	chr1	2543311	2543460	79258	MMEL1	2539739	2635355	2560960	17574	79258	MMEL1	-
peak:508	chr1	2549548	2549697	79258	MMEL1	2539739	2635355	2560960	11337	79258	MMEL1	-
peak:509	chr1	2560251	2560400	79258	MMEL1	2539739	2635355	2560960	634	79258	MMEL1	-
peak:510	chr1	2564491	2564640	79258	MMEL1	2539739	2635355	2564481	-83	79258	MMEL1	-
peak:511	chr1	2566312	2566461	79258	MMEL1	2539739	2635355	2564481	-1904	79258	MMEL1	-
peak:512	chr1	2572691	2572840	79258	MMEL1	2539739	2635355	2564481	-8283	79258	MMEL1	-
peak:513	chr1	2573983	2574132	79258	MMEL1	2539739	2635355	2564481	-9575	79258	MMEL1	-
peak:514	chr1	2574647	2574796	79258	MMEL1	2539739	2635355	2564481	-10239	79258	MMEL1	-
peak:515	chr1	2695044	2695193	100287898	TTC34	2635356	2822138	2706230	11111	100287898	TTC34	-
peak:516	chr1	2702872	2703021	100287898	TTC34	2635356	2822138	2706230	3283	100287898	TTC34	-
peak:517	chr1	2714269	2714418	100287898	TTC34	2635356	2822138	2706230	-8112	100287898	TTC34	-
peak:518	chr1	2717699	2717848	100287898	TTC34	2635356	2822138	2706230	-11542	100287898	TTC34	-
peak:519	chr1	2718624	2718773	100287898	TTC34	2635356	2822138	2706230	-12467	100287898	TTC34	-
peak:520	chr1	2721777	2721926	100287898	TTC34	2635356	2822138	2706230	-15620	100287898	TTC34	-
peak:521	chr1	2722441	2722590	100287898	TTC34	2635356	2822138	2706230	-16284	100287898	TTC34	-
peak:522	chr1	2732152	2732301	100287898	TTC34	2635356	2822138	2706230	-25995	100287898	TTC34	-
peak:523	chr1	2738426	2738575	100287898	TTC34	2635356	2822138	2706230	-32269	100287898	TTC34	-
peak:524	chr1	2741277	2741426	100287898	TTC34	2635356	2822138	2706230	-35120	100287898	TTC34	-
peak:525	chr1	2749270	2749419	100287898	TTC34	2635356	2822138	2706230	-43113	100287898	TTC34	-
peak:526	chr1	2750706	2750855	100287898	TTC34	2635356	2822138	2706230	-44549	100287898	TTC34	-
peak:527	chr1	2764715	2764864	100287898	TTC34	2635356	2822138	2706230	-58558	100287898	TTC34	-
peak:528	chr1	2765472	2765621	100287898	TTC34	2635356	2822138	2706230	-59315	100287898	TTC34	-
peak:529	chr1	2773178	2773327	100287898	TTC34	2635356	2822138	2706230	-67021	100287898	TTC34	-
peak:530	chr1	2776056	2776205	100287898	TTC34	2635356	2822138	2706230	-69899	100287898	TTC34	-
peak:531	chr1	2777744	2777893	100287898	TTC34	2635356	2822138	2706230	-71587	100287898	TTC34	-
peak:532	chr1	2783050	2783199	100287898	TTC34	2635356	2822138	2706230	-76893	100287898	TTC34	-
peak:533	chr1	2784626	2784775	100287898	TTC34	2635356	2822138	2706230	-78469	100287898	TTC34	-
peak:534	chr1	2785253	2785402	100287898	TTC34	2635356	2822138	2706230	-79096	100287898	TTC34	-
peak:535	chr1	2791008	2791157	100287898	TTC34	2635356	2822138	2706230	-84851	100287898	TTC34	-
peak:536	chr1	2791493	2791642	100287898	TTC34	2635356	2822138	2706230	-85336	100287898	TTC34	-
peak:537	chr1	2794914	2795063	100287898	TTC34	2635356	2822138	2706230	-88757	100287898	TTC34	-
peak:538	chr1	2796821	2796970	100287898	TTC34	2635356	2822138	2706230	-90664	100287898	TTC34	-
peak:539	chr1	2798048	2798197	100287898	TTC34	2635356	2822138	2706230	-91891	100287898	TTC34	-
peak:540	chr1	2799306	2799455	100287898	TTC34	2635356	2822138	2706230	-93149	100287898	TTC34	-
peak:541	chr1	2800110	2800259	100287898	TTC34	2635356	2822138	2706230	-93953	100287898	TTC34	-
peak:542	chr1	2803085	2803234	100287898	TTC34	2635356	2822138	2706230	-96928	100287898	TTC34	-
peak:543	chr1	2804255	2804404	100287898	TTC34	2635356	2822138	2706230	-98098	100287898	TTC34	-
peak:544	chr1	2806596	2806745	100287898	TTC34	2635356	2822138	2706230	-100439	100287898	TTC34	-
peak:545	chr1	2808423	2808572	100287898	TTC34	2635356	2822138	2706230	-102266	100287898	TTC34	-
peak:546	chr1	2816237	2816386	100287898	TTC34	2635356	2822138	2706230	-110080	100287898	TTC34	-
peak:547	chr1	2820769	2820918	100287898	TTC34	2635356	2822138	2706230	-114612	100287898	TTC34	-
peak:548	chr1	2821349	2821498	100287898	TTC34	2635356	2822138	2706230	-115192	100287898	TTC34	-
peak:549	chr1	2821860	2822009	100287898	TTC34	2635356	2822138	2706230	-115703	100287898	TTC34	-
peak:550	chr1	2822277	2822426	140625	ACTRT2	2822139	2959198	2938046	-115694	140625	ACTRT2	+
peak:551	chr1	2823266	2823415	140625	ACTRT2	2822139	2959198	2938046	-114705	140625	ACTRT2	+
peak:552	chr1	2828708	2828857	140625	ACTRT2	2822139	2959198	2938046	-109263	140625	ACTRT2	+
peak:553	chr1	2831513	2831662	140625	ACTRT2	2822139	2959198	2938046	-106458	140625	ACTRT2	+
peak:554	chr1	2838731	2838880	140625	ACTRT2	2822139	2959198	2938046	-99240	140625	ACTRT2	+
peak:555	chr1	2840784	2840933	140625	ACTRT2	2822139	2959198	2938046	-97187	140625	ACTRT2	+
peak:556	chr1	2843305	2843454	140625	ACTRT2	2822139	2959198	2938046	-94666	140625	ACTRT2	+
peak:557	chr1	2844053	2844202	140625	ACTRT2	2822139	2959198	2938046	-93918	140625	ACTRT2	+
peak:558	chr1	2852167	2852316	140625	ACTRT2	2822139	2959198	2938046	-85804	140625	ACTRT2	+
peak:559	chr1	2864760	2864909	140625	ACTRT2	2822139	2959198	2938046	-73211	140625	ACTRT2	+
peak:560	chr1	2869322	2869471	140625	ACTRT2	2822139	2959198	2938046	-68649	140625	ACTRT2	+
peak:561	chr1	2878833	2878982	140625	ACTRT2	2822139	2959198	2938046	-59138	140625	ACTRT2	+
peak:562	chr1	2885491	2885640	140625	ACTRT2	2822139	2959198	2938046	-52480	140625	ACTRT2	+
peak:563	chr1	2889368	2889517	140625	ACTRT2	2822139	2959198	2938046	-48603	140625	ACTRT2	+
peak:564	chr1	2890392	2890541	140625	ACTRT2	2822139	2959198	2938046	-47579	140625	ACTRT2	+
peak:565	chr1	2892216	2892365	140625	ACTRT2	2822139	2959198	2938046	-45755	140625	ACTRT2	+
peak:566	chr1	2894954	2895103	140625	ACTRT2	2822139	2959198	2938046	-43017	140625	ACTRT2	+
peak:567	chr1	2896001	2896150	140625	ACTRT2	2822139	2959198	2938046	-41970	140625	ACTRT2	+
peak:568	chr1	2904375	2904524	140625	ACTRT2	2822139	2959198	2938046	-33596	140625	ACTRT2	+
peak:569	chr1	2932942	2933091	140625	ACTRT2	2822139	2959198	2938046	-5029	140625	ACTRT2	+
peak:570	chr1	2933839	2933988	140625	ACTRT2	2822139	2959198	2938046	-4132	140625	ACTRT2	+
peak:571	chr1	2937843	2937992	140625	ACTRT2	2822139	2959198	2938046	-128	140625	ACTRT2	+
peak:572	chr1	2944754	2944903	140625	ACTRT2	2822139	2959198	2938046	6781	140625	ACTRT2	+
peak:573	chr1	2948230	2948379	140625	ACTRT2	2822139	2959198	2938046	10257	140625	ACTRT2	+
peak:574	chr1	2967614	2967763	440556	LINC00982	2959199	2985015	2980350	12661	440556	LINC00982	-
peak:575	chr1	2968265	2968414	440556	LINC00982	2959199	2985015	2980350	12010	440556	LINC00982	-
peak:576	chr1	2978490	2978639	440556	LINC00982	2959199	2985015	2980350	1785	440556	LINC00982	-
peak:577	chr1	2979150	2979299	440556	LINC00982	2959199	2985015	2980350	1125	440556	LINC00982	-
peak:578	chr1	2979728	2979877	440556	LINC00982	2959199	2985015	2980350	547	440556	LINC00982	-
peak:579	chr1	2985470	2985619	63976	PRDM16	2985016	3015140	2985742	-197	63976	PRDM16	+
peak:580	chr1	2986431	2986580	63976	PRDM16	2985016	3015140	2985742	762	63976	PRDM16	+
peak:581	chr1	2987241	2987390	63976	PRDM16	2985016	3015140	2985742	1572	63976	PRDM16	+
peak:582	chr1	2989204	2989353	63976	PRDM16	2985016	3015140	2985742	3535	63976	PRDM16	+
peak:583	chr1	2990603	2990752	63976	PRDM16	2985016	3015140	2985742	4934	63976	PRDM16	+
peak:584	chr1	2991351	2991500	63976	PRDM16	2985016	3015140	2985742	5682	63976	PRDM16	+
peak:585	chr1	3003077	3003226	63976	PRDM16	2985016	3015140	2985742	17408	63976	PRDM16	+
peak:586	chr1	3003826	3003975	63976	PRDM16	2985016	3015140	2985742	18157	63976	PRDM16	+
peak:587	chr1	3014455	3014604	63976	PRDM16	2985016	3015140	2985742	28786	63976	PRDM16	+
peak:588	chr1	3016526	3016675	100422968	MIR4251	3015141	3207843	3044539	-27938	100422968	MIR4251	+
peak:589	chr1	3017297	3017446	100422968	MIR4251	3015141	3207843	3044539	-27167	100422968	MIR4251	+
peak:590	chr1	3021155	3021304	100422968	MIR4251	3015141	3207843	3044539	-23309	100422968	MIR4251	+
peak:591	chr1	3022309	3022458	100422968	MIR4251	3015141	3207843	3044539	-22155	100422968	MIR4251	+
peak:592	chr1	3027959	3028108	100422968	MIR4251	3015141	3207843	3044539	-16505	100422968	MIR4251	+
peak:593	chr1	3031422	3031571	100422968	MIR4251	3015141	3207843	3044539	-13042	100422968	MIR4251	+
peak:594	chr1	3032494	3032643	100422968	MIR4251	3015141	3207843	3044539	-11970	100422968	MIR4251	+
peak:595	chr1	3036535	3036684	100422968	MIR4251	3015141	3207843	3044539	-7929	100422968	MIR4251	+
peak:596	chr1	3039429	3039578	100422968	MIR4251	3015141	3207843	3044539	-5035	100422968	MIR4251	+
peak:597	chr1	3044513	3044662	100422968	MIR4251	3015141	3207843	3044539	47	100422968	MIR4251	+
peak:598	chr1	3045200	3045349	100422968	MIR4251	3015141	3207843	3044539	734	100422968	MIR4251	+
peak:599	chr1	3052375	3052524	100422968	MIR4251	3015141	3207843	3044539	7909	100422968	MIR4251	+
peak:600	chr1	3053575	3053724	100422968	MIR4251	3015141	3207843	3044539	9109	100422968	MIR4251	+
peak:601	chr1	3054039	3054188	100422968	MIR4251	3015141	3207843	3044539	9573	100422968	MIR4251	+
peak:602	chr1	3060724	3060873	100422968	MIR4251	3015141	3207843	3044539	16258	100422968	MIR4251	+
peak:603	chr1	3062554	3062703	100422968	MIR4251	3015141	3207843	3044539	18088	100422968	MIR4251	+
peak:604	chr1	3081278	3081427	100422968	MIR4251	3015141	3207843	3044539	36812	100422968	MIR4251	+
peak:605	chr1	3084880	3085029	100422968	MIR4251	3015141	3207843	3044539	40414	100422968	MIR4251	+
peak:606	chr1	3085420	3085569	100422968	MIR4251	3015141	3207843	3044539	40954	100422968	MIR4251	+
peak:607	chr1	3087074	3087223	100422968	MIR4251	3015141	3207843	3044539	42608	100422968	MIR4251	+
peak:608	chr1	3101424	3101573	100422968	MIR4251	3015141	3207843	3044539	56958	100422968	MIR4251	+
peak:609	chr1	3106998	3107147	100422968	MIR4251	3015141	3207843	3044539	62532	100422968	MIR4251	+
peak:610	chr1	3110427	3110576	100422968	MIR4251	3015141	3207843	3044539	65961	100422968	MIR4251	+
peak:611	chr1	3112254	3112403	100422968	MIR4251	3015141	3207843	3044539	67788	100422968	MIR4251	+
peak:612	chr1	3113764	3113913	100422968	MIR4251	3015141	3207843	3044539	69298	100422968	MIR4251	+
peak:613	chr1	3117490	3117639	100422968	MIR4251	3015141	3207843	3044539	73024	100422968	MIR4251	+
peak:614	chr1	3122291	3122440	100422968	MIR4251	3015141	3207843	3044539	77825	100422968	MIR4251	+
peak:615	chr1	3123431	3123580	100422968	MIR4251	3015141	3207843	3044539	78965	100422968	MIR4251	+
peak:616	chr1	3132172	3132321	100422968	MIR4251	3015141	3207843	3044539	87706	100422968	MIR4251	+
peak:617	chr1	3139041	3139190	100422968	MIR4251	3015141	3207843	3044539	94575	100422968	MIR4251	+
peak:618	chr1	3152290	3152439	100422968	MIR4251	3015141	3207843	3044539	107824	100422968	MIR4251	+
peak:619	chr1	3153114	3153263	100422968	MIR4251	3015141	3207843	3044539	108648	100422968	MIR4251	+
peak:620	chr1	3154236	3154385	100422968	MIR4251	3015141	3207843	3044539	109770	100422968	MIR4251	+
peak:621	chr1	3163019	3163168	100422968	MIR4251	3015141	3207843	3044539	118553	100422968	MIR4251	+
peak:622	chr1	3164008	3164157	100422968	MIR4251	3015141	3207843	3044539	119542	100422968	MIR4251	+
peak:623	chr1	3165174	3165323	100422968	MIR4251	3015141	3207843	3044539	120708	100422968	MIR4251	+
peak:624	chr1	3166640	3166789	100422968	MIR4251	3015141	3207843	3044539	122174	100422968	MIR4251	+
peak:625	chr1	3169177	3169326	100422968	MIR4251	3015141	3207843	3044539	124711	100422968	MIR4251	+
peak:626	chr1	3172647	3172796	100422968	MIR4251	3015141	3207843	3044539	128181	100422968	MIR4251	+
peak:627	chr1	3178212	3178361	100422968	MIR4251	3015141	3207843	3044539	133746	100422968	MIR4251	+
peak:628	chr1	3179003	3179152	100422968	MIR4251	3015141	3207843	3044539	134537	100422968	MIR4251	+
peak:629	chr1	3181488	3181637	100422968	MIR4251	3015141	3207843	3044539	137022	100422968	MIR4251	+
peak:630	chr1	3184280	3184429	100422968	MIR4251	3015141	3207843	3044539	139814	100422968	MIR4251	+
peak:631	chr1	3186606	3186755	100422968	MIR4251	3015141	3207843	3044539	142140	100422968	MIR4251	+
peak:632	chr1	3196214	3196363	100422968	MIR4251	3015141	3207843	3044539	151748	100422968	MIR4251	+
peak:633	chr1	3199726	3199875	100422968	MIR4251	3015141	3207843	3044539	155260	100422968	MIR4251	+
peak:634	chr1	3204017	3204166	100422968	MIR4251	3015141	3207843	3044539	159551	100422968	MIR4251	+
peak:635	chr1	3229838	3229987	27237	ARHGEF16	3207844	3418091	3371147	-141234	27237	ARHGEF16	+
peak:636	chr1	3234122	3234271	27237	ARHGEF16	3207844	3418091	3371147	-136950	27237	ARHGEF16	+
peak:637	chr1	3237337	3237486	27237	ARHGEF16	3207844	3418091	3371147	-133735	27237	ARHGEF16	+
peak:638	chr1	3239944	3240093	27237	ARHGEF16	3207844	3418091	3371147	-131128	27237	ARHGEF16	+
peak:639	chr1	3240682	3240831	27237	ARHGEF16	3207844	3418091	3371147	-130390	27237	ARHGEF16	+
peak:640	chr1	3243513	3243662	27237	ARHGEF16	3207844	3418091	3371147	-127559	27237	ARHGEF16	+
peak:641	chr1	3243950	3244099	27237	ARHGEF16	3207844	3418091	3371147	-127122	27237	ARHGEF16	+
peak:642	chr1	3246348	3246497	27237	ARHGEF16	3207844	3418091	3371147	-124724	27237	ARHGEF16	+
peak:643	chr1	3247580	3247729	27237	ARHGEF16	3207844	3418091	3371147	-123492	27237	ARHGEF16	+
peak:644	chr1	3248495	3248644	27237	ARHGEF16	3207844	3418091	3371147	-122577	27237	ARHGEF16	+
peak:645	chr1	3263967	3264116	27237	ARHGEF16	3207844	3418091	3371147	-107105	27237	ARHGEF16	+
peak:646	chr1	3265263	3265412	27237	ARHGEF16	3207844	3418091	3371147	-105809	27237	ARHGEF16	+
peak:647	chr1	3265746	3265895	27237	ARHGEF16	3207844	3418091	3371147	-105326	27237	ARHGEF16	+
peak:648	chr1	3268274	3268423	27237	ARHGEF16	3207844	3418091	3371147	-102798	27237	ARHGEF16	+
peak:649	chr1	3268921	3269070	27237	ARHGEF16	3207844	3418091	3371147	-102151	27237	ARHGEF16	+
peak:650	chr1	3269360	3269509	27237	ARHGEF16	3207844	3418091	3371147	-101712	27237	ARHGEF16	+
peak:651	chr1	3280382	3280531	27237	ARHGEF16	3207844	3418091	3371147	-90690	27237	ARHGEF16	+
peak:652	chr1	3281916	3282065	27237	ARHGEF16	3207844	3418091	3371147	-89156	27237	ARHGEF16	+
peak:653	chr1	3295616	3295765	27237	ARHGEF16	3207844	3418091	3371147	-75456	27237	ARHGEF16	+
peak:654	chr1	3296571	3296720	27237	ARHGEF16	3207844	3418091	3371147	-74501	27237	ARHGEF16	+
peak:655	chr1	3298757	3298906	27237	ARHGEF16	3207844	3418091	3371147	-72315	27237	ARHGEF16	+
peak:656	chr1	3310703	3310852	27237	ARHGEF16	3207844	3418091	3371147	-60369	27237	ARHGEF16	+
peak:657	chr1	3319536	3319685	27237	ARHGEF16	3207844	3418091	3371147	-51536	27237	ARHGEF16	+
peak:658	chr1	3320215	3320364	27237	ARHGEF16	3207844	3418091	3371147	-50857	27237	ARHGEF16	+
peak:659	chr1	3322499	3322648	27237	ARHGEF16	3207844	3418091	3371147	-48573	27237	ARHGEF16	+
peak:660	chr1	3332218	3332367	27237	ARHGEF16	3207844	3418091	3371147	-38854	27237	ARHGEF16	+
peak:661	chr1	3335303	3335452	27237	ARHGEF16	3207844	3418091	3371147	-35769	27237	ARHGEF16	+
peak:662	chr1	3340128	3340277	27237	ARHGEF16	3207844	3418091	3371147	-30944	27237	ARHGEF16	+
peak:663	chr1	3347091	3347240	27237	ARHGEF16	3207844	3418091	3371147	-23981	27237	ARHGEF16	+
peak:664	chr1	3347547	3347696	27237	ARHGEF16	3207844	3418091	3371147	-23525	27237	ARHGEF16	+
peak:665	chr1	3350073	3350222	27237	ARHGEF16	3207844	3418091	3371147	-20999	27237	ARHGEF16	+
peak:666	chr1	3356402	3356551	27237	ARHGEF16	3207844	3418091	3371147	-14670	27237	ARHGEF16	+
peak:667	chr1	3357007	3357156	27237	ARHGEF16	3207844	3418091	3371147	-14065	27237	ARHGEF16	+
peak:668	chr1	3368685	3368834	27237	ARHGEF16	3207844	3418091	3371147	-2387	27237	ARHGEF16	+
peak:669	chr1	3370399	3370548	27237	ARHGEF16	3207844	3418091	3371147	-673	27237	ARHGEF16	+
peak:670	chr1	3371605	3371754	27237	ARHGEF16	3207844	3418091	3371147	531	27237	ARHGEF16	+
peak:671	chr1	3373358	3373507	27237	ARHGEF16	3207844	3418091	3371147	2284	27237	ARHGEF16	+
peak:672	chr1	3384411	3384560	27237	ARHGEF16	3207844	3418091	3383535	949	27237	ARHGEF16	+
peak:673	chr1	3384973	3385122	27237	ARHGEF16	3207844	3418091	3383535	1511	27237	ARHGEF16	+
peak:674	chr1	3387437	3387586	27237	ARHGEF16	3207844	3418091	3388171	-659	27237	ARHGEF16	+
peak:675	chr1	3387994	3388143	27237	ARHGEF16	3207844	3418091	3388171	-102	27237	ARHGEF16	+
peak:676	chr1	3388499	3388648	27237	ARHGEF16	3207844	3418091	3388171	401	27237	ARHGEF16	+
peak:677	chr1	3393081	3393230	27237	ARHGEF16	3207844	3418091	3388171	4983	27237	ARHGEF16	+
peak:678	chr1	3393532	3393681	27237	ARHGEF16	3207844	3418091	3388171	5434	27237	ARHGEF16	+
peak:679	chr1	3394133	3394282	27237	ARHGEF16	3207844	3418091	3388171	6035	27237	ARHGEF16	+
peak:680	chr1	3396624	3396773	27237	ARHGEF16	3207844	3418091	3388171	8526	27237	ARHGEF16	+
peak:681	chr1	3398507	3398656	27237	ARHGEF16	3207844	3418091	3388171	10409	27237	ARHGEF16	+
peak:682	chr1	3408043	3408192	27237	ARHGEF16	3207844	3418091	3388171	19945	27237	ARHGEF16	+
peak:683	chr1	3409051	3409200	27237	ARHGEF16	3207844	3418091	3388171	20953	27237	ARHGEF16	+
peak:684	chr1	3411035	3411184	27237	ARHGEF16	3207844	3418091	3388171	22937	27237	ARHGEF16	+
peak:685	chr1	3412605	3412754	27237	ARHGEF16	3207844	3418091	3388171	24507	27237	ARHGEF16	+
peak:686	chr1	3413012	3413161	27237	ARHGEF16	3207844	3418091	3388171	24914	27237	ARHGEF16	+
peak:687	chr1	3413660	3413809	27237	ARHGEF16	3207844	3418091	3388171	25562	27237	ARHGEF16	+
peak:688	chr1	3415186	3415335	27237	ARHGEF16	3207844	3418091	3388171	27088	27237	ARHGEF16	+
peak:689	chr1	3415741	3415890	27237	ARHGEF16	3207844	3418091	3388171	27643	27237	ARHGEF16	+
peak:690	chr1	3416702	3416851	27237	ARHGEF16	3207844	3418091	3388171	28604	27237	ARHGEF16	+
peak:691	chr1	3418765	3418914	1953	MEGF6	3418092	3462683	3448012	29172	1953	MEGF6	-
peak:692	chr1	3419829	3419978	1953	MEGF6	3418092	3462683	3448012	28108	1953	MEGF6	-
peak:693	chr1	3420664	3420813	1953	MEGF6	3418092	3462683	3448012	27273	1953	MEGF6	-
peak:694	chr1	3421830	3421979	1953	MEGF6	3418092	3462683	3448012	26107	1953	MEGF6	-
peak:695	chr1	3427711	3427860	1953	MEGF6	3418092	3462683	3448012	20226	1953	MEGF6	-
peak:696	chr1	3429043	3429192	1953	MEGF6	3418092	3462683	3448012	18894	1953	MEGF6	-
peak:697	chr1	3431436	3431585	1953	MEGF6	3418092	3462683	3448012	16501	1953	MEGF6	-
peak:698	chr1	3435731	3435880	1953	MEGF6	3418092	3462683	3448012	12206	1953	MEGF6	-
peak:699	chr1	3437645	3437794	1953	MEGF6	3418092	3462683	3448012	10292	1953	MEGF6	-
peak:700	chr1	3438996	3439145	1953	MEGF6	3418092	3462683	3448012	8941	1953	MEGF6	-
peak:701	chr1	3439882	3440031	1953	MEGF6	3418092	3462683	3448012	8055	1953	MEGF6	-
peak:702	chr1	3441979	3442128	1953	MEGF6	3418092	3462683	3448012	5958	1953	MEGF6	-
peak:703	chr1	3445174	3445323	1953	MEGF6	3418092	3462683	3448012	2763	1953	MEGF6	-
peak:704	chr1	3446968	3447117	1953	MEGF6	3418092	3462683	3448012	969	1953	MEGF6	-
peak:705	chr1	3447812	3447961	1953	MEGF6	3418092	3462683	3448012	125	1953	MEGF6	-
peak:706	chr1	3449820	3449969	1953	MEGF6	3418092	3462683	3448012	-1881	1953	MEGF6	-
peak:707	chr1	3453028	3453177	1953	MEGF6	3418092	3462683	3448012	-5089	1953	MEGF6	-
peak:708	chr1	3454274	3454423	1953	MEGF6	3418092	3462683	3448012	-6335	1953	MEGF6	-
peak:709	chr1	3455766	3455915	1953	MEGF6	3418092	3462683	3448012	-7827	1953	MEGF6	-
peak:710	chr1	3458627	3458776	1953	MEGF6	3418092	3462683	3448012	-10688	1953	MEGF6	-
peak:711	chr1	3462240	3462389	1953	MEGF6	3418092	3462683	3448012	-14301	1953	MEGF6	-
peak:712	chr1	3463286	3463435	693135	MIR551A	3462684	3502706	3477354	13993	693135	MIR551A	-
peak:713	chr1	3464195	3464344	693135	MIR551A	3462684	3502706	3477354	13084	693135	MIR551A	-
peak:714	chr1	3464719	3464868	693135	MIR551A	3462684	3502706	3477354	12560	693135	MIR551A	-
peak:715	chr1	3469976	3470125	693135	MIR551A	3462684	3502706	3477354	7303	693135	MIR551A	-
peak:716	chr1	3470825	3470974	693135	MIR551A	3462684	3502706	3477354	6454	693135	MIR551A	-
peak:717	chr1	3471377	3471526	693135	MIR551A	3462684	3502706	3477354	5902	693135	MIR551A	-
peak:718	chr1	3472526	3472675	693135	MIR551A	3462684	3502706	3477354	4753	693135	MIR551A	-
peak:719	chr1	3477116	3477265	693135	MIR551A	3462684	3502706	3477354	163	693135	MIR551A	-
peak:720	chr1	3479558	3479707	693135	MIR551A	3462684	3502706	3477354	-2277	693135	MIR551A	-
peak:721	chr1	3483808	3483957	693135	MIR551A	3462684	3502706	3477354	-6527	693135	MIR551A	-
peak:722	chr1	3486760	3486909	693135	MIR551A	3462684	3502706	3477354	-9479	693135	MIR551A	-
peak:723	chr1	3487279	3487428	693135	MIR551A	3462684	3502706	3477354	-9998	693135	MIR551A	-
peak:724	chr1	3490177	3490326	693135	MIR551A	3462684	3502706	3477354	-12896	693135	MIR551A	-
peak:725	chr1	3494606	3494755	693135	MIR551A	3462684	3502706	3477354	-17325	693135	MIR551A	-
peak:726	chr1	3498383	3498532	693135	MIR551A	3462684	3502706	3477354	-21102	693135	MIR551A	-
peak:727	chr1	3504341	3504490	1953	MEGF6	3502707	3534807	3528059	23643	1953	MEGF6	-
peak:728	chr1	3513365	3513514	1953	MEGF6	3502707	3534807	3528059	14619	1953	MEGF6	-
peak:729	chr1	3517001	3517150	1953	MEGF6	3502707	3534807	3528059	10983	1953	MEGF6	-
peak:730	chr1	3518838	3518987	1953	MEGF6	3502707	3534807	3528059	9146	1953	MEGF6	-
peak:731	chr1	3520308	3520457	1953	MEGF6	3502707	3534807	3528059	7676	1953	MEGF6	-
peak:732	chr1	3520864	3521013	1953	MEGF6	3502707	3534807	3528059	7120	1953	MEGF6	-
peak:733	chr1	3521341	3521490	1953	MEGF6	3502707	3534807	3528059	6643	1953	MEGF6	-
peak:734	chr1	3522376	3522525	1953	MEGF6	3502707	3534807	3528059	5608	1953	MEGF6	-
peak:735	chr1	3523810	3523959	1953	MEGF6	3502707	3534807	3528059	4174	1953	MEGF6	-
peak:736	chr1	3524258	3524407	1953	MEGF6	3502707	3534807	3528059	3726	1953	MEGF6	-
peak:737	chr1	3527945	3528094	1953	MEGF6	3502707	3534807	3528059	39	1953	MEGF6	-
peak:738	chr1	3528404	3528553	1953	MEGF6	3502707	3534807	3528059	-418	1953	MEGF6	-
peak:739	chr1	3541309	3541458	127262	TPRG1L	3534808	3554129	3541556	-172	127262	TPRG1L	+
peak:740	chr1	3542055	3542204	127262	TPRG1L	3534808	3554129	3541588	540	127262	TPRG1L	+
peak:741	chr1	3557148	3557297	49856	WRAP73	3554130	3567900	3566671	9448	49856	WRAP73	-
peak:742	chr1	3568992	3569141	7161	TP73	3567901	3656503	3569129	-62	7161	TP73	+
peak:743	chr1	3580798	3580947	7161	TP73	3567901	3656503	3569129	11742	7161	TP73	+
peak:744	chr1	3583092	3583241	7161	TP73	3567901	3656503	3569129	14036	7161	TP73	+
peak:745	chr1	3585493	3585642	7161	TP73	3567901	3656503	3569129	16437	7161	TP73	+
peak:746	chr1	3588491	3588640	7161	TP73	3567901	3656503	3607236	-18670	7161	TP73	+
peak:747	chr1	3589359	3589508	7161	TP73	3567901	3656503	3607236	-17802	7161	TP73	+
peak:748	chr1	3590373	3590522	7161	TP73	3567901	3656503	3607236	-16788	7161	TP73	+
peak:749	chr1	3591288	3591437	7161	TP73	3567901	3656503	3607236	-15873	7161	TP73	+
peak:750	chr1	3592425	3592574	7161	TP73	3567901	3656503	3607236	-14736	7161	TP73	+
peak:751	chr1	3597562	3597711	7161	TP73	3567901	3656503	3607236	-9599	7161	TP73	+
peak:752	chr1	3600816	3600965	7161	TP73	3567901	3656503	3607236	-6345	7161	TP73	+
peak:753	chr1	3601699	3601848	7161	TP73	3567901	3656503	3607236	-5462	7161	TP73	+
peak:754	chr1	3604102	3604251	7161	TP73	3567901	3656503	3607236	-3059	7161	TP73	+
peak:755	chr1	3605106	3605255	7161	TP73	3567901	3656503	3607236	-2055	7161	TP73	+
peak:756	chr1	3606085	3606234	7161	TP73	3567901	3656503	3607236	-1076	7161	TP73	+
peak:757	chr1	3610257	3610406	7161	TP73	3567901	3656503	3607236	3094	7161	TP73	+
peak:758	chr1	3610785	3610934	7161	TP73	3567901	3656503	3607236	3622	7161	TP73	+
peak:759	chr1	3611369	3611518	7161	TP73	3567901	3656503	3614610	-3166	7161	TP73	+
peak:760	chr1	3612270	3612419	7161	TP73	3567901	3656503	3614610	-2265	7161	TP73	+
peak:761	chr1	3613330	3613479	7161	TP73	3567901	3656503	3614610	-1205	7161	TP73	+
peak:762	chr1	3613879	3614028	7161	TP73	3567901	3656503	3614610	-656	7161	TP73	+
peak:763	chr1	3615068	3615217	7161	TP73	3567901	3656503	3614610	531	7161	TP73	+
peak:764	chr1	3619737	3619886	7161	TP73	3567901	3656503	3614610	5200	7161	TP73	+
peak:765	chr1	3622563	3622712	7161	TP73	3567901	3656503	3614610	8026	7161	TP73	+
peak:766	chr1	3624243	3624392	7161	TP73	3567901	3656503	3614610	9706	7161	TP73	+
peak:767	chr1	3625546	3625695	7161	TP73	3567901	3656503	3614610	11009	7161	TP73	+
peak:768	chr1	3633963	3634112	7161	TP73	3567901	3656503	3644042	-10004	7161	TP73	+
peak:769	chr1	3634549	3634698	7161	TP73	3567901	3656503	3644042	-9418	7161	TP73	+
peak:770	chr1	3640329	3640478	7161	TP73	3567901	3656503	3644042	-3638	7161	TP73	+
peak:771	chr1	3643068	3643217	7161	TP73	3567901	3656503	3644042	-899	7161	TP73	+
peak:772	chr1	3643990	3644139	7161	TP73	3567901	3656503	3644042	21	7161	TP73	+
peak:773	chr1	3644641	3644790	7161	TP73	3567901	3656503	3644042	672	7161	TP73	+
peak:774	chr1	3646761	3646910	7161	TP73	3567901	3656503	3644042	2792	7161	TP73	+
peak:775	chr1	3649722	3649871	7161	TP73	3567901	3656503	3644042	5753	7161	TP73	+
peak:776	chr1	3650180	3650329	7161	TP73	3567901	3656503	3644042	6211	7161	TP73	+
peak:777	chr1	3650620	3650769	7161	TP73	3567901	3656503	3644042	6651	7161	TP73	+
peak:778	chr1	3653410	3653559	7161	TP73	3567901	3656503	3644042	9441	7161	TP73	+
peak:779	chr1	3663668	3663817	148870	CCDC27	3656504	3679149	3668965	-5222	148870	CCDC27	+
peak:780	chr1	3679668	3679817	388588	SMIM1	3679150	3701210	3689334	-9591	388588	SMIM1	+
peak:781	chr1	3684155	3684304	388588	SMIM1	3679150	3701210	3689334	-5104	388588	SMIM1	+
peak:782	chr1	3688061	3688210	388588	SMIM1	3679150	3701210	3689334	-1198	388588	SMIM1	+
peak:783	chr1	3688797	3688946	388588	SMIM1	3679150	3701210	3689334	-462	388588	SMIM1	+
peak:784	chr1	3689410	3689559	388588	SMIM1	3679150	3701210	3689352	131	388588	SMIM1	+
peak:785	chr1	3691182	3691331	388588	SMIM1	3679150	3701210	3689352	1903	388588	SMIM1	+
peak:786	chr1	3692473	3692622	388588	SMIM1	3679150	3701210	3689352	3194	388588	SMIM1	+
peak:787	chr1	3693839	3693988	388588	SMIM1	3679150	3701210	3689352	4560	388588	SMIM1	+
peak:788	chr1	3695511	3695660	388588	SMIM1	3679150	3701210	3689352	6232	388588	SMIM1	+
peak:789	chr1	3712222	3712371	57470	LRRC47	3701211	3733392	3713068	771	57470	LRRC47	-
peak:790	chr1	3728065	3728214	57470	LRRC47	3701211	3733392	3713068	-15070	57470	LRRC47	-
peak:791	chr1	3739171	3739320	9731	CEP104	3733393	3773821	3753716	14470	9731	CEP104	-
peak:792	chr1	3741498	3741647	9731	CEP104	3733393	3773821	3753716	12143	9731	CEP104	-
peak:793	chr1	3767551	3767700	9731	CEP104	3733393	3773821	3773797	6171	9731	CEP104	-
peak:794	chr1	3768007	3768156	9731	CEP104	3733393	3773821	3773797	5715	9731	CEP104	-
peak:795	chr1	3769400	3769549	9731	CEP104	3733393	3773821	3773797	4322	9731	CEP104	-
peak:796	chr1	3773631	3773780	9731	CEP104	3733393	3773821	3773797	91	9731	CEP104	-
peak:797	chr1	3774283	3774432	1677	DFFB	3773822	3795351	3773845	511	1677	DFFB	+
peak:798	chr1	3786581	3786730	1677	DFFB	3773822	3795351	3773845	12809	1677	DFFB	+
peak:799	chr1	3816379	3816528	339448	C1orf174	3795352	3816912	3816857	403	339448	C1orf174	-
peak:800	chr1	3817526	3817675	100133612	LINC01134	3816913	3908820	3816968	631	100133612	LINC01134	+
peak:801	chr1	3823930	3824079	100133612	LINC01134	3816913	3908820	3816968	7035	100133612	LINC01134	+
peak:802	chr1	3825763	3825912	100133612	LINC01134	3816913	3908820	3816968	8868	100133612	LINC01134	+
peak:803	chr1	3827036	3827185	100133612	LINC01134	3816913	3908820	3816968	10141	100133612	LINC01134	+
peak:804	chr1	3828420	3828569	100133612	LINC01134	3816913	3908820	3816968	11525	100133612	LINC01134	+
peak:805	chr1	3836875	3837024	100133612	LINC01134	3816913	3908820	3816968	19980	100133612	LINC01134	+
peak:806	chr1	3841151	3841300	100133612	LINC01134	3816913	3908820	3816968	24256	100133612	LINC01134	+
peak:807	chr1	4004531	4004680	728716	LINC01346	3908821	4236391	4000672	3932	728716	LINC01346	+
peak:808	chr1	4014438	4014587	728716	LINC01346	3908821	4236391	4000672	13839	728716	LINC01346	+
peak:809	chr1	4035934	4036083	728716	LINC01346	3908821	4236391	4000672	35335	728716	LINC01346	+
peak:810	chr1	4038002	4038151	728716	LINC01346	3908821	4236391	4000672	37403	728716	LINC01346	+
peak:811	chr1	4059541	4059690	728716	LINC01346	3908821	4236391	4000672	58942	728716	LINC01346	+
peak:812	chr1	4079304	4079453	728716	LINC01346	3908821	4236391	4000672	78705	728716	LINC01346	+
peak:813	chr1	4079833	4079982	728716	LINC01346	3908821	4236391	4000672	79234	728716	LINC01346	+
peak:814	chr1	4107501	4107650	728716	LINC01346	3908821	4236391	4000672	106902	728716	LINC01346	+
peak:815	chr1	4109783	4109932	728716	LINC01346	3908821	4236391	4000672	109184	728716	LINC01346	+
peak:816	chr1	4118845	4118994	728716	LINC01346	3908821	4236391	4000672	118246	728716	LINC01346	+
peak:817	chr1	4120362	4120511	728716	LINC01346	3908821	4236391	4000672	119763	728716	LINC01346	+
peak:818	chr1	4121207	4121356	728716	LINC01346	3908821	4236391	4000672	120608	728716	LINC01346	+
peak:819	chr1	4122625	4122774	728716	LINC01346	3908821	4236391	4000672	122026	728716	LINC01346	+
peak:820	chr1	4133371	4133520	728716	LINC01346	3908821	4236391	4000672	132772	728716	LINC01346	+
peak:821	chr1	4146924	4147073	728716	LINC01346	3908821	4236391	4000672	146325	728716	LINC01346	+
peak:822	chr1	4154018	4154167	728716	LINC01346	3908821	4236391	4000672	153419	728716	LINC01346	+
peak:823	chr1	4239735	4239884	284661	LINC01777	4236392	4593608	4472111	-232301	284661	LINC01777	+
peak:824	chr1	4274132	4274281	284661	LINC01777	4236392	4593608	4472111	-197904	284661	LINC01777	+
peak:825	chr1	4276115	4276264	284661	LINC01777	4236392	4593608	4472111	-195921	284661	LINC01777	+
peak:826	chr1	4288171	4288320	284661	LINC01777	4236392	4593608	4472111	-183865	284661	LINC01777	+
peak:827	chr1	4387116	4387265	284661	LINC01777	4236392	4593608	4472111	-84920	284661	LINC01777	+
peak:828	chr1	4403571	4403720	284661	LINC01777	4236392	4593608	4472111	-68465	284661	LINC01777	+
peak:829	chr1	4432804	4432953	284661	LINC01777	4236392	4593608	4472111	-39232	284661	LINC01777	+
peak:830	chr1	4486043	4486192	284661	LINC01777	4236392	4593608	4472111	14005	284661	LINC01777	+
peak:831	chr1	4619233	4619382	55966	AJAP1	4593609	5169618	4715105	-95797	55966	AJAP1	+
peak:832	chr1	4694468	4694617	55966	AJAP1	4593609	5169618	4715105	-20562	55966	AJAP1	+
peak:833	chr1	4704419	4704568	55966	AJAP1	4593609	5169618	4715105	-10611	55966	AJAP1	+
peak:834	chr1	4712785	4712934	55966	AJAP1	4593609	5169618	4715105	-2245	55966	AJAP1	+
peak:835	chr1	4719602	4719751	55966	AJAP1	4593609	5169618	4715105	4570	55966	AJAP1	+
peak:836	chr1	4749434	4749583	55966	AJAP1	4593609	5169618	4715105	34402	55966	AJAP1	+
peak:837	chr1	4805424	4805573	55966	AJAP1	4593609	5169618	4715105	90392	55966	AJAP1	+
peak:838	chr1	4812139	4812288	55966	AJAP1	4593609	5169618	4715105	97107	55966	AJAP1	+
peak:839	chr1	4913246	4913395	55966	AJAP1	4593609	5169618	4715105	198214	55966	AJAP1	+
peak:840	chr1	5071639	5071788	55966	AJAP1	4593609	5169618	4715105	356607	55966	AJAP1	+
peak:841	chr1	5172382	5172531	100616489	MIR4417	5169619	5773466	5624131	-451674	100616489	MIR4417	+
peak:842	chr1	5173409	5173558	100616489	MIR4417	5169619	5773466	5624131	-450647	100616489	MIR4417	+
peak:843	chr1	5221576	5221725	100616489	MIR4417	5169619	5773466	5624131	-402480	100616489	MIR4417	+
peak:844	chr1	5306284	5306433	100616489	MIR4417	5169619	5773466	5624131	-317772	100616489	MIR4417	+
peak:845	chr1	5465235	5465384	100616489	MIR4417	5169619	5773466	5624131	-158821	100616489	MIR4417	+
peak:846	chr1	5518395	5518544	100616489	MIR4417	5169619	5773466	5624131	-105661	100616489	MIR4417	+
peak:847	chr1	5611850	5611999	100616489	MIR4417	5169619	5773466	5624131	-12206	100616489	MIR4417	+
peak:848	chr1	5716652	5716801	100616489	MIR4417	5169619	5773466	5624131	92594	100616489	MIR4417	+
peak:849	chr1	5718930	5719079	100616489	MIR4417	5169619	5773466	5624131	94872	100616489	MIR4417	+
peak:850	chr1	5722902	5723051	100616489	MIR4417	5169619	5773466	5624131	98844	100616489	MIR4417	+
peak:851	chr1	5751086	5751235	100616489	MIR4417	5169619	5773466	5624131	127028	100616489	MIR4417	+
peak:852	chr1	5789050	5789199	100616421	MIR4689	5773467	5925618	5922801	133676	100616421	MIR4689	-
peak:853	chr1	5807699	5807848	100616421	MIR4689	5773467	5925618	5922801	115027	100616421	MIR4689	-
peak:854	chr1	5816607	5816756	100616421	MIR4689	5773467	5925618	5922801	106119	100616421	MIR4689	-
peak:855	chr1	5826433	5826582	100616421	MIR4689	5773467	5925618	5922801	96293	100616421	MIR4689	-
peak:856	chr1	5873661	5873810	100616421	MIR4689	5773467	5925618	5922801	49065	100616421	MIR4689	-
peak:857	chr1	5890844	5890993	100616421	MIR4689	5773467	5925618	5922801	31882	100616421	MIR4689	-
peak:858	chr1	5892550	5892699	100616421	MIR4689	5773467	5925618	5922801	30176	100616421	MIR4689	-
peak:859	chr1	5925415	5925564	100616421	MIR4689	5773467	5925618	5922801	-2687	100616421	MIR4689	-
peak:860	chr1	5936338	5936487	261734	NPHP4	5925619	6008950	5928435	-7976	261734	NPHP4	-
peak:861	chr1	5961934	5962083	261734	NPHP4	5925619	6008950	5965543	3534	261734	NPHP4	-
peak:862	chr1	5988169	5988318	261734	NPHP4	5925619	6008950	5965543	-22699	261734	NPHP4	-
peak:863	chr1	6004333	6004482	261734	NPHP4	5925619	6008950	5965543	-38863	261734	NPHP4	-
peak:864	chr1	6005244	6005393	261734	NPHP4	5925619	6008950	5965543	-39774	261734	NPHP4	-
peak:865	chr1	6026688	6026837	8514	KCNAB2	6008951	6052445	6052358	-25595	8514	KCNAB2	+
peak:866	chr1	6040803	6040952	8514	KCNAB2	6008951	6052445	6052358	-11480	8514	KCNAB2	+
peak:867	chr1	6048814	6048963	8514	KCNAB2	6008951	6052445	6052358	-3469	8514	KCNAB2	+
peak:868	chr1	6051028	6051177	8514	KCNAB2	6008951	6052445	6052358	-1255	8514	KCNAB2	+
peak:869	chr1	6051597	6051746	8514	KCNAB2	6008951	6052445	6052358	-686	8514	KCNAB2	+
peak:870	chr1	6052276	6052425	8514	KCNAB2	6008951	6052445	6052358	-7	8514	KCNAB2	+
peak:871	chr1	6053171	6053320	261734	NPHP4	6052446	6069303	6052533	-711	261734	NPHP4	-
peak:872	chr1	6056398	6056547	261734	NPHP4	6052446	6069303	6052533	-3938	261734	NPHP4	-
peak:873	chr1	6063261	6063410	261734	NPHP4	6052446	6069303	6052533	-10801	261734	NPHP4	-
peak:874	chr1	6064846	6064995	261734	NPHP4	6052446	6069303	6052533	-12386	261734	NPHP4	-
peak:875	chr1	6067258	6067407	261734	NPHP4	6052446	6069303	6052533	-14798	261734	NPHP4	-
peak:876	chr1	6070693	6070842	8514	KCNAB2	6069304	6148894	6086073	-15305	8514	KCNAB2	+
peak:877	chr1	6072110	6072259	8514	KCNAB2	6069304	6148894	6086073	-13888	8514	KCNAB2	+
peak:878	chr1	6072594	6072743	8514	KCNAB2	6069304	6148894	6086073	-13404	8514	KCNAB2	+
peak:879	chr1	6087015	6087164	8514	KCNAB2	6069304	6148894	6086073	1015	8514	KCNAB2	+
peak:880	chr1	6094974	6095123	8514	KCNAB2	6069304	6148894	6094348	699	8514	KCNAB2	+
peak:881	chr1	6095548	6095697	8514	KCNAB2	6069304	6148894	6094348	1273	8514	KCNAB2	+
peak:882	chr1	6118788	6118937	8514	KCNAB2	6069304	6148894	6105981	12880	8514	KCNAB2	+
peak:883	chr1	6120034	6120183	8514	KCNAB2	6069304	6148894	6105981	14126	8514	KCNAB2	+
peak:884	chr1	6121047	6121196	8514	KCNAB2	6069304	6148894	6105981	15139	8514	KCNAB2	+
peak:885	chr1	6121467	6121616	8514	KCNAB2	6069304	6148894	6105981	15559	8514	KCNAB2	+
peak:886	chr1	6128255	6128404	8514	KCNAB2	6069304	6148894	6105981	22347	8514	KCNAB2	+
peak:887	chr1	6133258	6133407	8514	KCNAB2	6069304	6148894	6105981	27350	8514	KCNAB2	+
peak:888	chr1	6137715	6137864	8514	KCNAB2	6069304	6148894	6105981	31807	8514	KCNAB2	+
peak:889	chr1	6142088	6142237	8514	KCNAB2	6069304	6148894	6105981	36180	8514	KCNAB2	+
peak:890	chr1	6146577	6146726	8514	KCNAB2	6069304	6148894	6105981	40669	8514	KCNAB2	+
peak:891	chr1	6147313	6147462	8514	KCNAB2	6069304	6148894	6105981	41405	8514	KCNAB2	+
peak:892	chr1	6150382	6150531	26038	CHD5	6148895	6249936	6191808	41351	26038	CHD5	-
peak:893	chr1	6152746	6152895	26038	CHD5	6148895	6249936	6191808	38987	26038	CHD5	-
peak:894	chr1	6155643	6155792	26038	CHD5	6148895	6249936	6191808	36090	26038	CHD5	-
peak:895	chr1	6158911	6159060	26038	CHD5	6148895	6249936	6191808	32822	26038	CHD5	-
peak:896	chr1	6159882	6160031	26038	CHD5	6148895	6249936	6191808	31851	26038	CHD5	-
peak:897	chr1	6160515	6160664	26038	CHD5	6148895	6249936	6191808	31218	26038	CHD5	-
peak:898	chr1	6161983	6162132	26038	CHD5	6148895	6249936	6191808	29750	26038	CHD5	-
peak:899	chr1	6162475	6162624	26038	CHD5	6148895	6249936	6191808	29258	26038	CHD5	-
peak:900	chr1	6163266	6163415	26038	CHD5	6148895	6249936	6191808	28467	26038	CHD5	-
peak:901	chr1	6165403	6165552	26038	CHD5	6148895	6249936	6191808	26330	26038	CHD5	-
peak:902	chr1	6166881	6167030	26038	CHD5	6148895	6249936	6191808	24852	26038	CHD5	-
peak:903	chr1	6168849	6168998	26038	CHD5	6148895	6249936	6191808	22884	26038	CHD5	-
peak:904	chr1	6169939	6170088	26038	CHD5	6148895	6249936	6191808	21794	26038	CHD5	-
peak:905	chr1	6170514	6170663	26038	CHD5	6148895	6249936	6191808	21219	26038	CHD5	-
peak:906	chr1	6184090	6184239	26038	CHD5	6148895	6249936	6191808	7643	26038	CHD5	-
peak:907	chr1	6185325	6185474	26038	CHD5	6148895	6249936	6191808	6408	26038	CHD5	-
peak:908	chr1	6186406	6186555	26038	CHD5	6148895	6249936	6191808	5327	26038	CHD5	-
peak:909	chr1	6188082	6188231	26038	CHD5	6148895	6249936	6191808	3651	26038	CHD5	-
peak:910	chr1	6203740	6203889	26038	CHD5	6148895	6249936	6204215	400	26038	CHD5	-
peak:911	chr1	6204304	6204453	26038	CHD5	6148895	6249936	6204215	-162	26038	CHD5	-
peak:912	chr1	6204710	6204859	26038	CHD5	6148895	6249936	6204215	-568	26038	CHD5	-
peak:913	chr1	6207982	6208131	26038	CHD5	6148895	6249936	6206931	-1124	26038	CHD5	-
peak:914	chr1	6208970	6209119	26038	CHD5	6148895	6249936	6206931	-2112	26038	CHD5	-
peak:915	chr1	6210771	6210920	26038	CHD5	6148895	6249936	6206931	-3913	26038	CHD5	-
peak:916	chr1	6212913	6213062	26038	CHD5	6148895	6249936	6206931	-6055	26038	CHD5	-
peak:917	chr1	6214428	6214577	26038	CHD5	6148895	6249936	6206931	-7570	26038	CHD5	-
peak:918	chr1	6215239	6215388	26038	CHD5	6148895	6249936	6206931	-8381	26038	CHD5	-
peak:919	chr1	6223366	6223515	26038	CHD5	6148895	6249936	6206931	-16508	26038	CHD5	-
peak:920	chr1	6226523	6226672	26038	CHD5	6148895	6249936	6240194	13596	26038	CHD5	-
peak:921	chr1	6227157	6227306	26038	CHD5	6148895	6249936	6240194	12962	26038	CHD5	-
peak:922	chr1	6230843	6230992	26038	CHD5	6148895	6249936	6240194	9276	26038	CHD5	-
peak:923	chr1	6231935	6232084	26038	CHD5	6148895	6249936	6240194	8184	26038	CHD5	-
peak:924	chr1	6232614	6232763	26038	CHD5	6148895	6249936	6240194	7505	26038	CHD5	-
peak:925	chr1	6239110	6239259	26038	CHD5	6148895	6249936	6240194	1009	26038	CHD5	-
peak:926	chr1	6240149	6240298	26038	CHD5	6148895	6249936	6240194	-28	26038	CHD5	-
peak:927	chr1	6241652	6241801	26038	CHD5	6148895	6249936	6240194	-1531	26038	CHD5	-
peak:928	chr1	6259355	6259504	6146	RPL22	6249937	6262934	6259679	249	6146	RPL22	-
peak:929	chr1	6260073	6260222	6146	RPL22	6249937	6262934	6259679	-467	6146	RPL22	-
peak:930	chr1	6265179	6265328	388591	RNF207	6262935	6282492	6266189	-935	388591	RNF207	+
peak:931	chr1	6266107	6266256	388591	RNF207	6262935	6282492	6266189	-7	388591	RNF207	+
peak:932	chr1	6267932	6268081	388591	RNF207	6262935	6282492	6268678	-671	388591	RNF207	+
peak:933	chr1	6269558	6269707	388591	RNF207	6262935	6282492	6268941	690	388591	RNF207	+
peak:934	chr1	6270457	6270606	388591	RNF207	6262935	6282492	6268941	1589	388591	RNF207	+
peak:935	chr1	6271837	6271986	388591	RNF207	6262935	6282492	6268941	2969	388591	RNF207	+
peak:936	chr1	6291404	6291553	23463	ICMT	6282493	6300148	6296044	4565	23463	ICMT	-
peak:937	chr1	6296216	6296365	23463	ICMT	6282493	6300148	6296044	-245	23463	ICMT	-
peak:938	chr1	6299026	6299175	23463	ICMT	6282493	6300148	6296044	-3055	23463	ICMT	-
peak:939	chr1	6302117	6302266	390992	HES3	6300149	6312643	6304252	-2060	390992	HES3	+
peak:940	chr1	6304746	6304895	390992	HES3	6300149	6312643	6304252	567	390992	HES3	+
peak:941	chr1	6305649	6305798	390992	HES3	6300149	6312643	6304252	1470	390992	HES3	+
peak:942	chr1	6306900	6307049	390992	HES3	6300149	6312643	6304252	2721	390992	HES3	+
peak:943	chr1	6309179	6309328	390992	HES3	6300149	6312643	6304252	5000	390992	HES3	+
peak:944	chr1	6312436	6312585	390992	HES3	6300149	6312643	6304252	8257	390992	HES3	+
peak:945	chr1	6320107	6320256	387509	GPR153	6312644	6370019	6321035	853	387509	GPR153	-
peak:946	chr1	6320627	6320776	387509	GPR153	6312644	6370019	6321035	333	387509	GPR153	-
peak:947	chr1	6321530	6321679	387509	GPR153	6312644	6370019	6321035	-568	387509	GPR153	-
peak:948	chr1	6323125	6323274	387509	GPR153	6312644	6370019	6321035	-2163	387509	GPR153	-
peak:949	chr1	6325342	6325491	387509	GPR153	6312644	6370019	6321035	-4380	387509	GPR153	-
peak:950	chr1	6327746	6327895	387509	GPR153	6312644	6370019	6321035	-6784	387509	GPR153	-
peak:951	chr1	6330059	6330208	387509	GPR153	6312644	6370019	6321035	-9097	387509	GPR153	-
peak:952	chr1	6331789	6331938	387509	GPR153	6312644	6370019	6321035	-10827	387509	GPR153	-
peak:953	chr1	6333512	6333661	387509	GPR153	6312644	6370019	6321035	-12550	387509	GPR153	-
peak:954	chr1	6336610	6336759	387509	GPR153	6312644	6370019	6321035	-15648	387509	GPR153	-
peak:955	chr1	6338441	6338590	387509	GPR153	6312644	6370019	6321035	-17479	387509	GPR153	-
peak:956	chr1	6339156	6339305	387509	GPR153	6312644	6370019	6321035	-18194	387509	GPR153	-
peak:957	chr1	6340919	6341068	387509	GPR153	6312644	6370019	6321035	-19957	387509	GPR153	-
peak:958	chr1	6345466	6345615	387509	GPR153	6312644	6370019	6321035	-24504	387509	GPR153	-
peak:959	chr1	6365158	6365307	387509	GPR153	6312644	6370019	6321035	-44196	387509	GPR153	-
peak:960	chr1	6370203	6370352	11332	ACOT7	6370020	6466902	6419004	48726	11332	ACOT7	-
peak:961	chr1	6373620	6373769	11332	ACOT7	6370020	6466902	6419004	45309	11332	ACOT7	-
peak:962	chr1	6374893	6375042	11332	ACOT7	6370020	6466902	6419004	44036	11332	ACOT7	-
peak:963	chr1	6379846	6379995	11332	ACOT7	6370020	6466902	6419004	39083	11332	ACOT7	-
peak:964	chr1	6391794	6391943	11332	ACOT7	6370020	6466902	6419004	27135	11332	ACOT7	-
peak:965	chr1	6395644	6395793	11332	ACOT7	6370020	6466902	6419004	23285	11332	ACOT7	-
peak:966	chr1	6397114	6397263	11332	ACOT7	6370020	6466902	6419004	21815	11332	ACOT7	-
peak:967	chr1	6398343	6398492	11332	ACOT7	6370020	6466902	6419004	20586	11332	ACOT7	-
peak:968	chr1	6398856	6399005	11332	ACOT7	6370020	6466902	6419004	20073	11332	ACOT7	-
peak:969	chr1	6402279	6402428	11332	ACOT7	6370020	6466902	6419004	16650	11332	ACOT7	-
peak:970	chr1	6403636	6403785	11332	ACOT7	6370020	6466902	6419004	15293	11332	ACOT7	-
peak:971	chr1	6409446	6409595	11332	ACOT7	6370020	6466902	6419004	9483	11332	ACOT7	-
peak:972	chr1	6412340	6412489	11332	ACOT7	6370020	6466902	6419004	6589	11332	ACOT7	-
peak:973	chr1	6413929	6414078	11332	ACOT7	6370020	6466902	6419004	5000	11332	ACOT7	-
peak:974	chr1	6417539	6417688	11332	ACOT7	6370020	6466902	6419004	1390	11332	ACOT7	-
peak:975	chr1	6419613	6419762	11332	ACOT7	6370020	6466902	6419004	-682	11332	ACOT7	-
peak:976	chr1	6421446	6421595	11332	ACOT7	6370020	6466902	6420764	-755	11332	ACOT7	-
peak:977	chr1	6434275	6434424	11332	ACOT7	6370020	6466902	6445883	11533	11332	ACOT7	-
peak:978	chr1	6438709	6438858	11332	ACOT7	6370020	6466902	6445883	7099	11332	ACOT7	-
peak:979	chr1	6445864	6446013	11332	ACOT7	6370020	6466902	6445883	-54	11332	ACOT7	-
peak:980	chr1	6446623	6446772	11332	ACOT7	6370020	6466902	6445883	-813	11332	ACOT7	-
peak:981	chr1	6448219	6448368	11332	ACOT7	6370020	6466902	6445883	-2409	11332	ACOT7	-
peak:982	chr1	6451859	6452008	11332	ACOT7	6370020	6466902	6453826	1892	11332	ACOT7	-
peak:983	chr1	6452721	6452870	11332	ACOT7	6370020	6466902	6453826	1030	11332	ACOT7	-
peak:984	chr1	6453622	6453771	11332	ACOT7	6370020	6466902	6453826	129	11332	ACOT7	-
peak:985	chr1	6458024	6458173	11332	ACOT7	6370020	6466902	6453826	-4271	11332	ACOT7	-
peak:986	chr1	6464367	6464516	11332	ACOT7	6370020	6466902	6453826	-10614	11332	ACOT7	-
peak:987	chr1	6465078	6465227	11332	ACOT7	6370020	6466902	6453826	-11325	11332	ACOT7	-
peak:988	chr1	6479919	6480068	54626	HES2	6466903	6484789	6479979	-13	54626	HES2	-
peak:989	chr1	6480844	6480993	54626	HES2	6466903	6484789	6479979	-938	54626	HES2	-
peak:990	chr1	6483198	6483347	54626	HES2	6466903	6484789	6484730	1457	54626	HES2	-
peak:991	chr1	6484159	6484308	54626	HES2	6466903	6484789	6484730	496	54626	HES2	-
peak:992	chr1	6486332	6486481	83715	ESPN	6484790	6487402	6484848	1557	83715	ESPN	+
peak:993	chr1	6487425	6487574	100422975	MIR4252	6487403	6499029	6489956	2456	100422975	MIR4252	-
peak:994	chr1	6488141	6488290	100422975	MIR4252	6487403	6499029	6489956	1740	100422975	MIR4252	-
peak:995	chr1	6489523	6489672	100422975	MIR4252	6487403	6499029	6489956	358	100422975	MIR4252	-
peak:996	chr1	6499572	6499721	83715	ESPN	6499030	6515892	6508103	-8456	83715	ESPN	+
peak:997	chr1	6500272	6500421	83715	ESPN	6499030	6515892	6508103	-7756	83715	ESPN	+
peak:998	chr1	6506020	6506169	83715	ESPN	6499030	6515892	6508103	-2008	83715	ESPN	+
peak:999	chr1	6507093	6507242	83715	ESPN	6499030	6515892	6508103	-935	83715	ESPN	+
peak:1000	chr1	6507839	6507988	83715	ESPN	6499030	6515892	6508103	-189	83715	ESPN	+
peak:1001	chr1	6508389	6508538	83715	ESPN	6499030	6515892	6508103	359	83715	ESPN	+
peak:1002	chr1	6509233	6509382	83715	ESPN	6499030	6515892	6508103	1203	83715	ESPN	+
peak:1003	chr1	6511187	6511336	83715	ESPN	6499030	6515892	6508103	3157	83715	ESPN	+
peak:1004	chr1	6512042	6512191	83715	ESPN	6499030	6515892	6508103	4012	83715	ESPN	+
peak:1005	chr1	6513461	6513610	83715	ESPN	6499030	6515892	6508103	5431	83715	ESPN	+
peak:1006	chr1	6517256	6517405	8718	TNFRSF25	6515893	6528949	6523682	6351	8718	TNFRSF25	-
peak:1007	chr1	6519887	6520036	8718	TNFRSF25	6515893	6528949	6523682	3720	8718	TNFRSF25	-
peak:1008	chr1	6524288	6524437	8718	TNFRSF25	6515893	6528949	6523682	-679	8718	TNFRSF25	-
peak:1009	chr1	6525696	6525845	8718	TNFRSF25	6515893	6528949	6526255	484	8718	TNFRSF25	-
peak:1010	chr1	6527405	6527554	8718	TNFRSF25	6515893	6528949	6526255	-1223	8718	TNFRSF25	-
peak:1011	chr1	6529155	6529304	57449	PLEKHG5	6528950	6597389	6531643	2413	57449	PLEKHG5	-
peak:1012	chr1	6530897	6531046	57449	PLEKHG5	6528950	6597389	6531643	671	57449	PLEKHG5	-
peak:1013	chr1	6531733	6531882	57449	PLEKHG5	6528950	6597389	6531643	-163	57449	PLEKHG5	-
peak:1014	chr1	6533519	6533668	57449	PLEKHG5	6528950	6597389	6531643	-1949	57449	PLEKHG5	-
peak:1015	chr1	6533985	6534134	57449	PLEKHG5	6528950	6597389	6531643	-2415	57449	PLEKHG5	-
peak:1016	chr1	6535032	6535181	57449	PLEKHG5	6528950	6597389	6537718	2611	57449	PLEKHG5	-
peak:1017	chr1	6535577	6535726	57449	PLEKHG5	6528950	6597389	6537718	2066	57449	PLEKHG5	-
peak:1018	chr1	6535997	6536146	57449	PLEKHG5	6528950	6597389	6537718	1646	57449	PLEKHG5	-
peak:1019	chr1	6545005	6545154	57449	PLEKHG5	6528950	6597389	6545529	449	57449	PLEKHG5	-
peak:1020	chr1	6545936	6546085	57449	PLEKHG5	6528950	6597389	6546014	3	57449	PLEKHG5	-
peak:1021	chr1	6546881	6547030	57449	PLEKHG5	6528950	6597389	6546014	-940	57449	PLEKHG5	-
peak:1022	chr1	6549069	6549218	57449	PLEKHG5	6528950	6597389	6550654	1510	57449	PLEKHG5	-
peak:1023	chr1	6550481	6550630	57449	PLEKHG5	6528950	6597389	6550654	98	57449	PLEKHG5	-
peak:1024	chr1	6551741	6551890	57449	PLEKHG5	6528950	6597389	6551761	-53	57449	PLEKHG5	-
peak:1025	chr1	6555172	6555321	57449	PLEKHG5	6528950	6597389	6556756	1509	57449	PLEKHG5	-
peak:1026	chr1	6556482	6556631	57449	PLEKHG5	6528950	6597389	6556756	199	57449	PLEKHG5	-
peak:1027	chr1	6557158	6557307	57449	PLEKHG5	6528950	6597389	6557156	-75	57449	PLEKHG5	-
peak:1028	chr1	6557613	6557762	57449	PLEKHG5	6528950	6597389	6557484	-202	57449	PLEKHG5	-
peak:1029	chr1	6558883	6559032	57449	PLEKHG5	6528950	6597389	6557484	-1472	57449	PLEKHG5	-
peak:1030	chr1	6560533	6560682	57449	PLEKHG5	6528950	6597389	6557484	-3122	57449	PLEKHG5	-
peak:1031	chr1	6562138	6562287	57449	PLEKHG5	6528950	6597389	6557484	-4727	57449	PLEKHG5	-
peak:1032	chr1	6564176	6564325	57449	PLEKHG5	6528950	6597389	6557484	-6765	57449	PLEKHG5	-
peak:1033	chr1	6566100	6566249	57449	PLEKHG5	6528950	6597389	6557484	-8689	57449	PLEKHG5	-
peak:1034	chr1	6568146	6568295	57449	PLEKHG5	6528950	6597389	6557484	-10735	57449	PLEKHG5	-
peak:1035	chr1	6570698	6570847	57449	PLEKHG5	6528950	6597389	6580121	9348	57449	PLEKHG5	-
peak:1036	chr1	6572554	6572703	57449	PLEKHG5	6528950	6597389	6580121	7492	57449	PLEKHG5	-
peak:1037	chr1	6623888	6624037	80835	TAS1R1	6614999	6635512	6630969	-7006	80835	TAS1R1	+
peak:1038	chr1	6624902	6625051	80835	TAS1R1	6614999	6635512	6630969	-5992	80835	TAS1R1	+
peak:1039	chr1	6630171	6630320	80835	TAS1R1	6614999	6635512	6630969	-723	80835	TAS1R1	+
peak:1040	chr1	6632819	6632968	80835	TAS1R1	6614999	6635512	6630969	1923	80835	TAS1R1	+
peak:1041	chr1	6640013	6640162	3104	ZBTB48	6635513	6652616	6640069	17	3104	ZBTB48	+
peak:1042	chr1	6642008	6642157	3104	ZBTB48	6635513	6652616	6640069	2012	3104	ZBTB48	+
peak:1043	chr1	6642416	6642565	3104	ZBTB48	6635513	6652616	6640069	2420	3104	ZBTB48	+
peak:1044	chr1	6645253	6645402	3104	ZBTB48	6635513	6652616	6645362	-34	3104	ZBTB48	+
peak:1045	chr1	6646255	6646404	3104	ZBTB48	6635513	6652616	6645362	966	3104	ZBTB48	+
peak:1046	chr1	6647095	6647244	3104	ZBTB48	6635513	6652616	6645362	1806	3104	ZBTB48	+
peak:1047	chr1	6648207	6648356	3104	ZBTB48	6635513	6652616	6645362	2918	3104	ZBTB48	+
peak:1048	chr1	6649237	6649386	3104	ZBTB48	6635513	6652616	6645362	3948	3104	ZBTB48	+
peak:1049	chr1	6657254	6657403	9903	KLHL21	6652617	6668342	6659871	2542	9903	KLHL21	-
peak:1050	chr1	6660191	6660340	9903	KLHL21	6652617	6668342	6659871	-393	9903	KLHL21	-
peak:1051	chr1	6661005	6661154	9903	KLHL21	6652617	6668342	6659871	-1207	9903	KLHL21	-
peak:1052	chr1	6661766	6661915	9903	KLHL21	6652617	6668342	6662929	1088	9903	KLHL21	-
peak:1053	chr1	6662895	6663044	9903	KLHL21	6652617	6668342	6662929	-39	9903	KLHL21	-
peak:1054	chr1	6663630	6663779	9903	KLHL21	6652617	6668342	6662929	-774	9903	KLHL21	-
peak:1055	chr1	6673835	6673984	148479	PHF13	6668343	6679340	6673756	152	148479	PHF13	+
peak:1056	chr1	6675405	6675554	148479	PHF13	6668343	6679340	6673756	1722	148479	PHF13	+
peak:1057	chr1	6685278	6685427	90326	THAP3	6679341	6723588	6685210	141	90326	THAP3	+
peak:1058	chr1	6686397	6686546	90326	THAP3	6679341	6723588	6685210	1260	90326	THAP3	+
peak:1059	chr1	6692340	6692489	90326	THAP3	6679341	6723588	6685210	7203	90326	THAP3	+
peak:1060	chr1	6694907	6695056	90326	THAP3	6679341	6723588	6685210	9770	90326	THAP3	+
peak:1061	chr1	6750609	6750758	55735	DNAJC11	6723589	6803675	6761966	11282	55735	DNAJC11	-
peak:1062	chr1	6760140	6760289	55735	DNAJC11	6723589	6803675	6761966	1751	55735	DNAJC11	-
peak:1063	chr1	6761570	6761719	55735	DNAJC11	6723589	6803675	6761966	321	55735	DNAJC11	-
peak:1064	chr1	6766659	6766808	55735	DNAJC11	6723589	6803675	6761966	-4766	55735	DNAJC11	-
peak:1065	chr1	6775242	6775391	55735	DNAJC11	6723589	6803675	6761966	-13349	55735	DNAJC11	-
peak:1066	chr1	6797651	6797800	55735	DNAJC11	6723589	6803675	6761966	-35758	55735	DNAJC11	-
peak:1067	chr1	6798145	6798294	55735	DNAJC11	6723589	6803675	6761966	-36252	55735	DNAJC11	-
peak:1068	chr1	6803234	6803383	55735	DNAJC11	6723589	6803675	6761966	-41341	55735	DNAJC11	-
peak:1069	chr1	6808566	6808715	23261	CAMTA1	6803676	7818112	6845384	-36743	23261	CAMTA1	+
peak:1070	chr1	6844437	6844586	23261	CAMTA1	6803676	7818112	6845384	-872	23261	CAMTA1	+
peak:1071	chr1	6845092	6845241	23261	CAMTA1	6803676	7818112	6845384	-217	23261	CAMTA1	+
peak:1072	chr1	6846174	6846323	23261	CAMTA1	6803676	7818112	6845384	863	23261	CAMTA1	+
peak:1073	chr1	6850267	6850416	23261	CAMTA1	6803676	7818112	6845384	4956	23261	CAMTA1	+
peak:1074	chr1	6870840	6870989	23261	CAMTA1	6803676	7818112	6845384	25529	23261	CAMTA1	+
peak:1075	chr1	6882627	6882776	23261	CAMTA1	6803676	7818112	6845384	37316	23261	CAMTA1	+
peak:1076	chr1	6902319	6902468	23261	CAMTA1	6803676	7818112	6845384	57008	23261	CAMTA1	+
peak:1077	chr1	6927496	6927645	23261	CAMTA1	6803676	7818112	6845384	82185	23261	CAMTA1	+
peak:1078	chr1	6927928	6928077	23261	CAMTA1	6803676	7818112	6845384	82617	23261	CAMTA1	+
peak:1079	chr1	6940663	6940812	23261	CAMTA1	6803676	7818112	6845384	95352	23261	CAMTA1	+
peak:1080	chr1	6945892	6946041	23261	CAMTA1	6803676	7818112	6845384	100581	23261	CAMTA1	+
peak:1081	chr1	6951994	6952143	23261	CAMTA1	6803676	7818112	6845384	106683	23261	CAMTA1	+
peak:1082	chr1	6972029	6972178	23261	CAMTA1	6803676	7818112	6845384	126718	23261	CAMTA1	+
peak:1083	chr1	6972725	6972874	23261	CAMTA1	6803676	7818112	6845384	127414	23261	CAMTA1	+
peak:1084	chr1	6977248	6977397	23261	CAMTA1	6803676	7818112	6845384	131937	23261	CAMTA1	+
peak:1085	chr1	6982790	6982939	23261	CAMTA1	6803676	7818112	6845384	137479	23261	CAMTA1	+
peak:1086	chr1	6984310	6984459	23261	CAMTA1	6803676	7818112	6845384	138999	23261	CAMTA1	+
peak:1087	chr1	6986118	6986267	23261	CAMTA1	6803676	7818112	6845384	140807	23261	CAMTA1	+
peak:1088	chr1	6987997	6988146	23261	CAMTA1	6803676	7818112	6845384	142686	23261	CAMTA1	+
peak:1089	chr1	6990885	6991034	23261	CAMTA1	6803676	7818112	6845384	145574	23261	CAMTA1	+
peak:1090	chr1	7000925	7001074	23261	CAMTA1	6803676	7818112	6845384	155614	23261	CAMTA1	+
peak:1091	chr1	7003216	7003365	23261	CAMTA1	6803676	7818112	6845384	157905	23261	CAMTA1	+
peak:1092	chr1	7010161	7010310	23261	CAMTA1	6803676	7818112	6845384	164850	23261	CAMTA1	+
peak:1093	chr1	7016839	7016988	23261	CAMTA1	6803676	7818112	6845384	171528	23261	CAMTA1	+
peak:1094	chr1	7020516	7020665	23261	CAMTA1	6803676	7818112	6845384	175205	23261	CAMTA1	+
peak:1095	chr1	7022007	7022156	23261	CAMTA1	6803676	7818112	6845384	176696	23261	CAMTA1	+
peak:1096	chr1	7023077	7023226	23261	CAMTA1	6803676	7818112	6845384	177766	23261	CAMTA1	+
peak:1097	chr1	7025509	7025658	23261	CAMTA1	6803676	7818112	6845384	180198	23261	CAMTA1	+
peak:1098	chr1	7043932	7044081	23261	CAMTA1	6803676	7818112	6845384	198621	23261	CAMTA1	+
peak:1099	chr1	7072266	7072415	23261	CAMTA1	6803676	7818112	6845384	226955	23261	CAMTA1	+
peak:1100	chr1	7082171	7082320	23261	CAMTA1	6803676	7818112	6845384	236860	23261	CAMTA1	+
peak:1101	chr1	7112871	7113020	23261	CAMTA1	6803676	7818112	6845384	267560	23261	CAMTA1	+
peak:1102	chr1	7124318	7124467	23261	CAMTA1	6803676	7818112	6845384	279007	23261	CAMTA1	+
peak:1103	chr1	7125289	7125438	23261	CAMTA1	6803676	7818112	6845384	279978	23261	CAMTA1	+
peak:1104	chr1	7130127	7130276	23261	CAMTA1	6803676	7818112	6845384	284816	23261	CAMTA1	+
peak:1105	chr1	7144399	7144548	23261	CAMTA1	6803676	7818112	6845384	299088	23261	CAMTA1	+
peak:1106	chr1	7148056	7148205	23261	CAMTA1	6803676	7818112	6845384	302745	23261	CAMTA1	+
peak:1107	chr1	7164677	7164826	23261	CAMTA1	6803676	7818112	6845384	319366	23261	CAMTA1	+
peak:1108	chr1	7166274	7166423	23261	CAMTA1	6803676	7818112	6845384	320963	23261	CAMTA1	+
peak:1109	chr1	7175847	7175996	23261	CAMTA1	6803676	7818112	6845384	330536	23261	CAMTA1	+
peak:1110	chr1	7177811	7177960	23261	CAMTA1	6803676	7818112	6845384	332500	23261	CAMTA1	+
peak:1111	chr1	7199515	7199664	23261	CAMTA1	6803676	7818112	6845384	354204	23261	CAMTA1	+
peak:1112	chr1	7208612	7208761	23261	CAMTA1	6803676	7818112	6845384	363301	23261	CAMTA1	+
peak:1113	chr1	7212638	7212787	23261	CAMTA1	6803676	7818112	6845384	367327	23261	CAMTA1	+
peak:1114	chr1	7213644	7213793	23261	CAMTA1	6803676	7818112	6845384	368333	23261	CAMTA1	+
peak:1115	chr1	7237531	7237680	23261	CAMTA1	6803676	7818112	6845384	392220	23261	CAMTA1	+
peak:1116	chr1	7259542	7259691	23261	CAMTA1	6803676	7818112	6845384	414231	23261	CAMTA1	+
peak:1117	chr1	7289505	7289654	23261	CAMTA1	6803676	7818112	7732054	-442474	23261	CAMTA1	+
peak:1118	chr1	7296398	7296547	23261	CAMTA1	6803676	7818112	7732054	-435581	23261	CAMTA1	+
peak:1119	chr1	7317488	7317637	23261	CAMTA1	6803676	7818112	7732054	-414491	23261	CAMTA1	+
peak:1120	chr1	7349255	7349404	23261	CAMTA1	6803676	7818112	7732054	-382724	23261	CAMTA1	+
peak:1121	chr1	7349849	7349998	23261	CAMTA1	6803676	7818112	7732054	-382130	23261	CAMTA1	+
peak:1122	chr1	7352999	7353148	23261	CAMTA1	6803676	7818112	7732054	-378980	23261	CAMTA1	+
peak:1123	chr1	7359557	7359706	23261	CAMTA1	6803676	7818112	7732054	-372422	23261	CAMTA1	+
peak:1124	chr1	7381806	7381955	23261	CAMTA1	6803676	7818112	7732054	-350173	23261	CAMTA1	+
peak:1125	chr1	7382930	7383079	23261	CAMTA1	6803676	7818112	7732054	-349049	23261	CAMTA1	+
peak:1126	chr1	7406759	7406908	23261	CAMTA1	6803676	7818112	7732054	-325220	23261	CAMTA1	+
peak:1127	chr1	7412161	7412310	23261	CAMTA1	6803676	7818112	7732054	-319818	23261	CAMTA1	+
peak:1128	chr1	7412785	7412934	23261	CAMTA1	6803676	7818112	7732054	-319194	23261	CAMTA1	+
peak:1129	chr1	7415755	7415904	23261	CAMTA1	6803676	7818112	7732054	-316224	23261	CAMTA1	+
peak:1130	chr1	7417192	7417341	23261	CAMTA1	6803676	7818112	7732054	-314787	23261	CAMTA1	+
peak:1131	chr1	7418508	7418657	23261	CAMTA1	6803676	7818112	7732054	-313471	23261	CAMTA1	+
peak:1132	chr1	7429086	7429235	23261	CAMTA1	6803676	7818112	7732054	-302893	23261	CAMTA1	+
peak:1133	chr1	7449714	7449863	23261	CAMTA1	6803676	7818112	7732054	-282265	23261	CAMTA1	+
peak:1134	chr1	7462110	7462259	23261	CAMTA1	6803676	7818112	7732054	-269869	23261	CAMTA1	+
peak:1135	chr1	7469620	7469769	23261	CAMTA1	6803676	7818112	7732054	-262359	23261	CAMTA1	+
peak:1136	chr1	7493959	7494108	23261	CAMTA1	6803676	7818112	7732054	-238020	23261	CAMTA1	+
peak:1137	chr1	7496540	7496689	23261	CAMTA1	6803676	7818112	7732054	-235439	23261	CAMTA1	+
peak:1138	chr1	7498168	7498317	23261	CAMTA1	6803676	7818112	7732054	-233811	23261	CAMTA1	+
peak:1139	chr1	7505374	7505523	23261	CAMTA1	6803676	7818112	7732054	-226605	23261	CAMTA1	+
peak:1140	chr1	7509969	7510118	23261	CAMTA1	6803676	7818112	7732054	-222010	23261	CAMTA1	+
peak:1141	chr1	7510488	7510637	23261	CAMTA1	6803676	7818112	7732054	-221491	23261	CAMTA1	+
peak:1142	chr1	7516206	7516355	23261	CAMTA1	6803676	7818112	7732054	-215773	23261	CAMTA1	+
peak:1143	chr1	7530786	7530935	23261	CAMTA1	6803676	7818112	7732054	-201193	23261	CAMTA1	+
peak:1144	chr1	7531379	7531528	23261	CAMTA1	6803676	7818112	7732054	-200600	23261	CAMTA1	+
peak:1145	chr1	7541081	7541230	23261	CAMTA1	6803676	7818112	7732054	-190898	23261	CAMTA1	+
peak:1146	chr1	7543741	7543890	23261	CAMTA1	6803676	7818112	7732054	-188238	23261	CAMTA1	+
peak:1147	chr1	7553922	7554071	23261	CAMTA1	6803676	7818112	7732054	-178057	23261	CAMTA1	+
peak:1148	chr1	7560631	7560780	23261	CAMTA1	6803676	7818112	7732054	-171348	23261	CAMTA1	+
peak:1149	chr1	7565522	7565671	23261	CAMTA1	6803676	7818112	7732054	-166457	23261	CAMTA1	+
peak:1150	chr1	7566161	7566310	23261	CAMTA1	6803676	7818112	7732054	-165818	23261	CAMTA1	+
peak:1151	chr1	7568636	7568785	23261	CAMTA1	6803676	7818112	7732054	-163343	23261	CAMTA1	+
peak:1152	chr1	7576043	7576192	23261	CAMTA1	6803676	7818112	7732054	-155936	23261	CAMTA1	+
peak:1153	chr1	7576529	7576678	23261	CAMTA1	6803676	7818112	7732054	-155450	23261	CAMTA1	+
peak:1154	chr1	7580202	7580351	23261	CAMTA1	6803676	7818112	7732054	-151777	23261	CAMTA1	+
peak:1155	chr1	7593243	7593392	23261	CAMTA1	6803676	7818112	7732054	-138736	23261	CAMTA1	+
peak:1156	chr1	7594069	7594218	23261	CAMTA1	6803676	7818112	7732054	-137910	23261	CAMTA1	+
peak:1157	chr1	7594524	7594673	23261	CAMTA1	6803676	7818112	7732054	-137455	23261	CAMTA1	+
peak:1158	chr1	7594990	7595139	23261	CAMTA1	6803676	7818112	7732054	-136989	23261	CAMTA1	+
peak:1159	chr1	7596414	7596563	23261	CAMTA1	6803676	7818112	7732054	-135565	23261	CAMTA1	+
peak:1160	chr1	7601147	7601296	23261	CAMTA1	6803676	7818112	7732054	-130832	23261	CAMTA1	+
peak:1161	chr1	7608397	7608546	23261	CAMTA1	6803676	7818112	7732054	-123582	23261	CAMTA1	+
peak:1162	chr1	7609055	7609204	23261	CAMTA1	6803676	7818112	7732054	-122924	23261	CAMTA1	+
peak:1163	chr1	7610409	7610558	23261	CAMTA1	6803676	7818112	7732054	-121570	23261	CAMTA1	+
peak:1164	chr1	7611124	7611273	23261	CAMTA1	6803676	7818112	7732054	-120855	23261	CAMTA1	+
peak:1165	chr1	7616678	7616827	23261	CAMTA1	6803676	7818112	7732054	-115301	23261	CAMTA1	+
peak:1166	chr1	7618162	7618311	23261	CAMTA1	6803676	7818112	7732054	-113817	23261	CAMTA1	+
peak:1167	chr1	7619257	7619406	23261	CAMTA1	6803676	7818112	7732054	-112722	23261	CAMTA1	+
peak:1168	chr1	7621601	7621750	23261	CAMTA1	6803676	7818112	7732054	-110378	23261	CAMTA1	+
peak:1169	chr1	7625270	7625419	23261	CAMTA1	6803676	7818112	7732054	-106709	23261	CAMTA1	+
peak:1170	chr1	7644806	7644955	23261	CAMTA1	6803676	7818112	7732054	-87173	23261	CAMTA1	+
peak:1171	chr1	7646069	7646218	23261	CAMTA1	6803676	7818112	7732054	-85910	23261	CAMTA1	+
peak:1172	chr1	7646945	7647094	23261	CAMTA1	6803676	7818112	7732054	-85034	23261	CAMTA1	+
peak:1173	chr1	7650623	7650772	23261	CAMTA1	6803676	7818112	7732054	-81356	23261	CAMTA1	+
peak:1174	chr1	7661072	7661221	23261	CAMTA1	6803676	7818112	7732054	-70907	23261	CAMTA1	+
peak:1175	chr1	7672622	7672771	23261	CAMTA1	6803676	7818112	7732054	-59357	23261	CAMTA1	+
peak:1176	chr1	7673881	7674030	23261	CAMTA1	6803676	7818112	7732054	-58098	23261	CAMTA1	+
peak:1177	chr1	7692085	7692234	23261	CAMTA1	6803676	7818112	7732054	-39894	23261	CAMTA1	+
peak:1178	chr1	7692779	7692928	23261	CAMTA1	6803676	7818112	7732054	-39200	23261	CAMTA1	+
peak:1179	chr1	7694158	7694307	23261	CAMTA1	6803676	7818112	7732054	-37821	23261	CAMTA1	+
peak:1180	chr1	7700883	7701032	23261	CAMTA1	6803676	7818112	7732054	-31096	23261	CAMTA1	+
peak:1181	chr1	7702985	7703134	23261	CAMTA1	6803676	7818112	7732054	-28994	23261	CAMTA1	+
peak:1182	chr1	7715005	7715154	23261	CAMTA1	6803676	7818112	7732054	-16974	23261	CAMTA1	+
peak:1183	chr1	7716399	7716548	23261	CAMTA1	6803676	7818112	7732054	-15580	23261	CAMTA1	+
peak:1184	chr1	7721820	7721969	23261	CAMTA1	6803676	7818112	7732054	-10159	23261	CAMTA1	+
peak:1185	chr1	7722863	7723012	23261	CAMTA1	6803676	7818112	7732054	-9116	23261	CAMTA1	+
peak:1186	chr1	7729742	7729891	23261	CAMTA1	6803676	7818112	7732054	-2237	23261	CAMTA1	+
peak:1187	chr1	7740221	7740370	23261	CAMTA1	6803676	7818112	7740148	146	23261	CAMTA1	+
peak:1188	chr1	7740661	7740810	23261	CAMTA1	6803676	7818112	7740148	586	23261	CAMTA1	+
peak:1189	chr1	7741064	7741213	23261	CAMTA1	6803676	7818112	7740148	989	23261	CAMTA1	+
peak:1190	chr1	7742647	7742796	23261	CAMTA1	6803676	7818112	7740148	2572	23261	CAMTA1	+
peak:1191	chr1	7762253	7762402	23261	CAMTA1	6803676	7818112	7740148	22178	23261	CAMTA1	+
peak:1192	chr1	7763062	7763211	23261	CAMTA1	6803676	7818112	7740148	22987	23261	CAMTA1	+
peak:1193	chr1	7763555	7763704	23261	CAMTA1	6803676	7818112	7740148	23480	23261	CAMTA1	+
peak:1194	chr1	7763984	7764133	23261	CAMTA1	6803676	7818112	7740148	23909	23261	CAMTA1	+
peak:1195	chr1	7764665	7764814	23261	CAMTA1	6803676	7818112	7740148	24590	23261	CAMTA1	+
peak:1196	chr1	7765226	7765375	23261	CAMTA1	6803676	7818112	7740148	25151	23261	CAMTA1	+
peak:1197	chr1	7785941	7786090	23261	CAMTA1	6803676	7818112	7796404	-10388	23261	CAMTA1	+
peak:1198	chr1	7831365	7831514	9341	VAMP3	7818113	7837854	7831329	109	9341	VAMP3	+
peak:1199	chr1	7842382	7842531	8863	PER3	7837855	7878946	7844380	-1923	8863	PER3	+
peak:1200	chr1	7843480	7843629	8863	PER3	7837855	7878946	7844380	-825	8863	PER3	+
peak:1201	chr1	7844135	7844284	8863	PER3	7837855	7878946	7844380	-170	8863	PER3	+
peak:1202	chr1	7944852	7945001	10911	UTS2	7878947	7988259	7973294	28367	10911	UTS2	-
peak:1203	chr1	7945616	7945765	10911	UTS2	7878947	7988259	7973294	27603	10911	UTS2	-
peak:1204	chr1	7962965	7963114	10911	UTS2	7878947	7988259	7973294	10254	10911	UTS2	-
peak:1205	chr1	7973260	7973409	10911	UTS2	7878947	7988259	7973294	-39	10911	UTS2	-
peak:1206	chr1	7983370	7983519	10911	UTS2	7878947	7988259	7973294	-10149	10911	UTS2	-
peak:1207	chr1	8000869	8001018	3604	TNFRSF9	7988260	8012469	8003225	2281	3604	TNFRSF9	-
peak:1208	chr1	8002176	8002325	3604	TNFRSF9	7988260	8012469	8003225	974	3604	TNFRSF9	-
peak:1209	chr1	8011668	8011817	3604	TNFRSF9	7988260	8012469	8003225	-8516	3604	TNFRSF9	-
peak:1210	chr1	8012945	8013094	11315	PARK7	8012470	8048733	8021714	-8694	11315	PARK7	+
peak:1211	chr1	8035377	8035526	11315	PARK7	8012470	8048733	8021714	13736	11315	PARK7	+
peak:1212	chr1	8046747	8046896	11315	PARK7	8012470	8048733	8021714	25106	11315	PARK7	+
peak:1213	chr1	8078967	8079116	54206	ERRFI1	8048734	8235391	8075752	-3288	54206	ERRFI1	-
peak:1214	chr1	8080176	8080325	54206	ERRFI1	8048734	8235391	8075752	-4497	54206	ERRFI1	-
peak:1215	chr1	8080838	8080987	54206	ERRFI1	8048734	8235391	8075752	-5159	54206	ERRFI1	-
peak:1216	chr1	8086243	8086392	54206	ERRFI1	8048734	8235391	8086393	75	54206	ERRFI1	-
peak:1217	chr1	8086994	8087143	54206	ERRFI1	8048734	8235391	8086393	-674	54206	ERRFI1	-
peak:1218	chr1	8126632	8126781	54206	ERRFI1	8048734	8235391	8086393	-40312	54206	ERRFI1	-
peak:1219	chr1	8182401	8182550	54206	ERRFI1	8048734	8235391	8086393	-96081	54206	ERRFI1	-
peak:1220	chr1	8182833	8182982	54206	ERRFI1	8048734	8235391	8086393	-96513	54206	ERRFI1	-
peak:1221	chr1	8186738	8186887	54206	ERRFI1	8048734	8235391	8086393	-100418	54206	ERRFI1	-
peak:1222	chr1	8187372	8187521	54206	ERRFI1	8048734	8235391	8086393	-101052	54206	ERRFI1	-
peak:1223	chr1	8193375	8193524	54206	ERRFI1	8048734	8235391	8086393	-107055	54206	ERRFI1	-
peak:1224	chr1	8215749	8215898	54206	ERRFI1	8048734	8235391	8086393	-129429	54206	ERRFI1	-
peak:1225	chr1	8217911	8218060	54206	ERRFI1	8048734	8235391	8086393	-131591	54206	ERRFI1	-
peak:1226	chr1	8219752	8219901	54206	ERRFI1	8048734	8235391	8086393	-133432	54206	ERRFI1	-
peak:1227	chr1	8222382	8222531	54206	ERRFI1	8048734	8235391	8086393	-136062	54206	ERRFI1	-
peak:1228	chr1	8225693	8225842	54206	ERRFI1	8048734	8235391	8086393	-139373	54206	ERRFI1	-
peak:1229	chr1	8226215	8226364	54206	ERRFI1	8048734	8235391	8086393	-139895	54206	ERRFI1	-
peak:1230	chr1	8234946	8235095	54206	ERRFI1	8048734	8235391	8086393	-148626	54206	ERRFI1	-
peak:1231	chr1	8251555	8251704	50651	SLC45A1	8235392	8436972	8384390	-132760	50651	SLC45A1	+
peak:1232	chr1	8257780	8257929	50651	SLC45A1	8235392	8436972	8384390	-126535	50651	SLC45A1	+
peak:1233	chr1	8258727	8258876	50651	SLC45A1	8235392	8436972	8384390	-125588	50651	SLC45A1	+
peak:1234	chr1	8261567	8261716	50651	SLC45A1	8235392	8436972	8384390	-122748	50651	SLC45A1	+
peak:1235	chr1	8277136	8277285	50651	SLC45A1	8235392	8436972	8384390	-107179	50651	SLC45A1	+
peak:1236	chr1	8278563	8278712	50651	SLC45A1	8235392	8436972	8384390	-105752	50651	SLC45A1	+
peak:1237	chr1	8292442	8292591	50651	SLC45A1	8235392	8436972	8384390	-91873	50651	SLC45A1	+
peak:1238	chr1	8298861	8299010	50651	SLC45A1	8235392	8436972	8384390	-85454	50651	SLC45A1	+
peak:1239	chr1	8299683	8299832	50651	SLC45A1	8235392	8436972	8384390	-84632	50651	SLC45A1	+
peak:1240	chr1	8310673	8310822	50651	SLC45A1	8235392	8436972	8384390	-73642	50651	SLC45A1	+
peak:1241	chr1	8317721	8317870	50651	SLC45A1	8235392	8436972	8384390	-66594	50651	SLC45A1	+
peak:1242	chr1	8329904	8330053	50651	SLC45A1	8235392	8436972	8384390	-54411	50651	SLC45A1	+
peak:1243	chr1	8336637	8336786	50651	SLC45A1	8235392	8436972	8384390	-47678	50651	SLC45A1	+
peak:1244	chr1	8342367	8342516	50651	SLC45A1	8235392	8436972	8384390	-41948	50651	SLC45A1	+
peak:1245	chr1	8353327	8353476	50651	SLC45A1	8235392	8436972	8384390	-30988	50651	SLC45A1	+
peak:1246	chr1	8360031	8360180	50651	SLC45A1	8235392	8436972	8384390	-24284	50651	SLC45A1	+
peak:1247	chr1	8362405	8362554	50651	SLC45A1	8235392	8436972	8384390	-21910	50651	SLC45A1	+
peak:1248	chr1	8367863	8368012	50651	SLC45A1	8235392	8436972	8384390	-16452	50651	SLC45A1	+
peak:1249	chr1	8375108	8375257	50651	SLC45A1	8235392	8436972	8384390	-9207	50651	SLC45A1	+
peak:1250	chr1	8375644	8375793	50651	SLC45A1	8235392	8436972	8384390	-8671	50651	SLC45A1	+
peak:1251	chr1	8378230	8378379	50651	SLC45A1	8235392	8436972	8384390	-6085	50651	SLC45A1	+
peak:1252	chr1	8380919	8381068	50651	SLC45A1	8235392	8436972	8384390	-3396	50651	SLC45A1	+
peak:1253	chr1	8381922	8382071	50651	SLC45A1	8235392	8436972	8384390	-2393	50651	SLC45A1	+
peak:1254	chr1	8383817	8383966	50651	SLC45A1	8235392	8436972	8384390	-498	50651	SLC45A1	+
peak:1255	chr1	8407822	8407971	50651	SLC45A1	8235392	8436972	8390198	17697	50651	SLC45A1	+
peak:1256	chr1	8408731	8408880	50651	SLC45A1	8235392	8436972	8390198	18606	50651	SLC45A1	+
peak:1257	chr1	8411989	8412138	50651	SLC45A1	8235392	8436972	8390198	21864	50651	SLC45A1	+
peak:1258	chr1	8415333	8415482	50651	SLC45A1	8235392	8436972	8390198	25208	50651	SLC45A1	+
peak:1259	chr1	8415925	8416074	50651	SLC45A1	8235392	8436972	8390198	25800	50651	SLC45A1	+
peak:1260	chr1	8420232	8420381	50651	SLC45A1	8235392	8436972	8390198	30107	50651	SLC45A1	+
peak:1261	chr1	8420861	8421010	50651	SLC45A1	8235392	8436972	8390198	30736	50651	SLC45A1	+
peak:1262	chr1	8423475	8423624	50651	SLC45A1	8235392	8436972	8390198	33350	50651	SLC45A1	+
peak:1263	chr1	8432438	8432587	50651	SLC45A1	8235392	8436972	8390198	42313	50651	SLC45A1	+
peak:1264	chr1	8434163	8434312	50651	SLC45A1	8235392	8436972	8390198	44038	50651	SLC45A1	+
peak:1265	chr1	8434944	8435093	50651	SLC45A1	8235392	8436972	8390198	44819	50651	SLC45A1	+
peak:1266	chr1	8448956	8449105	473	RERE	8436973	8904667	8483747	34716	473	RERE	-
peak:1267	chr1	8464978	8465127	473	RERE	8436973	8904667	8483747	18694	473	RERE	-
peak:1268	chr1	8468660	8468809	473	RERE	8436973	8904667	8483747	15012	473	RERE	-
peak:1269	chr1	8473694	8473843	473	RERE	8436973	8904667	8483747	9978	473	RERE	-
peak:1270	chr1	8477942	8478091	473	RERE	8436973	8904667	8483747	5730	473	RERE	-
peak:1271	chr1	8481908	8482057	473	RERE	8436973	8904667	8483747	1764	473	RERE	-
peak:1272	chr1	8483247	8483396	473	RERE	8436973	8904667	8483747	425	473	RERE	-
peak:1273	chr1	8484192	8484341	473	RERE	8436973	8904667	8483747	-518	473	RERE	-
peak:1274	chr1	8484722	8484871	473	RERE	8436973	8904667	8483747	-1048	473	RERE	-
peak:1275	chr1	8485525	8485674	473	RERE	8436973	8904667	8483747	-1851	473	RERE	-
peak:1276	chr1	8499663	8499812	473	RERE	8436973	8904667	8483747	-15989	473	RERE	-
peak:1277	chr1	8501160	8501309	473	RERE	8436973	8904667	8483747	-17486	473	RERE	-
peak:1278	chr1	8523696	8523845	473	RERE	8436973	8904667	8483747	-40022	473	RERE	-
peak:1279	chr1	8524481	8524630	473	RERE	8436973	8904667	8483747	-40807	473	RERE	-
peak:1280	chr1	8526220	8526369	473	RERE	8436973	8904667	8483747	-42546	473	RERE	-
peak:1281	chr1	8530491	8530640	473	RERE	8436973	8904667	8483747	-46817	473	RERE	-
peak:1282	chr1	8538738	8538887	473	RERE	8436973	8904667	8585844	47031	473	RERE	-
peak:1283	chr1	8554481	8554630	473	RERE	8436973	8904667	8585844	31288	473	RERE	-
peak:1284	chr1	8561335	8561484	473	RERE	8436973	8904667	8585844	24434	473	RERE	-
peak:1285	chr1	8561816	8561965	473	RERE	8436973	8904667	8585844	23953	473	RERE	-
peak:1286	chr1	8562559	8562708	473	RERE	8436973	8904667	8585844	23210	473	RERE	-
peak:1287	chr1	8570218	8570367	473	RERE	8436973	8904667	8585844	15551	473	RERE	-
peak:1288	chr1	8578107	8578256	473	RERE	8436973	8904667	8585844	7662	473	RERE	-
peak:1289	chr1	8664492	8664641	473	RERE	8436973	8904667	8585844	-78721	473	RERE	-
peak:1290	chr1	8681334	8681483	473	RERE	8436973	8904667	8585844	-95563	473	RERE	-
peak:1291	chr1	8689842	8689991	473	RERE	8436973	8904667	8585844	-104071	473	RERE	-
peak:1292	chr1	8712801	8712950	473	RERE	8436973	8904667	8813897	101021	473	RERE	-
peak:1293	chr1	8721283	8721432	473	RERE	8436973	8904667	8813897	92539	473	RERE	-
peak:1294	chr1	8723860	8724009	473	RERE	8436973	8904667	8813897	89962	473	RERE	-
peak:1295	chr1	8736838	8736987	473	RERE	8436973	8904667	8813897	76984	473	RERE	-
peak:1296	chr1	8750321	8750470	473	RERE	8436973	8904667	8813897	63501	473	RERE	-
peak:1297	chr1	8754516	8754665	473	RERE	8436973	8904667	8813897	59306	473	RERE	-
peak:1298	chr1	8761247	8761396	473	RERE	8436973	8904667	8813897	52575	473	RERE	-
peak:1299	chr1	8763388	8763537	473	RERE	8436973	8904667	8813897	50434	473	RERE	-
peak:1300	chr1	8779188	8779337	473	RERE	8436973	8904667	8813897	34634	473	RERE	-
peak:1301	chr1	8795670	8795819	473	RERE	8436973	8904667	8813897	18152	473	RERE	-
peak:1302	chr1	8798125	8798274	473	RERE	8436973	8904667	8813897	15697	473	RERE	-
peak:1303	chr1	8798531	8798680	473	RERE	8436973	8904667	8813897	15291	473	RERE	-
peak:1304	chr1	8871219	8871368	473	RERE	8436973	8904667	8877699	6405	473	RERE	-
peak:1305	chr1	8871860	8872009	473	RERE	8436973	8904667	8877699	5764	473	RERE	-
peak:1306	chr1	8875728	8875877	473	RERE	8436973	8904667	8877699	1896	473	RERE	-
peak:1307	chr1	8877552	8877701	473	RERE	8436973	8904667	8877699	72	473	RERE	-
peak:1308	chr1	8882773	8882922	473	RERE	8436973	8904667	8877699	-5147	473	RERE	-
peak:1309	chr1	8884427	8884576	473	RERE	8436973	8904667	8877699	-6801	473	RERE	-
peak:1310	chr1	8889776	8889925	473	RERE	8436973	8904667	8877699	-12150	473	RERE	-
peak:1311	chr1	8900109	8900258	473	RERE	8436973	8904667	8877699	-22483	473	RERE	-
peak:1312	chr1	8908979	8909128	2023	ENO1	8904668	8972522	8931635	22581	2023	ENO1	-
peak:1313	chr1	8929347	8929496	2023	ENO1	8904668	8972522	8931635	2213	2023	ENO1	-
peak:1314	chr1	8931822	8931971	2023	ENO1	8904668	8972522	8931635	-260	2023	ENO1	-
peak:1315	chr1	8933748	8933897	2023	ENO1	8904668	8972522	8931635	-2186	2023	ENO1	-
peak:1316	chr1	8937060	8937209	2023	ENO1	8904668	8972522	8939151	2016	2023	ENO1	-
peak:1317	chr1	8938690	8938839	2023	ENO1	8904668	8972522	8939151	386	2023	ENO1	-
peak:1318	chr1	8944330	8944479	2023	ENO1	8904668	8972522	8939151	-5252	2023	ENO1	-
peak:1319	chr1	8964362	8964511	2023	ENO1	8904668	8972522	8939151	-25284	2023	ENO1	-
peak:1320	chr1	8970452	8970601	2023	ENO1	8904668	8972522	8939151	-31374	2023	ENO1	-
peak:1321	chr1	8971509	8971658	2023	ENO1	8904668	8972522	8939151	-32431	2023	ENO1	-
peak:1322	chr1	8972072	8972221	2023	ENO1	8904668	8972522	8939151	-32994	2023	ENO1	-
peak:1323	chr1	8980831	8980980	765	CA6	8972523	9046148	9005893	-24987	765	CA6	+
peak:1324	chr1	8982148	8982297	765	CA6	8972523	9046148	9005893	-23670	765	CA6	+
peak:1325	chr1	8985355	8985504	765	CA6	8972523	9046148	9005893	-20463	765	CA6	+
peak:1326	chr1	8985809	8985958	765	CA6	8972523	9046148	9005893	-20009	765	CA6	+
peak:1327	chr1	8989924	8990073	765	CA6	8972523	9046148	9005893	-15894	765	CA6	+
peak:1328	chr1	8999852	9000001	765	CA6	8972523	9046148	9005893	-5966	765	CA6	+
peak:1329	chr1	9003816	9003965	765	CA6	8972523	9046148	9005893	-2002	765	CA6	+
peak:1330	chr1	9011489	9011638	765	CA6	8972523	9046148	9005893	5669	765	CA6	+
peak:1331	chr1	9016962	9017111	765	CA6	8972523	9046148	9005893	11142	765	CA6	+
peak:1332	chr1	9018058	9018207	765	CA6	8972523	9046148	9005893	12238	765	CA6	+
peak:1333	chr1	9022714	9022863	765	CA6	8972523	9046148	9005893	16894	765	CA6	+
peak:1334	chr1	9023159	9023308	765	CA6	8972523	9046148	9005893	17339	765	CA6	+
peak:1335	chr1	9024894	9025043	765	CA6	8972523	9046148	9005893	19074	765	CA6	+
peak:1336	chr1	9032367	9032516	765	CA6	8972523	9046148	9005893	26547	765	CA6	+
peak:1337	chr1	9037333	9037482	765	CA6	8972523	9046148	9005893	31513	765	CA6	+
peak:1338	chr1	9041370	9041519	765	CA6	8972523	9046148	9005893	35550	765	CA6	+
peak:1339	chr1	9050005	9050154	155184	SLC2A7	9046149	9097861	9086404	36324	155184	SLC2A7	-
peak:1340	chr1	9053274	9053423	155184	SLC2A7	9046149	9097861	9086404	33055	155184	SLC2A7	-
peak:1341	chr1	9065306	9065455	155184	SLC2A7	9046149	9097861	9086404	21023	155184	SLC2A7	-
peak:1342	chr1	9070106	9070255	155184	SLC2A7	9046149	9097861	9086404	16223	155184	SLC2A7	-
peak:1343	chr1	9080176	9080325	155184	SLC2A7	9046149	9097861	9086404	6153	155184	SLC2A7	-
peak:1344	chr1	9081709	9081858	155184	SLC2A7	9046149	9097861	9086404	4620	155184	SLC2A7	-
peak:1345	chr1	9086260	9086409	155184	SLC2A7	9046149	9097861	9086404	69	155184	SLC2A7	-
peak:1346	chr1	9098608	9098757	6518	SLC2A5	9097862	9168869	9109319	10636	6518	SLC2A5	-
peak:1347	chr1	9099133	9099282	6518	SLC2A5	9097862	9168869	9109319	10111	6518	SLC2A5	-
peak:1348	chr1	9120531	9120680	6518	SLC2A5	9097862	9168869	9129653	9047	6518	SLC2A5	-
peak:1349	chr1	9121714	9121863	6518	SLC2A5	9097862	9168869	9129653	7864	6518	SLC2A5	-
peak:1350	chr1	9122391	9122540	6518	SLC2A5	9097862	9168869	9129653	7187	6518	SLC2A5	-
peak:1351	chr1	9131604	9131753	6518	SLC2A5	9097862	9168869	9129887	-1790	6518	SLC2A5	-
peak:1352	chr1	9132213	9132362	6518	SLC2A5	9097862	9168869	9129887	-2399	6518	SLC2A5	-
peak:1353	chr1	9137948	9138097	6518	SLC2A5	9097862	9168869	9129887	-8134	6518	SLC2A5	-
peak:1354	chr1	9148329	9148478	6518	SLC2A5	9097862	9168869	9148510	106	6518	SLC2A5	-
peak:1355	chr1	9150711	9150860	6518	SLC2A5	9097862	9168869	9148510	-2274	6518	SLC2A5	-
peak:1356	chr1	9151735	9151884	6518	SLC2A5	9097862	9168869	9148510	-3298	6518	SLC2A5	-
peak:1357	chr1	9153217	9153366	6518	SLC2A5	9097862	9168869	9148510	-4780	6518	SLC2A5	-
peak:1358	chr1	9154175	9154324	6518	SLC2A5	9097862	9168869	9148510	-5738	6518	SLC2A5	-
peak:1359	chr1	9154675	9154824	6518	SLC2A5	9097862	9168869	9148510	-6238	6518	SLC2A5	-
peak:1360	chr1	9165377	9165526	6518	SLC2A5	9097862	9168869	9148510	-16940	6518	SLC2A5	-
peak:1361	chr1	9167184	9167333	6518	SLC2A5	9097862	9168869	9148510	-18747	6518	SLC2A5	-
peak:1362	chr1	9168341	9168490	6518	SLC2A5	9097862	9168869	9148510	-19904	6518	SLC2A5	-
peak:1363	chr1	9180022	9180171	80045	GPR157	9168870	9200532	9189229	9132	80045	GPR157	-
peak:1364	chr1	9182166	9182315	80045	GPR157	9168870	9200532	9189229	6988	80045	GPR157	-
peak:1365	chr1	9188425	9188574	80045	GPR157	9168870	9200532	9189229	729	80045	GPR157	-
peak:1366	chr1	9189532	9189681	80045	GPR157	9168870	9200532	9189229	-376	80045	GPR157	-
peak:1367	chr1	9202415	9202564	407040	MIR34A	9200533	9253349	9211836	9346	407040	MIR34A	-
peak:1368	chr1	9202992	9203141	407040	MIR34A	9200533	9253349	9211836	8769	407040	MIR34A	-
peak:1369	chr1	9206338	9206487	407040	MIR34A	9200533	9253349	9211836	5423	407040	MIR34A	-
peak:1370	chr1	9208756	9208905	407040	MIR34A	9200533	9253349	9211836	3005	407040	MIR34A	-
peak:1371	chr1	9210256	9210405	407040	MIR34A	9200533	9253349	9211836	1505	407040	MIR34A	-
peak:1372	chr1	9214176	9214325	407040	MIR34A	9200533	9253349	9211836	-2413	407040	MIR34A	-
peak:1373	chr1	9217242	9217391	407040	MIR34A	9200533	9253349	9211836	-5479	407040	MIR34A	-
peak:1374	chr1	9220302	9220451	407040	MIR34A	9200533	9253349	9211836	-8539	407040	MIR34A	-
peak:1375	chr1	9221649	9221798	407040	MIR34A	9200533	9253349	9211836	-9886	407040	MIR34A	-
peak:1376	chr1	9222201	9222350	407040	MIR34A	9200533	9253349	9211836	-10438	407040	MIR34A	-
peak:1377	chr1	9223162	9223311	407040	MIR34A	9200533	9253349	9211836	-11399	407040	MIR34A	-
peak:1378	chr1	9223762	9223911	407040	MIR34A	9200533	9253349	9211836	-11999	407040	MIR34A	-
peak:1379	chr1	9226738	9226887	407040	MIR34A	9200533	9253349	9211836	-14975	407040	MIR34A	-
peak:1380	chr1	9234100	9234249	407040	MIR34A	9200533	9253349	9211836	-22337	407040	MIR34A	-
peak:1381	chr1	9240483	9240632	407040	MIR34A	9200533	9253349	9211836	-28720	407040	MIR34A	-
peak:1382	chr1	9242370	9242519	407040	MIR34A	9200533	9253349	9211836	-30607	407040	MIR34A	-
peak:1383	chr1	9243251	9243400	407040	MIR34A	9200533	9253349	9211836	-31488	407040	MIR34A	-
peak:1384	chr1	9259115	9259264	9563	H6PD	9253350	9323902	9294863	-35673	9563	H6PD	+
peak:1385	chr1	9261801	9261950	9563	H6PD	9253350	9323902	9294863	-32987	9563	H6PD	+
peak:1386	chr1	9262749	9262898	9563	H6PD	9253350	9323902	9294863	-32039	9563	H6PD	+
peak:1387	chr1	9274437	9274586	9563	H6PD	9253350	9323902	9294863	-20351	9563	H6PD	+
peak:1388	chr1	9275342	9275491	9563	H6PD	9253350	9323902	9294863	-19446	9563	H6PD	+
peak:1389	chr1	9292323	9292472	9563	H6PD	9253350	9323902	9294863	-2465	9563	H6PD	+
peak:1390	chr1	9293330	9293479	9563	H6PD	9253350	9323902	9294863	-1458	9563	H6PD	+
peak:1391	chr1	9294583	9294732	9563	H6PD	9253350	9323902	9294863	-205	9563	H6PD	+
peak:1392	chr1	9295319	9295468	9563	H6PD	9253350	9323902	9294863	529	9563	H6PD	+
peak:1393	chr1	9298195	9298344	9563	H6PD	9253350	9323902	9294863	3405	9563	H6PD	+
peak:1394	chr1	9302725	9302874	9563	H6PD	9253350	9323902	9294863	7935	9563	H6PD	+
peak:1395	chr1	9307672	9307821	9563	H6PD	9253350	9323902	9294863	12882	9563	H6PD	+
peak:1396	chr1	9309209	9309358	9563	H6PD	9253350	9323902	9294863	14419	9563	H6PD	+
peak:1397	chr1	9310703	9310852	9563	H6PD	9253350	9323902	9294863	15913	9563	H6PD	+
peak:1398	chr1	9311637	9311786	9563	H6PD	9253350	9323902	9294863	16847	9563	H6PD	+
peak:1399	chr1	9313104	9313253	9563	H6PD	9253350	9323902	9294863	18314	9563	H6PD	+
peak:1400	chr1	9321625	9321774	9563	H6PD	9253350	9323902	9294863	26835	9563	H6PD	+
peak:1401	chr1	9325427	9325576	80176	SPSB1	9323903	9507647	9352941	-27439	80176	SPSB1	+
peak:1402	chr1	9327254	9327403	80176	SPSB1	9323903	9507647	9352941	-25612	80176	SPSB1	+
peak:1403	chr1	9327665	9327814	80176	SPSB1	9323903	9507647	9352941	-25201	80176	SPSB1	+
peak:1404	chr1	9330661	9330810	80176	SPSB1	9323903	9507647	9352941	-22205	80176	SPSB1	+
peak:1405	chr1	9340208	9340357	80176	SPSB1	9323903	9507647	9352941	-12658	80176	SPSB1	+
peak:1406	chr1	9342500	9342649	80176	SPSB1	9323903	9507647	9352941	-10366	80176	SPSB1	+
peak:1407	chr1	9351951	9352100	80176	SPSB1	9323903	9507647	9352941	-915	80176	SPSB1	+
peak:1408	chr1	9352730	9352879	80176	SPSB1	9323903	9507647	9352941	-136	80176	SPSB1	+
peak:1409	chr1	9353470	9353619	80176	SPSB1	9323903	9507647	9352941	602	80176	SPSB1	+
peak:1410	chr1	9355583	9355732	80176	SPSB1	9323903	9507647	9352941	2715	80176	SPSB1	+
peak:1411	chr1	9362432	9362581	80176	SPSB1	9323903	9507647	9352941	9564	80176	SPSB1	+
peak:1412	chr1	9367925	9368074	80176	SPSB1	9323903	9507647	9352941	15057	80176	SPSB1	+
peak:1413	chr1	9373590	9373739	80176	SPSB1	9323903	9507647	9352941	20722	80176	SPSB1	+
peak:1414	chr1	9374324	9374473	80176	SPSB1	9323903	9507647	9352941	21456	80176	SPSB1	+
peak:1415	chr1	9376255	9376404	80176	SPSB1	9323903	9507647	9352941	23387	80176	SPSB1	+
peak:1416	chr1	9378251	9378400	80176	SPSB1	9323903	9507647	9352941	25383	80176	SPSB1	+
peak:1417	chr1	9379809	9379958	80176	SPSB1	9323903	9507647	9352941	26941	80176	SPSB1	+
peak:1418	chr1	9380908	9381057	80176	SPSB1	9323903	9507647	9352941	28040	80176	SPSB1	+
peak:1419	chr1	9383058	9383207	80176	SPSB1	9323903	9507647	9352941	30190	80176	SPSB1	+
peak:1420	chr1	9384009	9384158	80176	SPSB1	9323903	9507647	9352941	31141	80176	SPSB1	+
peak:1421	chr1	9385214	9385363	80176	SPSB1	9323903	9507647	9415766	-30477	80176	SPSB1	+
peak:1422	chr1	9389165	9389314	80176	SPSB1	9323903	9507647	9415766	-26526	80176	SPSB1	+
peak:1423	chr1	9398096	9398245	80176	SPSB1	9323903	9507647	9415766	-17595	80176	SPSB1	+
peak:1424	chr1	9400681	9400830	80176	SPSB1	9323903	9507647	9415766	-15010	80176	SPSB1	+
peak:1425	chr1	9407826	9407975	80176	SPSB1	9323903	9507647	9415766	-7865	80176	SPSB1	+
peak:1426	chr1	9410693	9410842	80176	SPSB1	9323903	9507647	9415766	-4998	80176	SPSB1	+
peak:1427	chr1	9412029	9412178	80176	SPSB1	9323903	9507647	9415766	-3662	80176	SPSB1	+
peak:1428	chr1	9412648	9412797	80176	SPSB1	9323903	9507647	9415766	-3043	80176	SPSB1	+
peak:1429	chr1	9413127	9413276	80176	SPSB1	9323903	9507647	9415766	-2564	80176	SPSB1	+
peak:1430	chr1	9417911	9418060	80176	SPSB1	9323903	9507647	9415766	2218	80176	SPSB1	+
peak:1431	chr1	9418742	9418891	80176	SPSB1	9323903	9507647	9415766	3049	80176	SPSB1	+
peak:1432	chr1	9420678	9420827	80176	SPSB1	9323903	9507647	9415766	4985	80176	SPSB1	+
peak:1433	chr1	9429660	9429809	80176	SPSB1	9323903	9507647	9415766	13967	80176	SPSB1	+
peak:1434	chr1	9431403	9431552	80176	SPSB1	9323903	9507647	9415766	15710	80176	SPSB1	+
peak:1435	chr1	9436753	9436902	80176	SPSB1	9323903	9507647	9415766	21060	80176	SPSB1	+
peak:1436	chr1	9440650	9440799	80176	SPSB1	9323903	9507647	9415766	24957	80176	SPSB1	+
peak:1437	chr1	9443223	9443372	80176	SPSB1	9323903	9507647	9415766	27530	80176	SPSB1	+
peak:1438	chr1	9444478	9444627	80176	SPSB1	9323903	9507647	9415766	28785	80176	SPSB1	+
peak:1439	chr1	9445039	9445188	80176	SPSB1	9323903	9507647	9415766	29346	80176	SPSB1	+
peak:1440	chr1	9445682	9445831	80176	SPSB1	9323903	9507647	9415766	29989	80176	SPSB1	+
peak:1441	chr1	9446385	9446534	80176	SPSB1	9323903	9507647	9415766	30692	80176	SPSB1	+
peak:1442	chr1	9448939	9449088	80176	SPSB1	9323903	9507647	9415766	33246	80176	SPSB1	+
peak:1443	chr1	9451053	9451202	80176	SPSB1	9323903	9507647	9415766	35360	80176	SPSB1	+
peak:1444	chr1	9458377	9458526	80176	SPSB1	9323903	9507647	9415766	42684	80176	SPSB1	+
peak:1445	chr1	9459662	9459811	80176	SPSB1	9323903	9507647	9415766	43969	80176	SPSB1	+
peak:1446	chr1	9461317	9461466	80176	SPSB1	9323903	9507647	9415766	45624	80176	SPSB1	+
peak:1447	chr1	9461881	9462030	80176	SPSB1	9323903	9507647	9415766	46188	80176	SPSB1	+
peak:1448	chr1	9464535	9464684	80176	SPSB1	9323903	9507647	9415766	48842	80176	SPSB1	+
peak:1449	chr1	9465525	9465674	80176	SPSB1	9323903	9507647	9415766	49832	80176	SPSB1	+
peak:1450	chr1	9473234	9473383	80176	SPSB1	9323903	9507647	9415766	57541	80176	SPSB1	+
peak:1451	chr1	9476692	9476841	80176	SPSB1	9323903	9507647	9415766	60999	80176	SPSB1	+
peak:1452	chr1	9478285	9478434	80176	SPSB1	9323903	9507647	9415766	62592	80176	SPSB1	+
peak:1453	chr1	9478908	9479057	80176	SPSB1	9323903	9507647	9415766	63215	80176	SPSB1	+
peak:1454	chr1	9500821	9500970	80176	SPSB1	9323903	9507647	9415766	85128	80176	SPSB1	+
peak:1455	chr1	9503925	9504074	80176	SPSB1	9323903	9507647	9415766	88232	80176	SPSB1	+
peak:1456	chr1	9508581	9508730	84275	SLC25A33	9507648	9624230	9599528	-90872	84275	SLC25A33	+
peak:1457	chr1	9516044	9516193	84275	SLC25A33	9507648	9624230	9599528	-83409	84275	SLC25A33	+
peak:1458	chr1	9520111	9520260	84275	SLC25A33	9507648	9624230	9599528	-79342	84275	SLC25A33	+
peak:1459	chr1	9533163	9533312	84275	SLC25A33	9507648	9624230	9599528	-66290	84275	SLC25A33	+
peak:1460	chr1	9537050	9537199	84275	SLC25A33	9507648	9624230	9599528	-62403	84275	SLC25A33	+
peak:1461	chr1	9537535	9537684	84275	SLC25A33	9507648	9624230	9599528	-61918	84275	SLC25A33	+
peak:1462	chr1	9555120	9555269	84275	SLC25A33	9507648	9624230	9599528	-44333	84275	SLC25A33	+
peak:1463	chr1	9563114	9563263	84275	SLC25A33	9507648	9624230	9599528	-36339	84275	SLC25A33	+
peak:1464	chr1	9574872	9575021	84275	SLC25A33	9507648	9624230	9599528	-24581	84275	SLC25A33	+
peak:1465	chr1	9576182	9576331	84275	SLC25A33	9507648	9624230	9599528	-23271	84275	SLC25A33	+
peak:1466	chr1	9580754	9580903	84275	SLC25A33	9507648	9624230	9599528	-18699	84275	SLC25A33	+
peak:1467	chr1	9593133	9593282	84275	SLC25A33	9507648	9624230	9599528	-6320	84275	SLC25A33	+
peak:1468	chr1	9597335	9597484	84275	SLC25A33	9507648	9624230	9599528	-2118	84275	SLC25A33	+
peak:1469	chr1	9599311	9599460	84275	SLC25A33	9507648	9624230	9599528	-142	84275	SLC25A33	+
peak:1470	chr1	9600155	9600304	84275	SLC25A33	9507648	9624230	9599528	700	84275	SLC25A33	+
peak:1471	chr1	9601220	9601369	84275	SLC25A33	9507648	9624230	9599528	1765	84275	SLC25A33	+
peak:1472	chr1	9621160	9621309	84275	SLC25A33	9507648	9624230	9599528	21705	84275	SLC25A33	+
peak:1473	chr1	9639599	9639748	199953	TMEM201	9624231	9684353	9648932	-9258	199953	TMEM201	+
peak:1474	chr1	9648691	9648840	199953	TMEM201	9624231	9684353	9648932	-166	199953	TMEM201	+
peak:1475	chr1	9649724	9649873	199953	TMEM201	9624231	9684353	9648932	865	199953	TMEM201	+
peak:1476	chr1	9650474	9650623	199953	TMEM201	9624231	9684353	9648932	1615	199953	TMEM201	+
peak:1477	chr1	9651026	9651175	199953	TMEM201	9624231	9684353	9648932	2167	199953	TMEM201	+
peak:1478	chr1	9651666	9651815	199953	TMEM201	9624231	9684353	9648932	2807	199953	TMEM201	+
peak:1479	chr1	9652115	9652264	199953	TMEM201	9624231	9684353	9648932	3256	199953	TMEM201	+
peak:1480	chr1	9653586	9653735	199953	TMEM201	9624231	9684353	9656917	-3256	199953	TMEM201	+
peak:1481	chr1	9654551	9654700	199953	TMEM201	9624231	9684353	9656917	-2291	199953	TMEM201	+
peak:1482	chr1	9655333	9655482	199953	TMEM201	9624231	9684353	9656917	-1509	199953	TMEM201	+
peak:1483	chr1	9656766	9656915	199953	TMEM201	9624231	9684353	9656917	-76	199953	TMEM201	+
peak:1484	chr1	9660953	9661102	199953	TMEM201	9624231	9684353	9656917	4109	199953	TMEM201	+
peak:1485	chr1	9661579	9661728	199953	TMEM201	9624231	9684353	9656917	4735	199953	TMEM201	+
peak:1486	chr1	9665949	9666098	199953	TMEM201	9624231	9684353	9656917	9105	199953	TMEM201	+
peak:1487	chr1	9667531	9667680	199953	TMEM201	9624231	9684353	9656917	10687	199953	TMEM201	+
peak:1488	chr1	9668820	9668969	199953	TMEM201	9624231	9684353	9656917	11976	199953	TMEM201	+
peak:1489	chr1	9670719	9670868	199953	TMEM201	9624231	9684353	9656917	13875	199953	TMEM201	+
peak:1490	chr1	9674065	9674214	199953	TMEM201	9624231	9684353	9656917	17221	199953	TMEM201	+
peak:1491	chr1	9684483	9684632	5293	PIK3CD	9684354	9781883	9711790	-27232	5293	PIK3CD	+
peak:1492	chr1	9688767	9688916	5293	PIK3CD	9684354	9781883	9711790	-22948	5293	PIK3CD	+
peak:1493	chr1	9690858	9691007	5293	PIK3CD	9684354	9781883	9711790	-20857	5293	PIK3CD	+
peak:1494	chr1	9712363	9712512	5293	PIK3CD	9684354	9781883	9711790	646	5293	PIK3CD	+
peak:1495	chr1	9716069	9716218	5293	PIK3CD	9684354	9781883	9711790	4352	5293	PIK3CD	+
peak:1496	chr1	9717732	9717881	5293	PIK3CD	9684354	9781883	9711790	6015	5293	PIK3CD	+
peak:1497	chr1	9747448	9747597	5293	PIK3CD	9684354	9781883	9751525	-4002	5293	PIK3CD	+
peak:1498	chr1	9749495	9749644	5293	PIK3CD	9684354	9781883	9751525	-1955	5293	PIK3CD	+
peak:1499	chr1	9750102	9750251	5293	PIK3CD	9684354	9781883	9751525	-1348	5293	PIK3CD	+
peak:1500	chr1	9750902	9751051	5293	PIK3CD	9684354	9781883	9751525	-548	5293	PIK3CD	+
peak:1501	chr1	9753949	9754098	5293	PIK3CD	9684354	9781883	9751525	2497	5293	PIK3CD	+
peak:1502	chr1	9760682	9760831	5293	PIK3CD	9684354	9781883	9751525	9230	5293	PIK3CD	+
peak:1503	chr1	9775482	9775631	5293	PIK3CD	9684354	9781883	9770163	5392	5293	PIK3CD	+
peak:1504	chr1	9776807	9776956	5293	PIK3CD	9684354	9781883	9770163	6717	5293	PIK3CD	+
peak:1505	chr1	9777948	9778097	5293	PIK3CD	9684354	9781883	9770163	7858	5293	PIK3CD	+
peak:1506	chr1	9779289	9779438	5293	PIK3CD	9684354	9781883	9770163	9199	5293	PIK3CD	+
peak:1507	chr1	9781046	9781195	5293	PIK3CD	9684354	9781883	9770163	10956	5293	PIK3CD	+
peak:1508	chr1	9781980	9782129	22883	CLSTN1	9781884	9927433	9793604	11549	22883	CLSTN1	-
peak:1509	chr1	9783944	9784093	22883	CLSTN1	9781884	9927433	9793604	9585	22883	CLSTN1	-
peak:1510	chr1	9785082	9785231	22883	CLSTN1	9781884	9927433	9793604	8447	22883	CLSTN1	-
peak:1511	chr1	9786651	9786800	22883	CLSTN1	9781884	9927433	9793604	6878	22883	CLSTN1	-
peak:1512	chr1	9824013	9824162	22883	CLSTN1	9781884	9927433	9793604	-30482	22883	CLSTN1	-
peak:1513	chr1	9828686	9828835	22883	CLSTN1	9781884	9927433	9793604	-35155	22883	CLSTN1	-
peak:1514	chr1	9845613	9845762	22883	CLSTN1	9781884	9927433	9884550	38862	22883	CLSTN1	-
peak:1515	chr1	9847046	9847195	22883	CLSTN1	9781884	9927433	9884550	37429	22883	CLSTN1	-
peak:1516	chr1	9848086	9848235	22883	CLSTN1	9781884	9927433	9884550	36389	22883	CLSTN1	-
peak:1517	chr1	9857270	9857419	22883	CLSTN1	9781884	9927433	9884550	27205	22883	CLSTN1	-
peak:1518	chr1	9863099	9863248	22883	CLSTN1	9781884	9927433	9884550	21376	22883	CLSTN1	-
peak:1519	chr1	9864559	9864708	22883	CLSTN1	9781884	9927433	9884550	19916	22883	CLSTN1	-
peak:1520	chr1	9867692	9867841	22883	CLSTN1	9781884	9927433	9884550	16783	22883	CLSTN1	-
peak:1521	chr1	9869199	9869348	22883	CLSTN1	9781884	9927433	9884550	15276	22883	CLSTN1	-
peak:1522	chr1	9870212	9870361	22883	CLSTN1	9781884	9927433	9884550	14263	22883	CLSTN1	-
peak:1523	chr1	9871917	9872066	22883	CLSTN1	9781884	9927433	9884550	12558	22883	CLSTN1	-
peak:1524	chr1	9876858	9877007	22883	CLSTN1	9781884	9927433	9884550	7617	22883	CLSTN1	-
peak:1525	chr1	9883232	9883381	22883	CLSTN1	9781884	9927433	9884550	1243	22883	CLSTN1	-
peak:1526	chr1	9883873	9884022	22883	CLSTN1	9781884	9927433	9884550	602	22883	CLSTN1	-
peak:1527	chr1	9884473	9884622	22883	CLSTN1	9781884	9927433	9884550	2	22883	CLSTN1	-
peak:1528	chr1	9885504	9885653	22883	CLSTN1	9781884	9927433	9884550	-1027	22883	CLSTN1	-
peak:1529	chr1	9891257	9891406	22883	CLSTN1	9781884	9927433	9884550	-6780	22883	CLSTN1	-
peak:1530	chr1	9895764	9895913	22883	CLSTN1	9781884	9927433	9884550	-11287	22883	CLSTN1	-
peak:1531	chr1	9902043	9902192	22883	CLSTN1	9781884	9927433	9884550	-17566	22883	CLSTN1	-
peak:1532	chr1	9903166	9903315	22883	CLSTN1	9781884	9927433	9884550	-18689	22883	CLSTN1	-
peak:1533	chr1	9903616	9903765	22883	CLSTN1	9781884	9927433	9884550	-19139	22883	CLSTN1	-
peak:1534	chr1	9904513	9904662	22883	CLSTN1	9781884	9927433	9884550	-20036	22883	CLSTN1	-
peak:1535	chr1	9906003	9906152	22883	CLSTN1	9781884	9927433	9884550	-21526	22883	CLSTN1	-
peak:1536	chr1	9906616	9906765	22883	CLSTN1	9781884	9927433	9884550	-22139	22883	CLSTN1	-
peak:1537	chr1	9907100	9907249	22883	CLSTN1	9781884	9927433	9884550	-22623	22883	CLSTN1	-
peak:1538	chr1	9910940	9911089	22883	CLSTN1	9781884	9927433	9884550	-26463	22883	CLSTN1	-
peak:1539	chr1	9911893	9912042	22883	CLSTN1	9781884	9927433	9884550	-27416	22883	CLSTN1	-
peak:1540	chr1	9923547	9923696	22883	CLSTN1	9781884	9927433	9884550	-39070	22883	CLSTN1	-
peak:1541	chr1	9926188	9926337	22883	CLSTN1	9781884	9927433	9884550	-41711	22883	CLSTN1	-
peak:1542	chr1	9931036	9931185	56998	CTNNBIP1	9927434	9986578	9970316	39205	56998	CTNNBIP1	-
peak:1543	chr1	9931918	9932067	56998	CTNNBIP1	9927434	9986578	9970316	38323	56998	CTNNBIP1	-
peak:1544	chr1	9932839	9932988	56998	CTNNBIP1	9927434	9986578	9970316	37402	56998	CTNNBIP1	-
peak:1545	chr1	9938000	9938149	56998	CTNNBIP1	9927434	9986578	9970316	32241	56998	CTNNBIP1	-
peak:1546	chr1	9938682	9938831	56998	CTNNBIP1	9927434	9986578	9970316	31559	56998	CTNNBIP1	-
peak:1547	chr1	9942554	9942703	56998	CTNNBIP1	9927434	9986578	9970316	27687	56998	CTNNBIP1	-
peak:1548	chr1	9944123	9944272	56998	CTNNBIP1	9927434	9986578	9970316	26118	56998	CTNNBIP1	-
peak:1549	chr1	9946235	9946384	56998	CTNNBIP1	9927434	9986578	9970316	24006	56998	CTNNBIP1	-
peak:1550	chr1	9951271	9951420	56998	CTNNBIP1	9927434	9986578	9970316	18970	56998	CTNNBIP1	-
peak:1551	chr1	9967694	9967843	56998	CTNNBIP1	9927434	9986578	9970316	2547	56998	CTNNBIP1	-
peak:1552	chr1	9969633	9969782	56998	CTNNBIP1	9927434	9986578	9970316	608	56998	CTNNBIP1	-
peak:1553	chr1	9970763	9970912	56998	CTNNBIP1	9927434	9986578	9970316	-520	56998	CTNNBIP1	-
peak:1554	chr1	9972274	9972423	56998	CTNNBIP1	9927434	9986578	9970316	-2031	56998	CTNNBIP1	-
peak:1555	chr1	9972813	9972962	56998	CTNNBIP1	9927434	9986578	9970316	-2570	56998	CTNNBIP1	-
peak:1556	chr1	9996770	9996919	84328	LZIC	9986579	10003456	10002840	5995	84328	LZIC	-
peak:1557	chr1	10003128	10003277	84328	LZIC	9986579	10003456	10003387	184	84328	LZIC	-
peak:1558	chr1	10021333	10021482	64802	NMNAT1	10003457	10030370	10003486	17920	64802	NMNAT1	+
peak:1559	chr1	10057210	10057359	116362	RBP7	10030371	10075148	10057255	28	116362	RBP7	+
peak:1560	chr1	10057927	10058076	116362	RBP7	10030371	10075148	10057255	745	116362	RBP7	+
peak:1561	chr1	10079657	10079806	10277	UBE4B	10075149	10250889	10093041	-13309	10277	UBE4B	+
peak:1562	chr1	10089158	10089307	10277	UBE4B	10075149	10250889	10093041	-3808	10277	UBE4B	+
peak:1563	chr1	10093130	10093279	10277	UBE4B	10075149	10250889	10093041	162	10277	UBE4B	+
peak:1564	chr1	10094668	10094817	10277	UBE4B	10075149	10250889	10093041	1700	10277	UBE4B	+
peak:1565	chr1	10095095	10095244	10277	UBE4B	10075149	10250889	10093041	2127	10277	UBE4B	+
peak:1566	chr1	10104561	10104710	10277	UBE4B	10075149	10250889	10093041	11593	10277	UBE4B	+
peak:1567	chr1	10108765	10108914	10277	UBE4B	10075149	10250889	10093041	15797	10277	UBE4B	+
peak:1568	chr1	10125402	10125551	10277	UBE4B	10075149	10250889	10093041	32434	10277	UBE4B	+
peak:1569	chr1	10126148	10126297	10277	UBE4B	10075149	10250889	10093041	33180	10277	UBE4B	+
peak:1570	chr1	10168144	10168293	10277	UBE4B	10075149	10250889	10231014	-62795	10277	UBE4B	+
peak:1571	chr1	10194818	10194967	10277	UBE4B	10075149	10250889	10231014	-36121	10277	UBE4B	+
peak:1572	chr1	10253458	10253607	23095	KIF1B	10250890	10375696	10270764	-17231	23095	KIF1B	+
peak:1573	chr1	10270214	10270363	23095	KIF1B	10250890	10375696	10270764	-475	23095	KIF1B	+
peak:1574	chr1	10271003	10271152	23095	KIF1B	10250890	10375696	10270764	312	23095	KIF1B	+
peak:1575	chr1	10275793	10275942	23095	KIF1B	10250890	10375696	10271674	4192	23095	KIF1B	+
peak:1576	chr1	10276737	10276886	23095	KIF1B	10250890	10375696	10271674	5136	23095	KIF1B	+
peak:1577	chr1	10277208	10277357	23095	KIF1B	10250890	10375696	10271674	5607	23095	KIF1B	+
peak:1578	chr1	10278161	10278310	23095	KIF1B	10250890	10375696	10271674	6560	23095	KIF1B	+
peak:1579	chr1	10301206	10301355	23095	KIF1B	10250890	10375696	10292308	8971	23095	KIF1B	+
peak:1580	chr1	10319719	10319868	23095	KIF1B	10250890	10375696	10292308	27484	23095	KIF1B	+
peak:1581	chr1	10399954	10400103	5226	PGD	10375697	10474622	10459085	-59056	5226	PGD	+
peak:1582	chr1	10413612	10413761	5226	PGD	10375697	10474622	10459085	-45398	5226	PGD	+
peak:1583	chr1	10459089	10459238	5226	PGD	10375697	10474622	10459085	77	5226	PGD	+
peak:1584	chr1	10459837	10459986	5226	PGD	10375697	10474622	10459085	825	5226	PGD	+
peak:1585	chr1	10460350	10460499	5226	PGD	10375697	10474622	10459085	1338	5226	PGD	+
peak:1586	chr1	10475472	10475621	378708	CENPS	10474623	10499967	10490159	-14612	378708	CENPS	+
peak:1587	chr1	10476662	10476811	378708	CENPS	10474623	10499967	10490159	-13422	378708	CENPS	+
peak:1588	chr1	10489179	10489328	378708	CENPS	10474623	10499967	10490159	-905	378708	CENPS	+
peak:1589	chr1	10489734	10489883	378708	CENPS	10474623	10499967	10490159	-350	378708	CENPS	+
peak:1590	chr1	10490767	10490916	378708	CENPS	10474623	10499967	10490159	681	378708	CENPS	+
peak:1591	chr1	10492651	10492800	378708	CENPS	10474623	10499967	10490159	2565	378708	CENPS	+
peak:1592	chr1	10493184	10493333	378708	CENPS	10474623	10499967	10490159	3098	378708	CENPS	+
peak:1593	chr1	10498774	10498923	378708	CENPS	10474623	10499967	10490159	8688	378708	CENPS	+
peak:1594	chr1	10511501	10511650	1325	CORT	10499968	10521194	10509776	1798	1325	CORT	+
peak:1595	chr1	10532367	10532516	1676	DFFA	10521195	10533808	10532613	171	1676	DFFA	-
peak:1596	chr1	10534914	10535063	5195	PEX14	10533809	10654883	10535003	-14	5195	PEX14	+
peak:1597	chr1	10535517	10535666	5195	PEX14	10533809	10654883	10535003	587	5195	PEX14	+
peak:1598	chr1	10564534	10564683	5195	PEX14	10533809	10654883	10588312	-23703	5195	PEX14	+
peak:1599	chr1	10568622	10568771	5195	PEX14	10533809	10654883	10588312	-19615	5195	PEX14	+
peak:1600	chr1	10574974	10575123	5195	PEX14	10533809	10654883	10588312	-13263	5195	PEX14	+
peak:1601	chr1	10579167	10579316	5195	PEX14	10533809	10654883	10588312	-9070	5195	PEX14	+
peak:1602	chr1	10590529	10590678	5195	PEX14	10533809	10654883	10588312	2290	5195	PEX14	+
peak:1603	chr1	10592361	10592510	5195	PEX14	10533809	10654883	10588312	4122	5195	PEX14	+
peak:1604	chr1	10595205	10595354	5195	PEX14	10533809	10654883	10588312	6966	5195	PEX14	+
peak:1605	chr1	10600776	10600925	5195	PEX14	10533809	10654883	10588312	12537	5195	PEX14	+
peak:1606	chr1	10613301	10613450	5195	PEX14	10533809	10654883	10588312	25062	5195	PEX14	+
peak:1607	chr1	10616087	10616236	5195	PEX14	10533809	10654883	10588312	27848	5195	PEX14	+
peak:1608	chr1	10651858	10652007	5195	PEX14	10533809	10654883	10588312	63619	5195	PEX14	+
peak:1609	chr1	10652915	10653064	5195	PEX14	10533809	10654883	10588312	64676	5195	PEX14	+
peak:1610	chr1	10655378	10655527	54897	CASZ1	10654884	10940530	10721455	66002	54897	CASZ1	-
peak:1611	chr1	10661492	10661641	54897	CASZ1	10654884	10940530	10721455	59888	54897	CASZ1	-
peak:1612	chr1	10672669	10672818	54897	CASZ1	10654884	10940530	10721455	48711	54897	CASZ1	-
peak:1613	chr1	10676175	10676324	54897	CASZ1	10654884	10940530	10721455	45205	54897	CASZ1	-
peak:1614	chr1	10682160	10682309	54897	CASZ1	10654884	10940530	10721455	39220	54897	CASZ1	-
peak:1615	chr1	10683099	10683248	54897	CASZ1	10654884	10940530	10721455	38281	54897	CASZ1	-
peak:1616	chr1	10687302	10687451	54897	CASZ1	10654884	10940530	10721455	34078	54897	CASZ1	-
peak:1617	chr1	10689698	10689847	54897	CASZ1	10654884	10940530	10721455	31682	54897	CASZ1	-
peak:1618	chr1	10690343	10690492	54897	CASZ1	10654884	10940530	10721455	31037	54897	CASZ1	-
peak:1619	chr1	10691416	10691565	54897	CASZ1	10654884	10940530	10721455	29964	54897	CASZ1	-
peak:1620	chr1	10692035	10692184	54897	CASZ1	10654884	10940530	10721455	29345	54897	CASZ1	-
peak:1621	chr1	10692905	10693054	54897	CASZ1	10654884	10940530	10721455	28475	54897	CASZ1	-
peak:1622	chr1	10693328	10693477	54897	CASZ1	10654884	10940530	10721455	28052	54897	CASZ1	-
peak:1623	chr1	10694705	10694854	54897	CASZ1	10654884	10940530	10721455	26675	54897	CASZ1	-
peak:1624	chr1	10695683	10695832	54897	CASZ1	10654884	10940530	10721455	25697	54897	CASZ1	-
peak:1625	chr1	10696224	10696373	54897	CASZ1	10654884	10940530	10721455	25156	54897	CASZ1	-
peak:1626	chr1	10697504	10697653	54897	CASZ1	10654884	10940530	10721455	23876	54897	CASZ1	-
peak:1627	chr1	10698280	10698429	54897	CASZ1	10654884	10940530	10721455	23100	54897	CASZ1	-
peak:1628	chr1	10700225	10700374	54897	CASZ1	10654884	10940530	10721455	21155	54897	CASZ1	-
peak:1629	chr1	10701074	10701223	54897	CASZ1	10654884	10940530	10721455	20306	54897	CASZ1	-
peak:1630	chr1	10701538	10701687	54897	CASZ1	10654884	10940530	10721455	19842	54897	CASZ1	-
peak:1631	chr1	10702318	10702467	54897	CASZ1	10654884	10940530	10721455	19062	54897	CASZ1	-
peak:1632	chr1	10710044	10710193	54897	CASZ1	10654884	10940530	10721455	11336	54897	CASZ1	-
peak:1633	chr1	10710984	10711133	54897	CASZ1	10654884	10940530	10721455	10396	54897	CASZ1	-
peak:1634	chr1	10711986	10712135	54897	CASZ1	10654884	10940530	10721455	9394	54897	CASZ1	-
peak:1635	chr1	10713597	10713746	54897	CASZ1	10654884	10940530	10721455	7783	54897	CASZ1	-
peak:1636	chr1	10716784	10716933	54897	CASZ1	10654884	10940530	10721455	4596	54897	CASZ1	-
peak:1637	chr1	10717738	10717887	54897	CASZ1	10654884	10940530	10721455	3642	54897	CASZ1	-
peak:1638	chr1	10718845	10718994	54897	CASZ1	10654884	10940530	10721455	2535	54897	CASZ1	-
peak:1639	chr1	10719302	10719451	54897	CASZ1	10654884	10940530	10721455	2078	54897	CASZ1	-
peak:1640	chr1	10720206	10720355	54897	CASZ1	10654884	10940530	10721455	1174	54897	CASZ1	-
peak:1641	chr1	10721098	10721247	54897	CASZ1	10654884	10940530	10721455	282	54897	CASZ1	-
peak:1642	chr1	10723389	10723538	54897	CASZ1	10654884	10940530	10721455	-2007	54897	CASZ1	-
peak:1643	chr1	10724961	10725110	54897	CASZ1	10654884	10940530	10721455	-3579	54897	CASZ1	-
peak:1644	chr1	10726409	10726558	54897	CASZ1	10654884	10940530	10721455	-5027	54897	CASZ1	-
peak:1645	chr1	10728437	10728586	54897	CASZ1	10654884	10940530	10721455	-7055	54897	CASZ1	-
peak:1646	chr1	10729226	10729375	54897	CASZ1	10654884	10940530	10721455	-7844	54897	CASZ1	-
peak:1647	chr1	10729802	10729951	54897	CASZ1	10654884	10940530	10721455	-8420	54897	CASZ1	-
peak:1648	chr1	10730794	10730943	54897	CASZ1	10654884	10940530	10721455	-9412	54897	CASZ1	-
peak:1649	chr1	10731796	10731945	54897	CASZ1	10654884	10940530	10721455	-10414	54897	CASZ1	-
peak:1650	chr1	10732428	10732577	54897	CASZ1	10654884	10940530	10721455	-11046	54897	CASZ1	-
peak:1651	chr1	10732981	10733130	54897	CASZ1	10654884	10940530	10721455	-11599	54897	CASZ1	-
peak:1652	chr1	10736014	10736163	54897	CASZ1	10654884	10940530	10721455	-14632	54897	CASZ1	-
peak:1653	chr1	10737234	10737383	54897	CASZ1	10654884	10940530	10721455	-15852	54897	CASZ1	-
peak:1654	chr1	10738367	10738516	54897	CASZ1	10654884	10940530	10754507	16065	54897	CASZ1	-
peak:1655	chr1	10739017	10739166	54897	CASZ1	10654884	10940530	10754507	15415	54897	CASZ1	-
peak:1656	chr1	10739835	10739984	54897	CASZ1	10654884	10940530	10754507	14597	54897	CASZ1	-
peak:1657	chr1	10740665	10740814	54897	CASZ1	10654884	10940530	10754507	13767	54897	CASZ1	-
peak:1658	chr1	10741393	10741542	54897	CASZ1	10654884	10940530	10754507	13039	54897	CASZ1	-
peak:1659	chr1	10742349	10742498	54897	CASZ1	10654884	10940530	10754507	12083	54897	CASZ1	-
peak:1660	chr1	10743243	10743392	54897	CASZ1	10654884	10940530	10754507	11189	54897	CASZ1	-
peak:1661	chr1	10744471	10744620	54897	CASZ1	10654884	10940530	10754507	9961	54897	CASZ1	-
peak:1662	chr1	10745705	10745854	54897	CASZ1	10654884	10940530	10754507	8727	54897	CASZ1	-
peak:1663	chr1	10746663	10746812	54897	CASZ1	10654884	10940530	10754507	7769	54897	CASZ1	-
peak:1664	chr1	10747486	10747635	54897	CASZ1	10654884	10940530	10754507	6946	54897	CASZ1	-
peak:1665	chr1	10748013	10748162	54897	CASZ1	10654884	10940530	10754507	6419	54897	CASZ1	-
peak:1666	chr1	10748784	10748933	54897	CASZ1	10654884	10940530	10754507	5648	54897	CASZ1	-
peak:1667	chr1	10752513	10752662	54897	CASZ1	10654884	10940530	10754507	1919	54897	CASZ1	-
peak:1668	chr1	10753954	10754103	54897	CASZ1	10654884	10940530	10754507	478	54897	CASZ1	-
peak:1669	chr1	10755385	10755534	54897	CASZ1	10654884	10940530	10754507	-951	54897	CASZ1	-
peak:1670	chr1	10756086	10756235	54897	CASZ1	10654884	10940530	10754507	-1652	54897	CASZ1	-
peak:1671	chr1	10759328	10759477	54897	CASZ1	10654884	10940530	10754507	-4894	54897	CASZ1	-
peak:1672	chr1	10760271	10760420	54897	CASZ1	10654884	10940530	10754507	-5837	54897	CASZ1	-
peak:1673	chr1	10761723	10761872	54897	CASZ1	10654884	10940530	10754507	-7289	54897	CASZ1	-
peak:1674	chr1	10762635	10762784	54897	CASZ1	10654884	10940530	10754507	-8201	54897	CASZ1	-
peak:1675	chr1	10764450	10764599	54897	CASZ1	10654884	10940530	10754507	-10016	54897	CASZ1	-
peak:1676	chr1	10765342	10765491	54897	CASZ1	10654884	10940530	10754507	-10908	54897	CASZ1	-
peak:1677	chr1	10766814	10766963	54897	CASZ1	10654884	10940530	10754507	-12380	54897	CASZ1	-
peak:1678	chr1	10768356	10768505	54897	CASZ1	10654884	10940530	10754507	-13922	54897	CASZ1	-
peak:1679	chr1	10769058	10769207	54897	CASZ1	10654884	10940530	10754507	-14624	54897	CASZ1	-
peak:1680	chr1	10769910	10770059	54897	CASZ1	10654884	10940530	10754507	-15476	54897	CASZ1	-
peak:1681	chr1	10772960	10773109	54897	CASZ1	10654884	10940530	10754507	-18526	54897	CASZ1	-
peak:1682	chr1	10774889	10775038	54897	CASZ1	10654884	10940530	10754507	-20455	54897	CASZ1	-
peak:1683	chr1	10776950	10777099	54897	CASZ1	10654884	10940530	10754507	-22516	54897	CASZ1	-
peak:1684	chr1	10778154	10778303	54897	CASZ1	10654884	10940530	10754507	-23720	54897	CASZ1	-
peak:1685	chr1	10780871	10781020	54897	CASZ1	10654884	10940530	10754507	-26437	54897	CASZ1	-
peak:1686	chr1	10781839	10781988	54897	CASZ1	10654884	10940530	10754507	-27405	54897	CASZ1	-
peak:1687	chr1	10783143	10783292	54897	CASZ1	10654884	10940530	10754507	-28709	54897	CASZ1	-
peak:1688	chr1	10784747	10784896	54897	CASZ1	10654884	10940530	10754507	-30313	54897	CASZ1	-
peak:1689	chr1	10785210	10785359	54897	CASZ1	10654884	10940530	10754507	-30776	54897	CASZ1	-
peak:1690	chr1	10786427	10786576	54897	CASZ1	10654884	10940530	10754507	-31993	54897	CASZ1	-
peak:1691	chr1	10787124	10787273	54897	CASZ1	10654884	10940530	10754507	-32690	54897	CASZ1	-
peak:1692	chr1	10789211	10789360	54897	CASZ1	10654884	10940530	10754507	-34777	54897	CASZ1	-
peak:1693	chr1	10794064	10794213	54897	CASZ1	10654884	10940530	10754507	-39630	54897	CASZ1	-
peak:1694	chr1	10794913	10795062	54897	CASZ1	10654884	10940530	10754507	-40479	54897	CASZ1	-
peak:1695	chr1	10795554	10795703	54897	CASZ1	10654884	10940530	10754507	-41120	54897	CASZ1	-
peak:1696	chr1	10796063	10796212	54897	CASZ1	10654884	10940530	10754507	-41629	54897	CASZ1	-
peak:1697	chr1	10796860	10797009	54897	CASZ1	10654884	10940530	10754507	-42426	54897	CASZ1	-
peak:1698	chr1	10797431	10797580	54897	CASZ1	10654884	10940530	10754507	-42997	54897	CASZ1	-
peak:1699	chr1	10798356	10798505	54897	CASZ1	10654884	10940530	10754507	-43922	54897	CASZ1	-
peak:1700	chr1	10799590	10799739	54897	CASZ1	10654884	10940530	10754507	-45156	54897	CASZ1	-
peak:1701	chr1	10802200	10802349	54897	CASZ1	10654884	10940530	10754507	-47766	54897	CASZ1	-
peak:1702	chr1	10804093	10804242	54897	CASZ1	10654884	10940530	10754507	-49659	54897	CASZ1	-
peak:1703	chr1	10805932	10806081	54897	CASZ1	10654884	10940530	10856733	50726	54897	CASZ1	-
peak:1704	chr1	10812167	10812316	54897	CASZ1	10654884	10940530	10856733	44491	54897	CASZ1	-
peak:1705	chr1	10813347	10813496	54897	CASZ1	10654884	10940530	10856733	43311	54897	CASZ1	-
peak:1706	chr1	10815995	10816144	54897	CASZ1	10654884	10940530	10856733	40663	54897	CASZ1	-
peak:1707	chr1	10818151	10818300	54897	CASZ1	10654884	10940530	10856733	38507	54897	CASZ1	-
peak:1708	chr1	10819150	10819299	54897	CASZ1	10654884	10940530	10856733	37508	54897	CASZ1	-
peak:1709	chr1	10819717	10819866	54897	CASZ1	10654884	10940530	10856733	36941	54897	CASZ1	-
peak:1710	chr1	10822065	10822214	54897	CASZ1	10654884	10940530	10856733	34593	54897	CASZ1	-
peak:1711	chr1	10822987	10823136	54897	CASZ1	10654884	10940530	10856733	33671	54897	CASZ1	-
peak:1712	chr1	10823442	10823591	54897	CASZ1	10654884	10940530	10856733	33216	54897	CASZ1	-
peak:1713	chr1	10825113	10825262	54897	CASZ1	10654884	10940530	10856733	31545	54897	CASZ1	-
peak:1714	chr1	10825941	10826090	54897	CASZ1	10654884	10940530	10856733	30717	54897	CASZ1	-
peak:1715	chr1	10826986	10827135	54897	CASZ1	10654884	10940530	10856733	29672	54897	CASZ1	-
peak:1716	chr1	10827465	10827614	54897	CASZ1	10654884	10940530	10856733	29193	54897	CASZ1	-
peak:1717	chr1	10828612	10828761	54897	CASZ1	10654884	10940530	10856733	28046	54897	CASZ1	-
peak:1718	chr1	10831981	10832130	54897	CASZ1	10654884	10940530	10856733	24677	54897	CASZ1	-
peak:1719	chr1	10833105	10833254	54897	CASZ1	10654884	10940530	10856733	23553	54897	CASZ1	-
peak:1720	chr1	10834088	10834237	54897	CASZ1	10654884	10940530	10856733	22570	54897	CASZ1	-
peak:1721	chr1	10836560	10836709	54897	CASZ1	10654884	10940530	10856733	20098	54897	CASZ1	-
peak:1722	chr1	10838846	10838995	54897	CASZ1	10654884	10940530	10856733	17812	54897	CASZ1	-
peak:1723	chr1	10842927	10843076	54897	CASZ1	10654884	10940530	10856733	13731	54897	CASZ1	-
peak:1724	chr1	10845090	10845239	54897	CASZ1	10654884	10940530	10856733	11568	54897	CASZ1	-
peak:1725	chr1	10845539	10845688	54897	CASZ1	10654884	10940530	10856733	11119	54897	CASZ1	-
peak:1726	chr1	10848832	10848981	54897	CASZ1	10654884	10940530	10856733	7826	54897	CASZ1	-
peak:1727	chr1	10851516	10851665	54897	CASZ1	10654884	10940530	10856733	5142	54897	CASZ1	-
peak:1728	chr1	10852495	10852644	54897	CASZ1	10654884	10940530	10856733	4163	54897	CASZ1	-
peak:1729	chr1	10854106	10854255	54897	CASZ1	10654884	10940530	10856733	2552	54897	CASZ1	-
peak:1730	chr1	10855443	10855592	54897	CASZ1	10654884	10940530	10856733	1215	54897	CASZ1	-
peak:1731	chr1	10856526	10856675	54897	CASZ1	10654884	10940530	10856733	132	54897	CASZ1	-
peak:1732	chr1	10859374	10859523	54897	CASZ1	10654884	10940530	10856733	-2714	54897	CASZ1	-
peak:1733	chr1	10864348	10864497	54897	CASZ1	10654884	10940530	10856733	-7688	54897	CASZ1	-
peak:1734	chr1	10869431	10869580	54897	CASZ1	10654884	10940530	10856733	-12771	54897	CASZ1	-
peak:1735	chr1	10875157	10875306	54897	CASZ1	10654884	10940530	10856733	-18497	54897	CASZ1	-
peak:1736	chr1	10875849	10875998	54897	CASZ1	10654884	10940530	10856733	-19189	54897	CASZ1	-
peak:1737	chr1	10877133	10877282	54897	CASZ1	10654884	10940530	10856733	-20473	54897	CASZ1	-
peak:1738	chr1	10878571	10878720	54897	CASZ1	10654884	10940530	10856733	-21911	54897	CASZ1	-
peak:1739	chr1	10879765	10879914	54897	CASZ1	10654884	10940530	10856733	-23105	54897	CASZ1	-
peak:1740	chr1	10884961	10885110	54897	CASZ1	10654884	10940530	10856733	-28301	54897	CASZ1	-
peak:1741	chr1	10885759	10885908	54897	CASZ1	10654884	10940530	10856733	-29099	54897	CASZ1	-
peak:1742	chr1	10887604	10887753	54897	CASZ1	10654884	10940530	10856733	-30944	54897	CASZ1	-
peak:1743	chr1	10888263	10888412	54897	CASZ1	10654884	10940530	10856733	-31603	54897	CASZ1	-
peak:1744	chr1	10890277	10890426	54897	CASZ1	10654884	10940530	10856733	-33617	54897	CASZ1	-
peak:1745	chr1	10891094	10891243	54897	CASZ1	10654884	10940530	10856733	-34434	54897	CASZ1	-
peak:1746	chr1	10895273	10895422	54897	CASZ1	10654884	10940530	10856733	-38613	54897	CASZ1	-
peak:1747	chr1	10896021	10896170	54897	CASZ1	10654884	10940530	10856733	-39361	54897	CASZ1	-
peak:1748	chr1	10897228	10897377	54897	CASZ1	10654884	10940530	10856733	-40568	54897	CASZ1	-
peak:1749	chr1	10910179	10910328	54897	CASZ1	10654884	10940530	10856733	-53519	54897	CASZ1	-
peak:1750	chr1	10916595	10916744	54897	CASZ1	10654884	10940530	10856733	-59935	54897	CASZ1	-
peak:1751	chr1	10917162	10917311	54897	CASZ1	10654884	10940530	10856733	-60502	54897	CASZ1	-
peak:1752	chr1	10918392	10918541	54897	CASZ1	10654884	10940530	10856733	-61732	54897	CASZ1	-
peak:1753	chr1	10920679	10920828	54897	CASZ1	10654884	10940530	10856733	-64019	54897	CASZ1	-
peak:1754	chr1	10921962	10922111	54897	CASZ1	10654884	10940530	10856733	-65302	54897	CASZ1	-
peak:1755	chr1	10926113	10926262	54897	CASZ1	10654884	10940530	10856733	-69453	54897	CASZ1	-
peak:1756	chr1	10926733	10926882	54897	CASZ1	10654884	10940530	10856733	-70073	54897	CASZ1	-
peak:1757	chr1	10927419	10927568	54897	CASZ1	10654884	10940530	10856733	-70759	54897	CASZ1	-
peak:1758	chr1	10929802	10929951	54897	CASZ1	10654884	10940530	10856733	-73142	54897	CASZ1	-
peak:1759	chr1	10930265	10930414	54897	CASZ1	10654884	10940530	10856733	-73605	54897	CASZ1	-
peak:1760	chr1	10931076	10931225	54897	CASZ1	10654884	10940530	10856733	-74416	54897	CASZ1	-
peak:1761	chr1	10938728	10938877	54897	CASZ1	10654884	10940530	10856733	-82068	54897	CASZ1	-
peak:1762	chr1	10941794	10941943	148345	C1orf127	10940531	11057386	11024328	82459	148345	C1orf127	-
peak:1763	chr1	10948528	10948677	148345	C1orf127	10940531	11057386	11024328	75725	148345	C1orf127	-
peak:1764	chr1	10950457	10950606	148345	C1orf127	10940531	11057386	11024328	73796	148345	C1orf127	-
peak:1765	chr1	10951366	10951515	148345	C1orf127	10940531	11057386	11024328	72887	148345	C1orf127	-
peak:1766	chr1	10952698	10952847	148345	C1orf127	10940531	11057386	11024328	71555	148345	C1orf127	-
peak:1767	chr1	10954820	10954969	148345	C1orf127	10940531	11057386	11024328	69433	148345	C1orf127	-
peak:1768	chr1	10957428	10957577	148345	C1orf127	10940531	11057386	11024328	66825	148345	C1orf127	-
peak:1769	chr1	10958664	10958813	148345	C1orf127	10940531	11057386	11024328	65589	148345	C1orf127	-
peak:1770	chr1	10959972	10960121	148345	C1orf127	10940531	11057386	11024328	64281	148345	C1orf127	-
peak:1771	chr1	10960578	10960727	148345	C1orf127	10940531	11057386	11024328	63675	148345	C1orf127	-
peak:1772	chr1	10961530	10961679	148345	C1orf127	10940531	11057386	11024328	62723	148345	C1orf127	-
peak:1773	chr1	10962467	10962616	148345	C1orf127	10940531	11057386	11024328	61786	148345	C1orf127	-
peak:1774	chr1	10966055	10966204	148345	C1orf127	10940531	11057386	11024328	58198	148345	C1orf127	-
peak:1775	chr1	10967021	10967170	148345	C1orf127	10940531	11057386	11024328	57232	148345	C1orf127	-
peak:1776	chr1	10968515	10968664	148345	C1orf127	10940531	11057386	11024328	55738	148345	C1orf127	-
peak:1777	chr1	10970469	10970618	148345	C1orf127	10940531	11057386	11024328	53784	148345	C1orf127	-
peak:1778	chr1	10971646	10971795	148345	C1orf127	10940531	11057386	11024328	52607	148345	C1orf127	-
peak:1779	chr1	10974425	10974574	148345	C1orf127	10940531	11057386	11024328	49828	148345	C1orf127	-
peak:1780	chr1	10975735	10975884	148345	C1orf127	10940531	11057386	11024328	48518	148345	C1orf127	-
peak:1781	chr1	10976467	10976616	148345	C1orf127	10940531	11057386	11024328	47786	148345	C1orf127	-
peak:1782	chr1	10977196	10977345	148345	C1orf127	10940531	11057386	11024328	47057	148345	C1orf127	-
peak:1783	chr1	10991855	10992004	148345	C1orf127	10940531	11057386	11024328	32398	148345	C1orf127	-
peak:1784	chr1	10993859	10994008	148345	C1orf127	10940531	11057386	11024328	30394	148345	C1orf127	-
peak:1785	chr1	10995341	10995490	148345	C1orf127	10940531	11057386	11024328	28912	148345	C1orf127	-
peak:1786	chr1	10997603	10997752	148345	C1orf127	10940531	11057386	11024328	26650	148345	C1orf127	-
peak:1787	chr1	10998961	10999110	148345	C1orf127	10940531	11057386	11024328	25292	148345	C1orf127	-
peak:1788	chr1	11000268	11000417	148345	C1orf127	10940531	11057386	11024328	23985	148345	C1orf127	-
peak:1789	chr1	11002070	11002219	148345	C1orf127	10940531	11057386	11024328	22183	148345	C1orf127	-
peak:1790	chr1	11003318	11003467	148345	C1orf127	10940531	11057386	11024328	20935	148345	C1orf127	-
peak:1791	chr1	11004340	11004489	148345	C1orf127	10940531	11057386	11024328	19913	148345	C1orf127	-
peak:1792	chr1	11004753	11004902	148345	C1orf127	10940531	11057386	11024328	19500	148345	C1orf127	-
peak:1793	chr1	11007926	11008075	148345	C1orf127	10940531	11057386	11024328	16327	148345	C1orf127	-
peak:1794	chr1	11011057	11011206	148345	C1orf127	10940531	11057386	11024328	13196	148345	C1orf127	-
peak:1795	chr1	11019699	11019848	148345	C1orf127	10940531	11057386	11024328	4554	148345	C1orf127	-
peak:1796	chr1	11021147	11021296	148345	C1orf127	10940531	11057386	11024328	3106	148345	C1orf127	-
peak:1797	chr1	11022067	11022216	148345	C1orf127	10940531	11057386	11024328	2186	148345	C1orf127	-
peak:1798	chr1	11025151	11025300	148345	C1orf127	10940531	11057386	11024328	-896	148345	C1orf127	-
peak:1799	chr1	11025632	11025781	148345	C1orf127	10940531	11057386	11024328	-1377	148345	C1orf127	-
peak:1800	chr1	11027341	11027490	148345	C1orf127	10940531	11057386	11024328	-3086	148345	C1orf127	-
peak:1801	chr1	11029950	11030099	148345	C1orf127	10940531	11057386	11024328	-5695	148345	C1orf127	-
peak:1802	chr1	11033890	11034039	148345	C1orf127	10940531	11057386	11042094	8129	148345	C1orf127	-
peak:1803	chr1	11036250	11036399	148345	C1orf127	10940531	11057386	11042094	5769	148345	C1orf127	-
peak:1804	chr1	11040271	11040420	148345	C1orf127	10940531	11057386	11042094	1748	148345	C1orf127	-
peak:1805	chr1	11048927	11049076	148345	C1orf127	10940531	11057386	11042094	-6906	148345	C1orf127	-
peak:1806	chr1	11050314	11050463	148345	C1orf127	10940531	11057386	11042094	-8293	148345	C1orf127	-
peak:1807	chr1	11050886	11051035	148345	C1orf127	10940531	11057386	11042094	-8865	148345	C1orf127	-
peak:1808	chr1	11071195	11071344	23435	TARDBP	11057387	11089987	11072679	-1409	23435	TARDBP	+
peak:1809	chr1	11072191	11072340	23435	TARDBP	11057387	11089987	11072679	-413	23435	TARDBP	+
peak:1810	chr1	11072943	11073092	23435	TARDBP	11057387	11089987	11072679	337	23435	TARDBP	+
peak:1811	chr1	11092347	11092496	10747	MASP2	11089988	11113693	11107296	14874	10747	MASP2	-
peak:1812	chr1	11099968	11100117	10747	MASP2	11089988	11113693	11107296	7253	10747	MASP2	-
peak:1813	chr1	11102175	11102324	10747	MASP2	11089988	11113693	11107296	5046	10747	MASP2	-
peak:1814	chr1	11103144	11103293	10747	MASP2	11089988	11113693	11107296	4077	10747	MASP2	-
peak:1815	chr1	11103605	11103754	10747	MASP2	11089988	11113693	11107296	3616	10747	MASP2	-
peak:1816	chr1	11104309	11104458	10747	MASP2	11089988	11113693	11107296	2912	10747	MASP2	-
peak:1817	chr1	11105599	11105748	10747	MASP2	11089988	11113693	11107296	1622	10747	MASP2	-
peak:1818	chr1	11107165	11107314	10747	MASP2	11089988	11113693	11107296	56	10747	MASP2	-
peak:1819	chr1	11112314	11112463	10747	MASP2	11089988	11113693	11107296	-5091	10747	MASP2	-
peak:1820	chr1	11113989	11114138	6723	SRM	11113694	11140014	11120091	6027	6723	SRM	-
peak:1821	chr1	11114693	11114842	6723	SRM	11113694	11140014	11120091	5323	6723	SRM	-
peak:1822	chr1	11115953	11116102	6723	SRM	11113694	11140014	11120091	4063	6723	SRM	-
peak:1823	chr1	11116824	11116973	6723	SRM	11113694	11140014	11120091	3192	6723	SRM	-
peak:1824	chr1	11117669	11117818	6723	SRM	11113694	11140014	11120091	2347	6723	SRM	-
peak:1825	chr1	11119286	11119435	6723	SRM	11113694	11140014	11120091	730	6723	SRM	-
peak:1826	chr1	11120270	11120419	6723	SRM	11113694	11140014	11120091	-252	6723	SRM	-
peak:1827	chr1	11121102	11121251	6723	SRM	11113694	11140014	11120091	-1084	6723	SRM	-
peak:1828	chr1	11159411	11159560	5394	EXOSC10	11140015	11175776	11159938	452	5394	EXOSC10	-
peak:1829	chr1	11160009	11160158	5394	EXOSC10	11140015	11175776	11159938	-144	5394	EXOSC10	-
peak:1830	chr1	11161608	11161757	5394	EXOSC10	11140015	11175776	11159938	-1743	5394	EXOSC10	-
peak:1831	chr1	11173799	11173948	5394	EXOSC10	11140015	11175776	11159938	-13934	5394	EXOSC10	-
peak:1832	chr1	11185016	11185165	2475	MTOR	11175777	11220480	11191615	6524	2475	MTOR	-
peak:1833	chr1	11200462	11200611	2475	MTOR	11175777	11220480	11191615	-8920	2475	MTOR	-
peak:1834	chr1	11211086	11211235	2475	MTOR	11175777	11220480	11191615	-19544	2475	MTOR	-
peak:1835	chr1	11212600	11212749	2475	MTOR	11175777	11220480	11191615	-21058	2475	MTOR	-
peak:1836	chr1	11249224	11249373	10218	ANGPTL7	11220481	11285977	11249346	-47	10218	ANGPTL7	+
peak:1837	chr1	11302146	11302295	2475	MTOR	11285978	11327931	11322608	20387	2475	MTOR	-
peak:1838	chr1	11310575	11310724	2475	MTOR	11285978	11327931	11322608	11958	2475	MTOR	-
peak:1839	chr1	11311152	11311301	2475	MTOR	11285978	11327931	11322608	11381	2475	MTOR	-
peak:1840	chr1	11332840	11332989	29914	UBIAD1	11327932	11436275	11333255	-340	29914	UBIAD1	+
peak:1841	chr1	11333593	11333742	29914	UBIAD1	11327932	11436275	11333255	411	29914	UBIAD1	+
peak:1842	chr1	11339906	11340055	29914	UBIAD1	11327932	11436275	11333255	6724	29914	UBIAD1	+
peak:1843	chr1	11341026	11341175	29914	UBIAD1	11327932	11436275	11333255	7844	29914	UBIAD1	+
peak:1844	chr1	11344893	11345042	29914	UBIAD1	11327932	11436275	11333255	11711	29914	UBIAD1	+
peak:1845	chr1	11358880	11359029	29914	UBIAD1	11327932	11436275	11333255	25698	29914	UBIAD1	+
peak:1846	chr1	11365689	11365838	29914	UBIAD1	11327932	11436275	11333255	32507	29914	UBIAD1	+
peak:1847	chr1	11366922	11367071	29914	UBIAD1	11327932	11436275	11333255	33740	29914	UBIAD1	+
peak:1848	chr1	11369533	11369682	29914	UBIAD1	11327932	11436275	11333255	36351	29914	UBIAD1	+
peak:1849	chr1	11370368	11370517	29914	UBIAD1	11327932	11436275	11333255	37186	29914	UBIAD1	+
peak:1850	chr1	11371461	11371610	29914	UBIAD1	11327932	11436275	11333255	38279	29914	UBIAD1	+
peak:1851	chr1	11372663	11372812	29914	UBIAD1	11327932	11436275	11333255	39481	29914	UBIAD1	+
peak:1852	chr1	11380231	11380380	29914	UBIAD1	11327932	11436275	11333255	47049	29914	UBIAD1	+
peak:1853	chr1	11382309	11382458	29914	UBIAD1	11327932	11436275	11333255	49127	29914	UBIAD1	+
peak:1854	chr1	11384698	11384847	29914	UBIAD1	11327932	11436275	11333255	51516	29914	UBIAD1	+
peak:1855	chr1	11385279	11385428	29914	UBIAD1	11327932	11436275	11333255	52097	29914	UBIAD1	+
peak:1856	chr1	11390431	11390580	29914	UBIAD1	11327932	11436275	11333255	57249	29914	UBIAD1	+
peak:1857	chr1	11393775	11393924	29914	UBIAD1	11327932	11436275	11333255	60593	29914	UBIAD1	+
peak:1858	chr1	11394741	11394890	29914	UBIAD1	11327932	11436275	11333255	61559	29914	UBIAD1	+
peak:1859	chr1	11397704	11397853	29914	UBIAD1	11327932	11436275	11333255	64522	29914	UBIAD1	+
peak:1860	chr1	11398152	11398301	29914	UBIAD1	11327932	11436275	11333255	64970	29914	UBIAD1	+
peak:1861	chr1	11400115	11400264	29914	UBIAD1	11327932	11436275	11333255	66933	29914	UBIAD1	+
peak:1862	chr1	11405978	11406127	29914	UBIAD1	11327932	11436275	11333255	72796	29914	UBIAD1	+
peak:1863	chr1	11406466	11406615	29914	UBIAD1	11327932	11436275	11333255	73284	29914	UBIAD1	+
peak:1864	chr1	11407531	11407680	29914	UBIAD1	11327932	11436275	11333255	74349	29914	UBIAD1	+
peak:1865	chr1	11410867	11411016	29914	UBIAD1	11327932	11436275	11333255	77685	29914	UBIAD1	+
peak:1866	chr1	11411708	11411857	29914	UBIAD1	11327932	11436275	11333255	78526	29914	UBIAD1	+
peak:1867	chr1	11412265	11412414	29914	UBIAD1	11327932	11436275	11333255	79083	29914	UBIAD1	+
peak:1868	chr1	11415806	11415955	29914	UBIAD1	11327932	11436275	11333255	82624	29914	UBIAD1	+
peak:1869	chr1	11419301	11419450	29914	UBIAD1	11327932	11436275	11333255	86119	29914	UBIAD1	+
peak:1870	chr1	11422946	11423095	29914	UBIAD1	11327932	11436275	11333255	89764	29914	UBIAD1	+
peak:1871	chr1	11423664	11423813	29914	UBIAD1	11327932	11436275	11333255	90482	29914	UBIAD1	+
peak:1872	chr1	11424086	11424235	29914	UBIAD1	11327932	11436275	11333255	90904	29914	UBIAD1	+
peak:1873	chr1	11431465	11431614	29914	UBIAD1	11327932	11436275	11333255	98283	29914	UBIAD1	+
peak:1874	chr1	11444751	11444900	57540	DISP3	11436276	11637724	11539295	-94469	57540	DISP3	+
peak:1875	chr1	11448223	11448372	57540	DISP3	11436276	11637724	11539295	-90997	57540	DISP3	+
peak:1876	chr1	11448824	11448973	57540	DISP3	11436276	11637724	11539295	-90396	57540	DISP3	+
peak:1877	chr1	11456372	11456521	57540	DISP3	11436276	11637724	11539295	-82848	57540	DISP3	+
peak:1878	chr1	11462844	11462993	57540	DISP3	11436276	11637724	11539295	-76376	57540	DISP3	+
peak:1879	chr1	11467763	11467912	57540	DISP3	11436276	11637724	11539295	-71457	57540	DISP3	+
peak:1880	chr1	11472395	11472544	57540	DISP3	11436276	11637724	11539295	-66825	57540	DISP3	+
peak:1881	chr1	11473757	11473906	57540	DISP3	11436276	11637724	11539295	-65463	57540	DISP3	+
peak:1882	chr1	11474309	11474458	57540	DISP3	11436276	11637724	11539295	-64911	57540	DISP3	+
peak:1883	chr1	11481634	11481783	57540	DISP3	11436276	11637724	11539295	-57586	57540	DISP3	+
peak:1884	chr1	11486349	11486498	57540	DISP3	11436276	11637724	11539295	-52871	57540	DISP3	+
peak:1885	chr1	11487663	11487812	57540	DISP3	11436276	11637724	11539295	-51557	57540	DISP3	+
peak:1886	chr1	11488786	11488935	57540	DISP3	11436276	11637724	11539295	-50434	57540	DISP3	+
peak:1887	chr1	11492903	11493052	57540	DISP3	11436276	11637724	11539295	-46317	57540	DISP3	+
peak:1888	chr1	11496942	11497091	57540	DISP3	11436276	11637724	11539295	-42278	57540	DISP3	+
peak:1889	chr1	11499100	11499249	57540	DISP3	11436276	11637724	11539295	-40120	57540	DISP3	+
peak:1890	chr1	11501813	11501962	57540	DISP3	11436276	11637724	11539295	-37407	57540	DISP3	+
peak:1891	chr1	11503227	11503376	57540	DISP3	11436276	11637724	11539295	-35993	57540	DISP3	+
peak:1892	chr1	11504662	11504811	57540	DISP3	11436276	11637724	11539295	-34558	57540	DISP3	+
peak:1893	chr1	11505255	11505404	57540	DISP3	11436276	11637724	11539295	-33965	57540	DISP3	+
peak:1894	chr1	11506990	11507139	57540	DISP3	11436276	11637724	11539295	-32230	57540	DISP3	+
peak:1895	chr1	11508133	11508282	57540	DISP3	11436276	11637724	11539295	-31087	57540	DISP3	+
peak:1896	chr1	11512067	11512216	57540	DISP3	11436276	11637724	11539295	-27153	57540	DISP3	+
peak:1897	chr1	11513445	11513594	57540	DISP3	11436276	11637724	11539295	-25775	57540	DISP3	+
peak:1898	chr1	11513915	11514064	57540	DISP3	11436276	11637724	11539295	-25305	57540	DISP3	+
peak:1899	chr1	11514457	11514606	57540	DISP3	11436276	11637724	11539295	-24763	57540	DISP3	+
peak:1900	chr1	11515516	11515665	57540	DISP3	11436276	11637724	11539295	-23704	57540	DISP3	+
peak:1901	chr1	11516155	11516304	57540	DISP3	11436276	11637724	11539295	-23065	57540	DISP3	+
peak:1902	chr1	11521102	11521251	57540	DISP3	11436276	11637724	11539295	-18118	57540	DISP3	+
peak:1903	chr1	11529191	11529340	57540	DISP3	11436276	11637724	11539295	-10029	57540	DISP3	+
peak:1904	chr1	11531616	11531765	57540	DISP3	11436276	11637724	11539295	-7604	57540	DISP3	+
peak:1905	chr1	11535135	11535284	57540	DISP3	11436276	11637724	11539295	-4085	57540	DISP3	+
peak:1906	chr1	11537346	11537495	57540	DISP3	11436276	11637724	11539295	-1874	57540	DISP3	+
peak:1907	chr1	11538939	11539088	57540	DISP3	11436276	11637724	11539295	-281	57540	DISP3	+
peak:1908	chr1	11539935	11540084	57540	DISP3	11436276	11637724	11539295	713	57540	DISP3	+
peak:1909	chr1	11540724	11540873	57540	DISP3	11436276	11637724	11539295	1502	57540	DISP3	+
peak:1910	chr1	11544326	11544475	57540	DISP3	11436276	11637724	11539295	5104	57540	DISP3	+
peak:1911	chr1	11553435	11553584	57540	DISP3	11436276	11637724	11561047	-7537	57540	DISP3	+
peak:1912	chr1	11556509	11556658	57540	DISP3	11436276	11637724	11561047	-4463	57540	DISP3	+
peak:1913	chr1	11559880	11560029	57540	DISP3	11436276	11637724	11561047	-1092	57540	DISP3	+
peak:1914	chr1	11575646	11575795	57540	DISP3	11436276	11637724	11561047	14672	57540	DISP3	+
peak:1915	chr1	11581370	11581519	57540	DISP3	11436276	11637724	11561047	20396	57540	DISP3	+
peak:1916	chr1	11583231	11583380	57540	DISP3	11436276	11637724	11561047	22257	57540	DISP3	+
peak:1917	chr1	11583992	11584141	57540	DISP3	11436276	11637724	11561047	23018	57540	DISP3	+
peak:1918	chr1	11584601	11584750	57540	DISP3	11436276	11637724	11561047	23627	57540	DISP3	+
peak:1919	chr1	11589457	11589606	57540	DISP3	11436276	11637724	11561047	28483	57540	DISP3	+
peak:1920	chr1	11590487	11590636	57540	DISP3	11436276	11637724	11561047	29513	57540	DISP3	+
peak:1921	chr1	11591533	11591682	57540	DISP3	11436276	11637724	11561047	30559	57540	DISP3	+
peak:1922	chr1	11597569	11597718	57540	DISP3	11436276	11637724	11561047	36595	57540	DISP3	+
peak:1923	chr1	11599110	11599259	57540	DISP3	11436276	11637724	11561047	38136	57540	DISP3	+
peak:1924	chr1	11606125	11606274	57540	DISP3	11436276	11637724	11561047	45151	57540	DISP3	+
peak:1925	chr1	11612403	11612552	57540	DISP3	11436276	11637724	11561047	51429	57540	DISP3	+
peak:1926	chr1	11613751	11613900	57540	DISP3	11436276	11637724	11561047	52777	57540	DISP3	+
peak:1927	chr1	11617275	11617424	57540	DISP3	11436276	11637724	11561047	56301	57540	DISP3	+
peak:1928	chr1	11618695	11618844	57540	DISP3	11436276	11637724	11561047	57721	57540	DISP3	+
peak:1929	chr1	11619672	11619821	57540	DISP3	11436276	11637724	11561047	58698	57540	DISP3	+
peak:1930	chr1	11620480	11620629	57540	DISP3	11436276	11637724	11561047	59506	57540	DISP3	+
peak:1931	chr1	11621135	11621284	57540	DISP3	11436276	11637724	11561047	60161	57540	DISP3	+
peak:1932	chr1	11622520	11622669	57540	DISP3	11436276	11637724	11561047	61546	57540	DISP3	+
peak:1933	chr1	11624356	11624505	57540	DISP3	11436276	11637724	11561047	63382	57540	DISP3	+
peak:1934	chr1	11629573	11629722	57540	DISP3	11436276	11637724	11561047	68599	57540	DISP3	+
peak:1935	chr1	11630793	11630942	57540	DISP3	11436276	11637724	11561047	69819	57540	DISP3	+
peak:1936	chr1	11632433	11632582	57540	DISP3	11436276	11637724	11561047	71459	57540	DISP3	+
peak:1937	chr1	11637941	11638090	26232	FBXO2	11637725	11714416	11714401	76385	26232	FBXO2	-
peak:1938	chr1	11638929	11639078	26232	FBXO2	11637725	11714416	11714401	75397	26232	FBXO2	-
peak:1939	chr1	11654428	11654577	26232	FBXO2	11637725	11714416	11714401	59898	26232	FBXO2	-
peak:1940	chr1	11655505	11655654	26232	FBXO2	11637725	11714416	11714401	58821	26232	FBXO2	-
peak:1941	chr1	11658051	11658200	26232	FBXO2	11637725	11714416	11714401	56275	26232	FBXO2	-
peak:1942	chr1	11662543	11662692	26232	FBXO2	11637725	11714416	11714401	51783	26232	FBXO2	-
peak:1943	chr1	11668265	11668414	26232	FBXO2	11637725	11714416	11714401	46061	26232	FBXO2	-
peak:1944	chr1	11669082	11669231	26232	FBXO2	11637725	11714416	11714401	45244	26232	FBXO2	-
peak:1945	chr1	11670885	11671034	26232	FBXO2	11637725	11714416	11714401	43441	26232	FBXO2	-
peak:1946	chr1	11672028	11672177	26232	FBXO2	11637725	11714416	11714401	42298	26232	FBXO2	-
peak:1947	chr1	11676669	11676818	26232	FBXO2	11637725	11714416	11714401	37657	26232	FBXO2	-
peak:1948	chr1	11677266	11677415	26232	FBXO2	11637725	11714416	11714401	37060	26232	FBXO2	-
peak:1949	chr1	11679063	11679212	26232	FBXO2	11637725	11714416	11714401	35263	26232	FBXO2	-
peak:1950	chr1	11681979	11682128	26232	FBXO2	11637725	11714416	11714401	32347	26232	FBXO2	-
peak:1951	chr1	11682458	11682607	26232	FBXO2	11637725	11714416	11714401	31868	26232	FBXO2	-
peak:1952	chr1	11686358	11686507	26232	FBXO2	11637725	11714416	11714401	27968	26232	FBXO2	-
peak:1953	chr1	11689223	11689372	26232	FBXO2	11637725	11714416	11714401	25103	26232	FBXO2	-
peak:1954	chr1	11690219	11690368	26232	FBXO2	11637725	11714416	11714401	24107	26232	FBXO2	-
peak:1955	chr1	11692345	11692494	26232	FBXO2	11637725	11714416	11714401	21981	26232	FBXO2	-
peak:1956	chr1	11694516	11694665	26232	FBXO2	11637725	11714416	11714401	19810	26232	FBXO2	-
peak:1957	chr1	11697347	11697496	26232	FBXO2	11637725	11714416	11714401	16979	26232	FBXO2	-
peak:1958	chr1	11707616	11707765	26232	FBXO2	11637725	11714416	11714401	6710	26232	FBXO2	-
peak:1959	chr1	11708867	11709016	26232	FBXO2	11637725	11714416	11714401	5459	26232	FBXO2	-
peak:1960	chr1	11710455	11710604	26232	FBXO2	11637725	11714416	11714401	3871	26232	FBXO2	-
peak:1961	chr1	11714227	11714376	26232	FBXO2	11637725	11714416	11714401	99	26232	FBXO2	-
peak:1962	chr1	11715382	11715531	93611	FBXO44	11714902	11719532	11714914	541	93611	FBXO44	+
peak:1963	chr1	11718552	11718701	93611	FBXO44	11714902	11719532	11714914	3711	93611	FBXO44	+
peak:1964	chr1	11724085	11724234	26270	FBXO6	11719533	11732822	11724150	8	26270	FBXO6	+
peak:1965	chr1	11724654	11724803	26270	FBXO6	11719533	11732822	11724150	577	26270	FBXO6	+
peak:1966	chr1	11734540	11734689	10459	MAD2L2	11732823	11751729	11741495	6880	10459	MAD2L2	-
peak:1967	chr1	11735082	11735231	10459	MAD2L2	11732823	11751729	11741495	6338	10459	MAD2L2	-
peak:1968	chr1	11736815	11736964	10459	MAD2L2	11732823	11751729	11741495	4605	10459	MAD2L2	-
peak:1969	chr1	11741190	11741339	10459	MAD2L2	11732823	11751729	11741495	230	10459	MAD2L2	-
peak:1970	chr1	11751289	11751438	10459	MAD2L2	11732823	11751729	11751678	314	10459	MAD2L2	-
peak:1971	chr1	11752252	11752401	374946	DRAXIN	11751730	11773961	11751781	544	374946	DRAXIN	+
peak:1972	chr1	11754203	11754352	374946	DRAXIN	11751730	11773961	11751781	2495	374946	DRAXIN	+
peak:1973	chr1	11756079	11756228	374946	DRAXIN	11751730	11773961	11751781	4371	374946	DRAXIN	+
peak:1974	chr1	11758210	11758359	374946	DRAXIN	11751730	11773961	11751781	6502	374946	DRAXIN	+
peak:1975	chr1	11759024	11759173	374946	DRAXIN	11751730	11773961	11751781	7316	374946	DRAXIN	+
peak:1976	chr1	11761749	11761898	374946	DRAXIN	11751730	11773961	11751781	10041	374946	DRAXIN	+
peak:1977	chr1	11764947	11765096	374946	DRAXIN	11751730	11773961	11751781	13239	374946	DRAXIN	+
peak:1978	chr1	11765390	11765539	374946	DRAXIN	11751730	11773961	11751781	13682	374946	DRAXIN	+
peak:1979	chr1	11767610	11767759	374946	DRAXIN	11751730	11773961	11751781	15902	374946	DRAXIN	+
peak:1980	chr1	11768213	11768362	374946	DRAXIN	11751730	11773961	11751781	16505	374946	DRAXIN	+
peak:1981	chr1	11781634	11781783	57085	AGTRAP	11773962	11826344	11796142	-14433	57085	AGTRAP	+
peak:1982	chr1	11791906	11792055	57085	AGTRAP	11773962	11826344	11796142	-4161	57085	AGTRAP	+
peak:1983	chr1	11792789	11792938	57085	AGTRAP	11773962	11826344	11796142	-3278	57085	AGTRAP	+
peak:1984	chr1	11796418	11796567	57085	AGTRAP	11773962	11826344	11796142	349	57085	AGTRAP	+
peak:1985	chr1	11796954	11797103	57085	AGTRAP	11773962	11826344	11796142	885	57085	AGTRAP	+
peak:1986	chr1	11798210	11798359	57085	AGTRAP	11773962	11826344	11796142	2141	57085	AGTRAP	+
peak:1987	chr1	11801116	11801265	57085	AGTRAP	11773962	11826344	11796142	5047	57085	AGTRAP	+
peak:1988	chr1	11805560	11805709	57085	AGTRAP	11773962	11826344	11796142	9491	57085	AGTRAP	+
peak:1989	chr1	11807327	11807476	57085	AGTRAP	11773962	11826344	11796142	11258	57085	AGTRAP	+
peak:1990	chr1	11809244	11809393	57085	AGTRAP	11773962	11826344	11796142	13175	57085	AGTRAP	+
peak:1991	chr1	11813714	11813863	57085	AGTRAP	11773962	11826344	11796142	17645	57085	AGTRAP	+
peak:1992	chr1	11822277	11822426	57085	AGTRAP	11773962	11826344	11796142	26208	57085	AGTRAP	+
peak:1993	chr1	11823110	11823259	57085	AGTRAP	11773962	11826344	11796142	27041	57085	AGTRAP	+
peak:1994	chr1	11823792	11823941	57085	AGTRAP	11773962	11826344	11796142	27723	57085	AGTRAP	+
peak:1995	chr1	11825931	11826080	57085	AGTRAP	11773962	11826344	11796142	29862	57085	AGTRAP	+
peak:1996	chr1	11826864	11827013	4524	MTHFR	11826345	11865811	11856547	29608	4524	MTHFR	-
peak:1997	chr1	11828983	11829132	4524	MTHFR	11826345	11865811	11856547	27489	4524	MTHFR	-
peak:1998	chr1	11835769	11835918	4524	MTHFR	11826345	11865811	11856547	20703	4524	MTHFR	-
peak:1999	chr1	11836719	11836868	4524	MTHFR	11826345	11865811	11856547	19753	4524	MTHFR	-
[truncated: 182,384 more rows]

## Sheet: GO term Chip assigned genes
GO Term	Description	P-value	FDR q-value	Enrichment	N	B	n	b	Genes
GO:0016055	Wnt signaling pathway	1.01e-18	1.19e-16	1.89	19371	295	5257	151	[MAGI2 - membrane associated guanylate kinase, ww and pdz domain containing 2, RNF43 - ring finger protein 43, MITF - microphthalmia-associated transcription factor, APC2 - adenomatosis polyposis coli 2, CDC42 - cell division cycle 42, DDIT3 - dna-damage-inducible transcript 3, TNRC6A - trinucleotide repeat containing 6a, BCL7B - b-cell cll/lymphoma 7b, CELSR1 - cadherin, egf lag seven-pass g-typ…
GO:1905114	cell surface receptor signaling pathway involved in cell-cell signaling	1.18e-18	1.39e-16	1.88	19371	298	5257	152	[MAGI2 - membrane associated guanylate kinase, ww and pdz domain containing 2, RNF43 - ring finger protein 43, MITF - microphthalmia-associated transcription factor, APC2 - adenomatosis polyposis coli 2, CDC42 - cell division cycle 42, DDIT3 - dna-damage-inducible transcript 3, TNRC6A - trinucleotide repeat containing 6a, BCL7B - b-cell cll/lymphoma 7b, CELSR1 - cadherin, egf lag seven-pass g-typ…
GO:0120039	plasma membrane bounded cell projection morphogenesis	1.65e-13	1.26e-11	1.88	19371	210	5257	107	[AFG3L2 - afg3 atpase family member 3-like 2 (s. cerevisiae), CTTN - cortactin, CDC42 - cell division cycle 42, SPTBN4 - spectrin, beta, non-erythrocytic 4, NRP1 - neuropilin 1, ARC - activity-regulated cytoskeleton-associated protein, WASF2 - was protein family, member 2, SHANK1 - sh3 and multiple ankyrin repeat domains 1, ILK - integrin-linked kinase, C12orf57 - chromosome 12 open reading frame…
GO:0048858	cell projection morphogenesis	2.45e-13	1.86e-11	1.87	19371	211	5257	107	[AFG3L2 - afg3 atpase family member 3-like 2 (s. cerevisiae), CTTN - cortactin, CDC42 - cell division cycle 42, SPTBN4 - spectrin, beta, non-erythrocytic 4, NRP1 - neuropilin 1, ARC - activity-regulated cytoskeleton-associated protein, WASF2 - was protein family, member 2, SHANK1 - sh3 and multiple ankyrin repeat domains 1, ILK - integrin-linked kinase, C12orf57 - chromosome 12 open reading frame…
GO:0003002	regionalization	2.22e-14	1.86e-12	1.85	19371	239	5257	120	[LHX1 - lim homeobox 1, EMX1 - empty spiracles homeobox 1, PAX6 - paired box 6, HES1 - hairy and enhancer of split 1, (drosophila), PBX3 - pre-b-cell leukemia homeobox 3, PBX1 - pre-b-cell leukemia homeobox 1, CELSR1 - cadherin, egf lag seven-pass g-type receptor 1, ARL13B - adp-ribosylation factor-like 13b, ARC - activity-regulated cytoskeleton-associated protein, MLLT3 - myeloid/lymphoid or mix…
GO:0010769	regulation of cell morphogenesis involved in differentiation	2.75e-16	2.66e-14	1.84	19371	283	5257	141	[PDLIM5 - pdz and lim domain 5, SEMA3G - sema domain, immunoglobulin domain (ig), short basic domain, secreted, (semaphorin) 3g, CTTN - cortactin, SSH1 - slingshot protein phosphatase 1, SEMA5B - sema domain, seven thrombospondin repeats (type 1 and type 1-like), transmembrane domain (tm) and short cytoplasmic domain, (semaphorin) 5b, TNFRSF12A - tumor necrosis factor receptor superfamily, member…
GO:0048812	neuron projection morphogenesis	3.94e-12	2.59e-10	1.83	19371	205	5257	102	[AFG3L2 - afg3 atpase family member 3-like 2 (s. cerevisiae), CTTN - cortactin, CDC42 - cell division cycle 42, SPTBN4 - spectrin, beta, non-erythrocytic 4, NRP1 - neuropilin 1, ARC - activity-regulated cytoskeleton-associated protein, SHANK1 - sh3 and multiple ankyrin repeat domains 1, ILK - integrin-linked kinase, C12orf57 - chromosome 12 open reading frame 57, NUMBL - numb homolog (drosophila)…
GO:0000122	negative regulation of transcription by RNA polymerase II	2.65e-43	7.52e-41	1.82	19371	809	5257	400	[GFI1 - growth factor independent 1 transcription repressor, PHF21A - phd finger protein 21a, NFE2L3 - nuclear factor (erythroid-derived 2)-like 3, NCOR1 - nuclear receptor corepressor 1, NR6A1 - nuclear receptor subfamily 6, group a, member 1, NCOR2 - nuclear receptor corepressor 2, MIER1 - mesoderm induction early response 1, transcriptional regulator, NRIP1 - nuclear receptor interacting prote…
GO:0035239	tube morphogenesis	6.81e-15	5.98e-13	1.82	19371	265	5257	131	[LHX1 - lim homeobox 1, FLT1 - fms-related tyrosine kinase 1, ZEB1 - zinc finger e-box binding homeobox 1, CDH2 - cadherin 2, type 1, n-cadherin (neuronal), HES1 - hairy and enhancer of split 1, (drosophila), NRP1 - neuropilin 1, ESRP2 - epithelial splicing regulatory protein 2, PBX1 - pre-b-cell leukemia homeobox 1, CLIC4 - chloride intracellular channel 4, PML - promyelocytic leukemia, ARL13B -…
GO:0007265	Ras protein signal transduction	4.39e-13	3.24e-11	1.8	19371	239	5257	117	[EPS8L2 - eps8-like 2, CDC42 - cell division cycle 42, SETDB1 - set domain, bifurcated 1, RAB8B - rab8b, member ras oncogene family, ABI2 - abl-interactor 2, SGSM3 - small g protein signaling modulator 3, TRIM28 - tripartite motif containing 28, RAB36 - rab36, member ras oncogene family, PAK4 - p21 protein (cdc42/rac)-activated kinase 4, CELSR1 - cadherin, egf lag seven-pass g-type receptor 1, CD…
GO:0032990	cell part morphogenesis	3.05e-12	2.04e-10	1.79	19371	231	5257	112	[AFG3L2 - afg3 atpase family member 3-like 2 (s. cerevisiae), CTTN - cortactin, CDC42 - cell division cycle 42, SPTBN4 - spectrin, beta, non-erythrocytic 4, NRP1 - neuropilin 1, ARC - activity-regulated cytoskeleton-associated protein, WASF2 - was protein family, member 2, SHANK1 - sh3 and multiple ankyrin repeat domains 1, ILK - integrin-linked kinase, C12orf57 - chromosome 12 open reading frame…
GO:0016570	histone modification	2.19e-17	2.34e-15	1.77	19371	351	5257	169	[WAC - ww domain containing adaptor with coiled-coil, PHF21A - phd finger protein 21a, TADA1 - transcriptional adaptor 1, ARID4B - at rich interactive domain 4b (rbp1-like), BRCA2 - breast cancer 2, early onset, SETDB1 - set domain, bifurcated 1, WHSC1L1 - wolf-hirschhorn syndrome candidate 1-like 1, UHRF1 - ubiquitin-like with phd and ring finger domains 1, SIN3A - sin3 transcription regulator f…
GO:0018205	peptidyl-lysine modification	2.01e-12	1.4e-10	1.77	19371	246	5257	118	[TADA1 - transcriptional adaptor 1, ARID4B - at rich interactive domain 4b (rbp1-like), BRCA2 - breast cancer 2, early onset, SETDB1 - set domain, bifurcated 1, WHSC1L1 - wolf-hirschhorn syndrome candidate 1-like 1, TRIM28 - tripartite motif containing 28, MSL2 - male-specific lethal 2 homolog (drosophila), MEAF6 - myst/esa1-associated factor 6, GCSH - glycine cleavage system protein h (aminometh…
GO:0009887	animal organ morphogenesis	4.57e-22	6.32e-20	1.76	19371	469	5257	224	[LHX1 - lim homeobox 1, EMX1 - empty spiracles homeobox 1, NKX2-3 - nk2 homeobox 3, ABLIM1 - actin binding lim protein 1, BRAF - v-raf murine sarcoma viral oncogene homolog b, ANKRD11 - ankyrin repeat domain 11, GCNT1 - glucosaminyl (n-acetyl) transferase 1, core 2, NRP1 - neuropilin 1, DGCR6 - digeorge syndrome critical region gene 6, BSG - basigin (ok blood group), KLK4 - kallikrein-related pep…
GO:0048732	gland development	3.61e-12	2.39e-10	1.76	19371	245	5257	117	[BRCA2 - breast cancer 2, early onset, PAX6 - paired box 6, HES1 - hairy and enhancer of split 1, (drosophila), PBX1 - pre-b-cell leukemia homeobox 1, SIX4 - six homeobox 4, PPDPF - pancreatic progenitor cell differentiation and proliferation factor, DBP - d site of albumin promoter (albumin d-box) binding protein, ASH1L - ash1 (absent, small, or homeotic)-like (drosophila), SP3 - sp3 transcripti…
GO:0022604	regulation of cell morphogenesis	2.41e-21	3.22e-19	1.75	19371	463	5257	220	[ARAP1 - arfgap with rhogap domain, ankyrin repeat and ph domain 1, SEMA3G - sema domain, immunoglobulin domain (ig), short basic domain, secreted, (semaphorin) 3g, CTTN - cortactin, TNFRSF12A - tumor necrosis factor receptor superfamily, member 12a, SEMA4C - sema domain, immunoglobulin domain (ig), transmembrane domain (tm) and short cytoplasmic domain, (semaphorin) 4c, LRRC16A - leucine rich re…
GO:0016569	covalent chromatin modification	3.06e-17	3.21e-15	1.75	19371	371	5257	176	[WAC - ww domain containing adaptor with coiled-coil, PHF21A - phd finger protein 21a, TADA1 - transcriptional adaptor 1, ARID4B - at rich interactive domain 4b (rbp1-like), BRCA2 - breast cancer 2, early onset, SETDB1 - set domain, bifurcated 1, WHSC1L1 - wolf-hirschhorn syndrome candidate 1-like 1, UHRF1 - ubiquitin-like with phd and ring finger domains 1, SIN3A - sin3 transcription regulator f…
GO:0045664	regulation of neuron differentiation	4.38e-26	7.16e-24	1.73	19371	603	5257	283	[MYLIP - myosin regulatory light chain interacting protein, GFI1 - growth factor independent 1 transcription repressor, SEMA3G - sema domain, immunoglobulin domain (ig), short basic domain, secreted, (semaphorin) 3g, CASZ1 - castor zinc finger 1, CTTN - cortactin, TSC1 - tuberous sclerosis 1, NCK1 - nck adaptor protein 1, TNFRSF12A - tumor necrosis factor receptor superfamily, member 12a, SEMA4C …
GO:0030036	actin cytoskeleton organization	3.83e-14	3.15e-12	1.73	19371	316	5257	148	[MYLIP - myosin regulatory light chain interacting protein, MAPKAP1 - mitogen-activated protein kinase associated protein 1, S1PR2 - sphingosine-1-phosphate receptor 2, CTTN - cortactin, SSH1 - slingshot protein phosphatase 1, SPECC1 - sperm antigen with calponin homology and coiled-coil domains 1, ARHGEF10L - rho guanine nucleotide exchange factor (gef) 10-like, SPIRE1 - spire actin nucleation f…
GO:0007264	small GTPase mediated signal transduction	6.72e-14	5.37e-12	1.73	19371	304	5257	143	[RGS19 - regulator of g-protein signaling 19, EPS8L2 - eps8-like 2, CDC42 - cell division cycle 42, SETDB1 - set domain, bifurcated 1, GDI2 - gdp dissociation inhibitor 2, RAB8B - rab8b, member ras oncogene family, ABI2 - abl-interactor 2, SGSM3 - small g protein signaling modulator 3, TRIM28 - tripartite motif containing 28, RAB36 - rab36, member ras oncogene family, ABR - active bcr-related, PA…
GO:0050767	regulation of neurogenesis	2.01e-30	3.77e-28	1.71	19371	741	5257	344	[MYLIP - myosin regulatory light chain interacting protein, GFI1 - growth factor independent 1 transcription repressor, EMX1 - empty spiracles homeobox 1, SEMA3G - sema domain, immunoglobulin domain (ig), short basic domain, secreted, (semaphorin) 3g, CTTN - cortactin, CASZ1 - castor zinc finger 1, TSC1 - tuberous sclerosis 1, NCK1 - nck adaptor protein 1, TNFRSF12A - tumor necrosis factor recept…
GO:0010975	regulation of neuron projection development	9.21e-19	1.1e-16	1.71	19371	451	5257	209	[MYLIP - myosin regulatory light chain interacting protein, GFI1 - growth factor independent 1 transcription repressor, SEMA3G - sema domain, immunoglobulin domain (ig), short basic domain, secreted, (semaphorin) 3g, TSC1 - tuberous sclerosis 1, CTTN - cortactin, NCK1 - nck adaptor protein 1, TNFRSF12A - tumor necrosis factor receptor superfamily, member 12a, SEMA4C - sema domain, immunoglobulin …
GO:0031331	positive regulation of cellular catabolic process	2.35e-14	1.96e-12	1.71	19371	331	5257	154	[TRIM65 - tripartite motif containing 65, TOB1 - transducer of erbb2, 1, BNIP3 - bcl2/adenovirus e1b 19kda interacting protein 3, DNAJB2 - dnaj (hsp40) homolog, subfamily b, member 2, WAC - ww domain containing adaptor with coiled-coil, BNIP3L - bcl2/adenovirus e1b 19kda interacting protein 3-like, TSC1 - tuberous sclerosis 1, RNF152 - ring finger protein 152, LDLR - low density lipoprotein recep…
GO:0048598	embryonic morphogenesis	1.94e-16	1.92e-14	1.7	19371	396	5257	183	[LHX1 - lim homeobox 1, PAX6 - paired box 6, ZEB1 - zinc finger e-box binding homeobox 1, FLT1 - fms-related tyrosine kinase 1, HES1 - hairy and enhancer of split 1, (drosophila), PBX1 - pre-b-cell leukemia homeobox 1, ZBTB17 - zinc finger and btb domain containing 17, SIX4 - six homeobox 4, SPINT1 - serine peptidase inhibitor, kunitz type 1, TRIM28 - tripartite motif containing 28, ABR - active …
GO:0048589	developmental growth	2.1e-12	1.46e-10	1.7	19371	290	5257	134	[MEX3C - mex-3 rna binding family member c, LHX1 - lim homeobox 1, PDLIM5 - pdz and lim domain 5, EMX1 - empty spiracles homeobox 1, SEMA5B - sema domain, seven thrombospondin repeats (type 1 and type 1-like), transmembrane domain (tm) and short cytoplasmic domain, (semaphorin) 5b, BRCA2 - breast cancer 2, early onset, PSAP - prosaposin, GSN - gelsolin, STK40 - serine/threonine kinase 40, ANKRD11…
GO:0009896	positive regulation of catabolic process	1.28e-15	1.16e-13	1.69	19371	391	5257	179	[TRIM65 - tripartite motif containing 65, TOB1 - transducer of erbb2, 1, MYLIP - myosin regulatory light chain interacting protein, BNIP3 - bcl2/adenovirus e1b 19kda interacting protein 3, DNAJB2 - dnaj (hsp40) homolog, subfamily b, member 2, WAC - ww domain containing adaptor with coiled-coil, BNIP3L - bcl2/adenovirus e1b 19kda interacting protein 3-like, RNF152 - ring finger protein 152, TSC1 -…
GO:0040007	growth	3.27e-12	2.17e-10	1.69	19371	297	5257	136	[MEX3C - mex-3 rna binding family member c, LHX1 - lim homeobox 1, PDLIM5 - pdz and lim domain 5, EMX1 - empty spiracles homeobox 1, SEMA5B - sema domain, seven thrombospondin repeats (type 1 and type 1-like), transmembrane domain (tm) and short cytoplasmic domain, (semaphorin) 5b, BRCA2 - breast cancer 2, early onset, PSAP - prosaposin, GSN - gelsolin, STK40 - serine/threonine kinase 40, ANKRD11…
GO:0002009	morphogenesis of an epithelium	9.45e-12	6.02e-10	1.69	19371	281	5257	129	[LHX1 - lim homeobox 1, HES1 - hairy and enhancer of split 1, (drosophila), ESRP2 - epithelial splicing regulatory protein 2, NRP1 - neuropilin 1, PBX1 - pre-b-cell leukemia homeobox 1, SPINT1 - serine peptidase inhibitor, kunitz type 1, TRIM28 - tripartite motif containing 28, CLIC4 - chloride intracellular channel 4, PML - promyelocytic leukemia, CELSR1 - cadherin, egf lag seven-pass g-type rec…
GO:0006511	ubiquitin-dependent protein catabolic process	1.73e-17	1.87e-15	1.68	19371	455	5257	207	[MYLIP - myosin regulatory light chain interacting protein, DNAJB2 - dnaj (hsp40) homolog, subfamily b, member 2, AGAP3 - arfgap with gtpase domain, ankyrin repeat and ph domain 3, RNF43 - ring finger protein 43, CD2AP - cd2-associated protein, UHRF1 - ubiquitin-like with phd and ring finger domains 1, SPSB4 - spla/ryanodine receptor domain and socs box containing 4, VPS37A - vacuolar protein sor…
GO:0050769	positive regulation of neurogenesis	1.17e-16	1.19e-14	1.68	19371	425	5257	194	[NCK1 - nck adaptor protein 1, TNFRSF12A - tumor necrosis factor receptor superfamily, member 12a, PLXNC1 - plexin c1, PPP1R9A - protein phosphatase 1, regulatory subunit 9a, HES1 - hairy and enhancer of split 1, (drosophila), NRP1 - neuropilin 1, SPINT1 - serine peptidase inhibitor, kunitz type 1, IQGAP1 - iq motif containing gtpase activating protein 1, ABL2 - c-abl oncogene 2, non-receptor tyr…
GO:1903829	positive regulation of cellular protein localization	4.7e-12	3.05e-10	1.68	19371	301	5257	137	[LRIG2 - leucine-rich repeats and immunoglobulin-like domains 2, SSH1 - slingshot protein phosphatase 1, TCP1 - t-complex 1, CD2AP - cd2-associated protein, TRIM28 - tripartite motif containing 28, PMAIP1 - phorbol-12-myristate-13-acetate-induced protein 1, IQGAP1 - iq motif containing gtpase activating protein 1, RDX - radixin, HRAS - harvey rat sarcoma viral oncogene homolog, YWHAQ - tyrosine 3…
GO:0120035	regulation of plasma membrane bounded cell projection organization	2.02e-22	2.82e-20	1.67	19371	605	5257	274	[ARAP1 - arfgap with rhogap domain, ankyrin repeat and ph domain 1, MYLIP - myosin regulatory light chain interacting protein, GFI1 - growth factor independent 1 transcription repressor, SEMA3G - sema domain, immunoglobulin domain (ig), short basic domain, secreted, (semaphorin) 3g, CTTN - cortactin, TSC1 - tuberous sclerosis 1, NCK1 - nck adaptor protein 1, TNFRSF12A - tumor necrosis factor rece…
GO:0019941	modification-dependent protein catabolic process	1.44e-17	1.58e-15	1.67	19371	460	5257	209	[MYLIP - myosin regulatory light chain interacting protein, DNAJB2 - dnaj (hsp40) homolog, subfamily b, member 2, AGAP3 - arfgap with gtpase domain, ankyrin repeat and ph domain 3, RNF43 - ring finger protein 43, CD2AP - cd2-associated protein, UHRF1 - ubiquitin-like with phd and ring finger domains 1, SPSB4 - spla/ryanodine receptor domain and socs box containing 4, VPS37A - vacuolar protein sor…
GO:0030029	actin filament-based process	4.58e-14	3.74e-12	1.67	19371	361	5257	164	[EMP2 - epithelial membrane protein 2, MYLIP - myosin regulatory light chain interacting protein, MAPKAP1 - mitogen-activated protein kinase associated protein 1, S1PR2 - sphingosine-1-phosphate receptor 2, CTTN - cortactin, SSH1 - slingshot protein phosphatase 1, SPECC1 - sperm antigen with calponin homology and coiled-coil domains 1, ARHGEF10L - rho guanine nucleotide exchange factor (gef) 10-l…
GO:0045666	positive regulation of neuron differentiation	4.38e-13	3.25e-11	1.67	19371	335	5257	152	[MAGI2 - membrane associated guanylate kinase, ww and pdz domain containing 2, NCK1 - nck adaptor protein 1, TNFRSF12A - tumor necrosis factor receptor superfamily, member 12a, ZEB1 - zinc finger e-box binding homeobox 1, TCF12 - transcription factor 12, PPP1R9A - protein phosphatase 1, regulatory subunit 9a, PLXNC1 - plexin c1, SYT17 - synaptotagmin xvii, NRP1 - neuropilin 1, CPNE9 - copine fami…
GO:0045892	negative regulation of transcription, DNA-templated	9.6e-44	2.89e-41	1.66	19371	1202	5257	543	[GFI1 - growth factor independent 1 transcription repressor, LHX1 - lim homeobox 1, PHF21A - phd finger protein 21a, NFE2L3 - nuclear factor (erythroid-derived 2)-like 3, CBX1 - chromobox homolog 1, PATZ1 - poz (btb) and at hook containing zinc finger 1, NCOR1 - nuclear receptor corepressor 1, NR6A1 - nuclear receptor subfamily 6, group a, member 1, NCOR2 - nuclear receptor corepressor 2, PML - p…
GO:0043632	modification-dependent macromolecule catabolic process	2.29e-17	2.42e-15	1.66	19371	470	5257	212	[MYLIP - myosin regulatory light chain interacting protein, DNAJB2 - dnaj (hsp40) homolog, subfamily b, member 2, AGAP3 - arfgap with gtpase domain, ankyrin repeat and ph domain 3, RNF43 - ring finger protein 43, CD2AP - cd2-associated protein, UHRF1 - ubiquitin-like with phd and ring finger domains 1, SPSB4 - spla/ryanodine receptor domain and socs box containing 4, VPS37A - vacuolar protein sor…
GO:1903507	negative regulation of nucleic acid-templated transcription	7.28e-44	2.23e-41	1.65	19371	1241	5257	557	[GFI1 - growth factor independent 1 transcription repressor, LHX1 - lim homeobox 1, PHF21A - phd finger protein 21a, NFE2L3 - nuclear factor (erythroid-derived 2)-like 3, CBX1 - chromobox homolog 1, PATZ1 - poz (btb) and at hook containing zinc finger 1, NCOR1 - nuclear receptor corepressor 1, NR6A1 - nuclear receptor subfamily 6, group a, member 1, NCOR2 - nuclear receptor corepressor 2, PML - p…
GO:1902679	negative regulation of RNA biosynthetic process	1.31e-43	3.88e-41	1.65	19371	1243	5257	557	[GFI1 - growth factor independent 1 transcription repressor, LHX1 - lim homeobox 1, PHF21A - phd finger protein 21a, NFE2L3 - nuclear factor (erythroid-derived 2)-like 3, CBX1 - chromobox homolog 1, PATZ1 - poz (btb) and at hook containing zinc finger 1, NCOR1 - nuclear receptor corepressor 1, NR6A1 - nuclear receptor subfamily 6, group a, member 1, NCOR2 - nuclear receptor corepressor 2, PML - p…
GO:0031344	regulation of cell projection organization	7.21e-22	9.79e-20	1.65	19371	615	5257	276	[ARAP1 - arfgap with rhogap domain, ankyrin repeat and ph domain 1, MYLIP - myosin regulatory light chain interacting protein, GFI1 - growth factor independent 1 transcription repressor, SEMA3G - sema domain, immunoglobulin domain (ig), short basic domain, secreted, (semaphorin) 3g, CTTN - cortactin, TSC1 - tuberous sclerosis 1, NCK1 - nck adaptor protein 1, TNFRSF12A - tumor necrosis factor rece…
GO:0030163	protein catabolic process	5.54e-14	4.45e-12	1.65	19371	387	5257	173	[MYLIP - myosin regulatory light chain interacting protein, DNAJB2 - dnaj (hsp40) homolog, subfamily b, member 2, BNIP3 - bcl2/adenovirus e1b 19kda interacting protein 3, RMND5A - required for meiotic nuclear division 5 homolog a (s. cerevisiae), BNIP3L - bcl2/adenovirus e1b 19kda interacting protein 3-like, AGAP3 - arfgap with gtpase domain, ankyrin repeat and ph domain 3, TRIM24 - tripartite mo…
GO:0032956	regulation of actin cytoskeleton organization	2.69e-12	1.83e-10	1.65	19371	330	5257	148	[ARAP1 - arfgap with rhogap domain, ankyrin repeat and ph domain 1, KANK2 - kn motif and ankyrin repeat domains 2, SH3BP1 - sh3-domain binding protein 1, SPTAN1 - spectrin, alpha, non-erythrocytic 1, CTTN - cortactin, TSC1 - tuberous sclerosis 1, EPS8L2 - eps8-like 2, SSH1 - slingshot protein phosphatase 1, NCK1 - nck adaptor protein 1, ARHGEF10L - rho guanine nucleotide exchange factor (gef) 10-…
GO:0051960	regulation of nervous system development	5.94e-28	1.07e-25	1.64	19371	819	5257	365	[MYLIP - myosin regulatory light chain interacting protein, GFI1 - growth factor independent 1 transcription repressor, SEMA3G - sema domain, immunoglobulin domain (ig), short basic domain, secreted, (semaphorin) 3g, EMX1 - empty spiracles homeobox 1, TSC1 - tuberous sclerosis 1, CTTN - cortactin, CASZ1 - castor zinc finger 1, NCK1 - nck adaptor protein 1, SEMA4C - sema domain, immunoglobulin dom…
GO:0097435	supramolecular fiber organization	8.05e-14	6.37e-12	1.64	19371	394	5257	175	[ARAP1 - arfgap with rhogap domain, ankyrin repeat and ph domain 1, EMP2 - epithelial membrane protein 2, DST - dystonin, SH3BP1 - sh3-domain binding protein 1, CTTN - cortactin, CAMSAP2 - calmodulin regulated spectrin-associated protein family, member 2, PAWR - prkc, apoptosis, wt1, regulator, NCK1 - nck adaptor protein 1, MSRB2 - methionine sulfoxide reductase b2, CDC42 - cell division cycle 42…
GO:0031346	positive regulation of cell projection organization	2.58e-12	1.77e-10	1.64	19371	344	5257	153	[ARAP1 - arfgap with rhogap domain, ankyrin repeat and ph domain 1, SEPT7 - septin 7, MAGI2 - membrane associated guanylate kinase, ww and pdz domain containing 2, EPS8L2 - eps8-like 2, NCK1 - nck adaptor protein 1, TNFRSF12A - tumor necrosis factor receptor superfamily, member 12a, CDC42 - cell division cycle 42, LRRC16A - leucine rich repeat containing 16a, RAB8B - rab8b, member ras oncogene fa…
GO:0051253	negative regulation of RNA metabolic process	2.29e-44	7.82e-42	1.63	19371	1326	5257	588	[GFI1 - growth factor independent 1 transcription repressor, LHX1 - lim homeobox 1, PHF21A - phd finger protein 21a, HNRNPA0 - heterogeneous nuclear ribonucleoprotein a0, NFE2L3 - nuclear factor (erythroid-derived 2)-like 3, CBX1 - chromobox homolog 1, PATZ1 - poz (btb) and at hook containing zinc finger 1, NCOR1 - nuclear receptor corepressor 1, NR6A1 - nuclear receptor subfamily 6, group a, mem…
GO:0048729	tissue morphogenesis	5.2e-13	3.82e-11	1.63	19371	378	5257	167	[LHX1 - lim homeobox 1, HES1 - hairy and enhancer of split 1, (drosophila), GCNT1 - glucosaminyl (n-acetyl) transferase 1, core 2, ESRP2 - epithelial splicing regulatory protein 2, NRP1 - neuropilin 1, PBX1 - pre-b-cell leukemia homeobox 1, SPINT1 - serine peptidase inhibitor, kunitz type 1, TRIM28 - tripartite motif containing 28, CLIC4 - chloride intracellular channel 4, PML - promyelocytic leu…
GO:0042176	regulation of protein catabolic process	4.69e-12	3.05e-10	1.63	19371	349	5257	154	[MYLIP - myosin regulatory light chain interacting protein, LRIG2 - leucine-rich repeats and immunoglobulin-like domains 2, DNAJB2 - dnaj (hsp40) homolog, subfamily b, member 2, WAC - ww domain containing adaptor with coiled-coil, APC2 - adenomatosis polyposis coli 2, SDCBP - syndecan binding protein (syntenin), LDLR - low density lipoprotein receptor, SGSM3 - small g protein signaling modulator …
GO:0031329	regulation of cellular catabolic process	1.68e-23	2.5e-21	1.62	19371	727	5257	320	[TRIM65 - tripartite motif containing 65, TOB1 - transducer of erbb2, 1, MYLIP - myosin regulatory light chain interacting protein, BNIP3 - bcl2/adenovirus e1b 19kda interacting protein 3, DNAJB2 - dnaj (hsp40) homolog, subfamily b, member 2, WAC - ww domain containing adaptor with coiled-coil, EXOSC5 - exosome component 5, BNIP3L - bcl2/adenovirus e1b 19kda interacting protein 3-like, CTTN - cor…
GO:1903827	regulation of cellular protein localization	9.86e-16	9.01e-14	1.62	19371	472	5257	208	[BNIP3L - bcl2/adenovirus e1b 19kda interacting protein 3-like, DNAJA1 - dnaj (hsp40) homolog, subfamily a, member 1, CD2AP - cd2-associated protein, PMAIP1 - phorbol-12-myristate-13-acetate-induced protein 1, TRIM28 - tripartite motif containing 28, IQGAP1 - iq motif containing gtpase activating protein 1, RDX - radixin, LZTS2 - leucine zipper, putative tumor suppressor 2, YWHAQ - tyrosine 3-mon…
GO:0032970	regulation of actin filament-based process	1.66e-12	1.17e-10	1.62	19371	368	5257	162	[ARAP1 - arfgap with rhogap domain, ankyrin repeat and ph domain 1, KANK2 - kn motif and ankyrin repeat domains 2, SH3BP1 - sh3-domain binding protein 1, SPTAN1 - spectrin, alpha, non-erythrocytic 1, CTTN - cortactin, TSC1 - tuberous sclerosis 1, SSH1 - slingshot protein phosphatase 1, EPS8L2 - eps8-like 2, NCK1 - nck adaptor protein 1, ARHGEF10L - rho guanine nucleotide exchange factor (gef) 10-…
GO:0060284	regulation of cell development	6.26e-27	1.03e-24	1.61	19371	859	5257	376	[MYLIP - myosin regulatory light chain interacting protein, GFI1 - growth factor independent 1 transcription repressor, EMX1 - empty spiracles homeobox 1, SEMA3G - sema domain, immunoglobulin domain (ig), short basic domain, secreted, (semaphorin) 3g, CTTN - cortactin, TSC1 - tuberous sclerosis 1, CASZ1 - castor zinc finger 1, NCK1 - nck adaptor protein 1, SEMA4C - sema domain, immunoglobulin dom…
GO:0051603	proteolysis involved in cellular protein catabolic process	3.86e-16	3.65e-14	1.6	19371	523	5257	227	[MYLIP - myosin regulatory light chain interacting protein, DNAJB2 - dnaj (hsp40) homolog, subfamily b, member 2, AGAP3 - arfgap with gtpase domain, ankyrin repeat and ph domain 3, RNF43 - ring finger protein 43, CD2AP - cd2-associated protein, UHRF1 - ubiquitin-like with phd and ring finger domains 1, VPS37A - vacuolar protein sorting 37 homolog a (s. cerevisiae), SPSB4 - spla/ryanodine receptor…
GO:0044403	symbiont process	2.71e-15	2.4e-13	1.6	19371	493	5257	214	[CCNK - cyclin k, BNIP3 - bcl2/adenovirus e1b 19kda interacting protein 3, GFI1 - growth factor independent 1 transcription repressor, DHX58 - dexh (asp-glu-x-his) box polypeptide 58, BNIP3L - bcl2/adenovirus e1b 19kda interacting protein 3-like, ABI2 - abl-interactor 2, VPS37A - vacuolar protein sorting 37 homolog a (s. cerevisiae), PML - promyelocytic leukemia, RTN3 - reticulon 3, WASF2 - was p…
GO:0016032	viral process	2.71e-15	2.42e-13	1.6	19371	493	5257	214	[CCNK - cyclin k, BNIP3 - bcl2/adenovirus e1b 19kda interacting protein 3, GFI1 - growth factor independent 1 transcription repressor, DHX58 - dexh (asp-glu-x-his) box polypeptide 58, BNIP3L - bcl2/adenovirus e1b 19kda interacting protein 3-like, ABI2 - abl-interactor 2, VPS37A - vacuolar protein sorting 37 homolog a (s. cerevisiae), PML - promyelocytic leukemia, RTN3 - reticulon 3, WASF2 - was p…
GO:0007389	pattern specification process	7.63e-12	4.88e-10	1.6	19371	368	5257	160	[LHX1 - lim homeobox 1, EMX1 - empty spiracles homeobox 1, PAX6 - paired box 6, APC2 - adenomatosis polyposis coli 2, ZEB1 - zinc finger e-box binding homeobox 1, HES1 - hairy and enhancer of split 1, (drosophila), PBX3 - pre-b-cell leukemia homeobox 3, PBX1 - pre-b-cell leukemia homeobox 1, CELSR1 - cadherin, egf lag seven-pass g-type receptor 1, PSKH1 - protein serine kinase h1, ARL13B - adp-ri…
GO:1903508	positive regulation of nucleic acid-templated transcription	1.16e-44	4.16e-42	1.59	19371	1536	5257	661	[CREB5 - camp responsive element binding protein 5, ELL - elongation factor rna polymerase ii, GFI1 - growth factor independent 1 transcription repressor, LHX1 - lim homeobox 1, WAC - ww domain containing adaptor with coiled-coil, NFATC2IP - nuclear factor of activated t-cells, cytoplasmic, calcineurin-dependent 2 interacting protein, TADA1 - transcriptional adaptor 1, NKX2-3 - nk2 homeobox 3, NF…
GO:0045893	positive regulation of transcription, DNA-templated	8e-43	2.19e-40	1.59	19371	1458	5257	629	[CREB5 - camp responsive element binding protein 5, ELL - elongation factor rna polymerase ii, GFI1 - growth factor independent 1 transcription repressor, LHX1 - lim homeobox 1, WAC - ww domain containing adaptor with coiled-coil, NFATC2IP - nuclear factor of activated t-cells, cytoplasmic, calcineurin-dependent 2 interacting protein, NKX2-3 - nk2 homeobox 3, NFE2L3 - nuclear factor (erythroid-de…
GO:2000113	negative regulation of cellular macromolecule biosynthetic process	1.59e-42	4.22e-40	1.59	19371	1443	5257	623	[GFI1 - growth factor independent 1 transcription repressor, LHX1 - lim homeobox 1, PHF21A - phd finger protein 21a, NFE2L3 - nuclear factor (erythroid-derived 2)-like 3, CBX1 - chromobox homolog 1, PATZ1 - poz (btb) and at hook containing zinc finger 1, NCOR1 - nuclear receptor corepressor 1, NR6A1 - nuclear receptor subfamily 6, group a, member 1, NCOR2 - nuclear receptor corepressor 2, PML - p…
GO:0009894	regulation of catabolic process	2.13e-24	3.31e-22	1.59	19371	826	5257	357	[TOB1 - transducer of erbb2, 1, TRIM65 - tripartite motif containing 65, MYLIP - myosin regulatory light chain interacting protein, BNIP3 - bcl2/adenovirus e1b 19kda interacting protein 3, DNAJB2 - dnaj (hsp40) homolog, subfamily b, member 2, EXOSC5 - exosome component 5, BNIP3L - bcl2/adenovirus e1b 19kda interacting protein 3-like, WAC - ww domain containing adaptor with coiled-coil, CTTN - cor…
GO:0051962	positive regulation of nervous system development	1.74e-14	1.49e-12	1.59	19371	480	5257	207	[NCK1 - nck adaptor protein 1, TNFRSF12A - tumor necrosis factor receptor superfamily, member 12a, PPP1R9A - protein phosphatase 1, regulatory subunit 9a, PLXNC1 - plexin c1, HES1 - hairy and enhancer of split 1, (drosophila), NRP1 - neuropilin 1, SPINT1 - serine peptidase inhibitor, kunitz type 1, IQGAP1 - iq motif containing gtpase activating protein 1, ABL2 - c-abl oncogene 2, non-receptor tyr…
GO:0051254	positive regulation of RNA metabolic process	7.52e-47	3.21e-44	1.58	19371	1617	5257	695	[CREB5 - camp responsive element binding protein 5, ELL - elongation factor rna polymerase ii, PRDX6 - peroxiredoxin 6, GFI1 - growth factor independent 1 transcription repressor, LHX1 - lim homeobox 1, WAC - ww domain containing adaptor with
GO:1902680	positive regulation of RNA biosynthetic process	1.52e-44	5.3e-42	1.58	19371	1537	5257	661	[CREB5 - camp responsive element binding protein 5, ELL - elongation factor rna polymerase ii, GFI1 - growth factor independent 1 transcription repressor, LHX1 - lim homeobox 1, WAC - ww domain containing adaptor with coiled-coil, NFATC2IP - nuclear factor of activated t-cells, cytoplasmic, calcineurin-dependent 2 interacting protein, TADA1 - transcriptional adaptor 1, NKX2-3 - nk2 homeobox 3, NF…
GO:0045934	negative regulation of nucleobase-containing compound metabolic process	4.75e-41	1.09e-38	1.58	19371	1450	5257	621	[GFI1 - growth factor independent 1 transcription repressor, LHX1 - lim homeobox 1, PHF21A - phd finger protein 21a, HNRNPA0 - heterogeneous nuclear ribonucleoprotein a0, NFE2L3 - nuclear factor (erythroid-derived 2)-like 3, CBX1 - chromobox homolog 1, PATZ1 - poz (btb) and at hook containing zinc finger 1, NCOR1 - nuclear receptor corepressor 1, NR6A1 - nuclear receptor subfamily 6, group a, mem…
GO:0045944	positive regulation of transcription by RNA polymerase II	4.02e-32	7.91e-30	1.58	19371	1142	5257	489	[ELL - elongation factor rna polymerase ii, GFI1 - growth factor independent 1 transcription repressor, NFATC2IP - nuclear factor of activated t-cells, cytoplasmic, calcineurin-dependent 2 interacting protein, NKX2-3 - nk2 homeobox 3, PATZ1 - poz (btb) and at hook containing zinc finger 1, IER2 - immediate early response 2, SSBP2 - single-stranded dna binding protein 2, NR6A1 - nuclear receptor s…
GO:0051493	regulation of cytoskeleton organization	1.29e-14	1.12e-12	1.58	19371	502	5257	215	[ARAP1 - arfgap with rhogap domain, ankyrin repeat and ph domain 1, MAPRE1 - microtubule-associated protein, rp/eb family, member 1, SPTAN1 - spectrin, alpha, non-erythrocytic 1, SH3BP1 - sh3-domain binding protein 1, MAPRE3 - microtubule-associated protein, rp/eb family, member 3, CTTN - cortactin, TSC1 - tuberous sclerosis 1, NCK1 - nck adaptor protein 1, AKAP9 - a kinase (prka) anchor protein …
GO:0032989	cellular component morphogenesis	1.46e-12	1.04e-10	1.58	19371	428	5257	183	[AFG3L2 - afg3 atpase family member 3-like 2 (s. cerevisiae), SSH1 - slingshot protein phosphatase 1, CTTN - cortactin, COL18A1 - collagen, type xviii, alpha 1, CDC42 - cell division cycle 42, SCFD1 - sec1 family domain containing 1, CDH2 - cadherin 2, type 1, n-cadherin (neuronal), SPTBN4 - spectrin, beta, non-erythrocytic 4, HES1 - hairy and enhancer of split 1, (drosophila), NRP1 - neuropilin …
GO:0010558	negative regulation of macromolecule biosynthetic process	1.73e-41	4.21e-39	1.57	19371	1508	5257	642	[GFI1 - growth factor independent 1 transcription repressor, LHX1 - lim homeobox 1, PHF21A - phd finger protein 21a, NFE2L3 - nuclear factor (erythroid-derived 2)-like 3, CBX1 - chromobox homolog 1, PATZ1 - poz (btb) and at hook containing zinc finger 1, NCOR1 - nuclear receptor corepressor 1, NR6A1 - nuclear receptor subfamily 6, group a, member 1, NCOR2 - nuclear receptor corepressor 2, PML - p…
GO:0009653	anatomical structure morphogenesis	3.46e-37	7.27e-35	1.57	19371	1352	5257	576	[AFG3L2 - afg3 atpase family member 3-like 2 (s. cerevisiae), LHX1 - lim homeobox 1, PHLDA3 - pleckstrin homology-like domain, family a, member 3, NKX2-3 - nk2 homeobox 3, ABLIM1 - actin binding lim protein 1, SPTBN4 - spectrin, beta, non-erythrocytic 4, LIG1 - ligase i, dna, atp-dependent, GCNT1 - glucosaminyl (n-acetyl) transferase 1, core 2, ESRP2 - epithelial splicing regulatory protein 2, SP…
GO:0006325	chromatin organization	7.62e-20	9.84e-18	1.57	19371	710	5257	303	[WAC - ww domain containing adaptor with coiled-coil, ANP32E - acidic (leucine-rich) nuclear phosphoprotein 32 family, member e, PHF21A - phd finger protein 21a, TADA1 - transcriptional adaptor 1, BRCA2 - breast cancer 2, early onset, WHSC1L1 - wolf-hirschhorn syndrome candidate 1-like 1, UHRF1 - ubiquitin-like with phd and ring finger domains 1, ELK4 - elk4, ets-domain protein (srf accessory pro…
GO:0006366	transcription by RNA polymerase II	5.32e-17	5.48e-15	1.57	19371	608	5257	259	[CREB5 - camp responsive element binding protein 5, CCNK - cyclin k, ELL - elongation factor rna polymerase ii, MEIS3 - meis homeobox 3, LHX1 - lim homeobox 1, NCBP1 - nuclear cap binding protein subunit 1, 80kda, HSF2 - heat shock transcription factor 2, TRIM24 - tripartite motif containing 24, NFE2L3 - nuclear factor (erythroid-derived 2)-like 3, RFX5 - regulatory factor x, 5 (influences hla cl…
GO:1903047	mitotic cell cycle process	4.62e-16	4.3e-14	1.57	19371	573	5257	244	[MAD2L1BP - mad2l1 binding protein, MAPRE1 - microtubule-associated protein, rp/eb family, member 1, GFI1 - growth factor independent 1 transcription repressor, AKAP9 - a kinase (prka) anchor protein (yotiao) 9, BRCA2 - breast cancer 2, early onset, BRCA1 - breast cancer 1, early onset, LIG1 - ligase i, dna, atp-dependent, PRMT1 - protein arginine methyltransferase 1, PML - promyelocytic leukemia…
GO:0010720	positive regulation of cell development	3.34e-14	2.77e-12	1.57	19371	500	5257	213	[NCK1 - nck adaptor protein 1, TNFRSF12A - tumor necrosis factor receptor superfamily, member 12a, LRRC16A - leucine rich repeat containing 16a, PPP1R9A - protein phosphatase 1, regulatory subunit 9a, RFX3 - regulatory factor x, 3 (influences hla class ii expression), PLXNC1 - plexin c1, HES1 - hairy and enhancer of split 1, (drosophila), NRP1 - neuropilin 1, SPINT1 - serine peptidase inhibitor, …
GO:0007049	cell cycle	1.77e-13	1.35e-11	1.57	19371	466	5257	199	[CCNK - cyclin k, WTAP - wilms tumor 1 associated protein, MAPRE3 - microtubule-associated protein, rp/eb family, member 3, MAP3K8 - mitogen-activated protein kinase kinase kinase 8, CD2AP - cd2-associated protein, UHRF1 - ubiquitin-like with phd and ring finger domains 1, PLD6 - phospholipase d family, member 6, CHAF1B - chromatin assembly factor 1, subunit b (p60), KLHDC8B - kelch domain contai…
GO:0045935	positive regulation of nucleobase-containing compound metabolic process	1.04e-48	5.34e-46	1.56	19371	1787	5257	758	[CREB5 - camp responsive element binding protein 5, ELL - elongation factor rna polymerase ii, PRDX6 - peroxiredoxin 6, GFI1 - growth factor independent 1 transcription repressor, LHX1 - lim homeobox 1, WAC - ww domain containing adaptor with
GO:0033043	regulation of organelle organization	1.69e-31	3.25e-29	1.56	19371	1180	5257	500	[ARAP1 - arfgap with rhogap domain, ankyrin repeat and ph domain 1, MAD2L1BP - mad2l1 binding protein, GFI1 - growth factor independent 1 transcription repressor, SH3BP1 - sh3-domain binding protein 1, SPTAN1 - spectrin, alpha, non-erythrocytic 1, LRRC16A - leucine rich repeat containing 16a, CD2AP - cd2-associated protein, SPTBN4 - spectrin, beta, non-erythrocytic 4, PPP1R9A - protein phosphatas…
[truncated: 165 more rows]

## Sheet: FPKM (cufflink)
geneID	genename	ctrl_r1	ctrl_r2	ctrl_r3	bcat_r1	bcat_r2	bcat_r3	hydbd_r1	hydbd_r2	hydbd_r3	hysp5_r1	hysp5_r2	hysp5_r3	hydbd_bcat_r1	hydbd_bcat_r2	hydbd_bcat_r3	hysp5_bcat_r1	hysp5_bcat_r2	hysp5_bcat_r3	zfdbd_r1	zfdbd_r2	zfdbd_r3	zfsp5_r1	zfsp5_r2	zfsp5_r3	zfdbd_bcat_r1	zfdbd_bcat_r2	zfdbd_bcat_r3	zfsp5_bcat_r1	zfsp5_bcat_r2	zfsp5_bcat_r3
ENSG00000232420	IL9RP2	0	0	0	0	0	0	0	0	0	0	0	0	0	0	0	0	0	0	0	0	0	0	0	0	0	0	0	0	0	0
[truncated: 54,352 more rows]

## Sheet: HTScount
geneID	hydbd_r1	hydbd_r2	hydbd_r3	hysp5_r1	hysp5_r2	hysp5_r3	zfdbd_r1	zfdbd_r2	zfdbd_r3	zfsp5_r1	zfsp5_r2	zfsp5_r3
[truncated: 57,315 more rows]

[truncated: 13 more sheets: DESeq2_Wald_ctrl_vs_bcat, DESeq2_Wald_ctrl_vs_hydbd, DESeq2_Wald_ctrl_vs_hysp5, DESeq2_Wald_ctrl_vs_hysp5_bcat, DESeq2_Wald_ctrl_vs_zfdbd, DESeq2_Wald_ctrl_vs_zfsp5, DESeq2_Wald_ctrl_vs_zfsp5_bcat, DESeq2_Wald_ctrl_vs_hydbd_bcat, DESeq2_Wald_ctrl_vs_zfdbd_bcat, DEseq2_Wald_hydbd_vs_hysp5, DEseq2_Wald_hydbd_bcat_vs_hysp5, DEseq2_Wald_zfdbd_vs_zfsp5, DEseq2_Wald_zfdbd_bcat_vs_zfsp5]
