# Supplementary material for: An evolutionarily-conserved Wnt3/β-catenin/Sp5 feedback loop restricts head organizer activity in Hydra
Source: Nat Commun. 2019 Jan 18;10:312. doi: 10.1038/s41467-018-08242-2 (PMC6338789; doi:10.1038/s41467-018-08242-2)
Supplement: Supplementary file 10 — Supplementary Data 3 [file 41467_2018_8242_MOESM10_ESM.xlsx]

## Sheet: Downregulated targets
Supplementary Data 3: HySp5 and ZfSp5 direct transcriptional targets and associated gene ontology terms
hySp5 direct downregulated genes		hySp5-zfSp5 common direct downregulated genes		zfSp5 direct downregulated genes
ENSEMBL GENE ID	COMMON GENE NAME	ENSEMBL GENE ID	COMMON GENE NAME	ENSEMBL GENE ID	COMMON GENE NAME
ENSG00000161011	SQSTM1	ENSG00000185591	SP1	ENSG00000117318	ID3
ENSG00000269190	FBXO17	ENSG00000177303	CASKIN2	ENSG00000114626	ABTB1
ENSG00000005020	SKAP2	ENSG00000177565	TBL1XR1	ENSG00000135111	TBX3
ENSG00000128973	CLN6	ENSG00000071794	HLTF	ENSG00000123268	ATF1
ENSG00000170296	GABARAP	ENSG00000183955	KMT5A	ENSG00000233429	HOTAIRM1
ENSG00000160753	RUSC1	ENSG00000124067	SLC12A4	ENSG00000143418	CERS2
ENSG00000143799	PARP1	ENSG00000129566	TEP1	ENSG00000158156	XKR8
ENSG00000185386	MAPK11	ENSG00000060749	QSER1	ENSG00000130479	MAP1S
ENSG00000137700	SLC37A4	ENSG00000169018	FEM1B	ENSG00000154945	ANKRD40
ENSG00000179889	PDXDC1	ENSG00000117054	ACADM	ENSG00000163320	CGGBP1
ENSG00000111906	HDDC2	ENSG00000140545	MFGE8	ENSG00000182095	TNRC18
ENSG00000162434	JAK1	ENSG00000170852	KBTBD2	ENSG00000165804	ZNF219
ENSG00000101782	RIOK3	ENSG00000103495	MAZ	ENSG00000141367	CLTC
ENSG00000137275	RIPK1	ENSG00000091527	CDV3	ENSG00000157764	BRAF
ENSG00000131711	MAP1B	ENSG00000082898	XPO1	ENSG00000205730	ITPRIPL2
ENSG00000122565	CBX3	ENSG00000085832	EPS15	ENSG00000112308	C6orf62
ENSG00000165821	SALL2	ENSG00000119335	SET	ENSG00000178573	MAF
ENSG00000127483	HP1BP3	ENSG00000150093	ITGB1	ENSG00000106070	GRB10
ENSG00000131788	PIAS3	ENSG00000135679	MDM2	ENSG00000115649	CNPPD1
ENSG00000154310	TNIK	ENSG00000163602	RYBP	ENSG00000013374	NUB1
ENSG00000115091	ACTR3	ENSG00000122779	TRIM24	ENSG00000166173	LARP6
ENSG00000055732	MCOLN3	ENSG00000134107	BHLHE40	ENSG00000173905	GOLIM4
ENSG00000251562	MALAT1	ENSG00000108424	KPNB1	ENSG00000120837	NFYB
ENSG00000116128	BCL9	ENSG00000198380	GFPT1	ENSG00000117713	ARID1A
ENSG00000138180	CEP55	ENSG00000070770	CSNK2A2	ENSG00000065970	FOXJ2
ENSG00000178971	CTC1	ENSG00000117020	AKT3	ENSG00000111737	RAB35
ENSG00000136026	CKAP4	ENSG00000179456	ZBTB18	ENSG00000141858	SAMD1
ENSG00000116584	ARHGEF2	ENSG00000172845	SP3	ENSG00000110888	CAPRIN2
ENSG00000100968	NFATC4	ENSG00000154380	ENAH	ENSG00000126777	KTN1
ENSG00000157500	APPL1	ENSG00000101224	CDC25B	ENSG00000160972	PPP1R16A
ENSG00000164024	METAP1	ENSG00000148498	PARD3	ENSG00000167528	ZNF641
ENSG00000099910	KLHL22	ENSG00000118922	KLF12	ENSG00000228630	HOTAIR
ENSG00000160803	UBQLN4	ENSG00000134294	SLC38A2	ENSG00000204160	ZDHHC18
ENSG00000105778	AVL9	ENSG00000100934	SEC23A	ENSG00000137693	YAP1
ENSG00000143674	MAP3K21	ENSG00000077684	JADE1	ENSG00000176165	FOXG1
ENSG00000159348	CYB5R1	ENSG00000117625	RCOR3	ENSG00000166716	ZNF592
ENSG00000175029	CTBP2	ENSG00000166311	SMPD1	ENSG00000172175	MALT1
ENSG00000145391	SETD7	ENSG00000100065	CARD10	ENSG00000146278	PNRC1
ENSG00000143815	LBR	ENSG00000129473	BCL2L2	ENSG00000168264	IRF2BP2
ENSG00000198668	CALM1	ENSG00000136603	SKIL	ENSG00000175215	CTDSP2
ENSG00000110880	CORO1C	ENSG00000163430	FSTL1	ENSG00000158321	AUTS2
ENSG00000153187	HNRNPU	ENSG00000109103	UNC119	ENSG00000009413	REV3L
ENSG00000169375	SIN3A	ENSG00000176018	LYSMD3	ENSG00000055208	TAB2
ENSG00000116212	LRRC42	ENSG00000172059	KLF11	ENSG00000240771	ARHGEF25
ENSG00000155366	RHOC	ENSG00000156140	ADAMTS3	ENSG00000091317	CMTM6
ENSG00000113368	LMNB1	ENSG00000235194	PPP1R3E	ENSG00000184007	PTP4A2
ENSG00000160796	NBEAL2	ENSG00000174307	PHLDA3	ENSG00000152556	PFKM
ENSG00000188130	MAPK12	ENSG00000131149	GSE1	ENSG00000113719	ERGIC1
ENSG00000157106	SMG1	ENSG00000136231	IGF2BP3	ENSG00000103449	SALL1
ENSG00000035403	VCL	ENSG00000156515	HK1	ENSG00000139718	SETD1B
ENSG00000136153	LMO7	ENSG00000240694	PNMA2	ENSG00000066468	FGFR2
ENSG00000163655	GMPS	ENSG00000152484	USP12	ENSG00000162402	USP24
ENSG00000100441	KHNYN	ENSG00000124762	CDKN1A	ENSG00000051620	HEBP2
ENSG00000245532	NEAT1	ENSG00000115464	USP34	ENSG00000198087	CD2AP
ENSG00000107731	UNC5B	ENSG00000115738	ID2	ENSG00000166987	MBD6
ENSG00000204977	TRIM13	ENSG00000100625	SIX4	ENSG00000099250	NRP1
ENSG00000139613	SMARCC2	ENSG00000078403	MLLT10	ENSG00000007168	PAFAH1B1
ENSG00000143157	POGK	ENSG00000055163	CYFIP2	ENSG00000114739	ACVR2B
ENSG00000120942	UBIAD1	ENSG00000138081	FBXO11	ENSG00000154845	PPP4R1
ENSG00000159217	IGF2BP1	ENSG00000168003	SLC3A2	ENSG00000115844	DLX2
ENSG00000132906	CASP9	ENSG00000128714	HOXD13	ENSG00000100077	GRK3
ENSG00000221914	PPP2R2A	ENSG00000008282	SYPL1	ENSG00000138434	SSFA2
ENSG00000138814	PPP3CA	ENSG00000135049	AGTPBP1	ENSG00000163013	FBXO41
ENSG00000164305	CASP3	ENSG00000215417	MIR17HG	ENSG00000185551	NR2F2
ENSG00000185418	TARSL2	ENSG00000187634	SAMD11	ENSG00000151327	FAM177A1
ENSG00000071054	MAP4K4	ENSG00000168283	BMI1	ENSG00000165655	ZNF503
ENSG00000119866	BCL11A	ENSG00000173542	MOB1B	ENSG00000175745	NR2F1
ENSG00000113971	NPHP3	ENSG00000141279	NPEPPS	ENSG00000171206	TRIM8
ENSG00000181873	IBA57	ENSG00000135924	DNAJB2	ENSG00000197122	SRC
ENSG00000103005	USB1	ENSG00000165458	INPPL1	ENSG00000172201	ID4
ENSG00000196323	ZBTB44	ENSG00000043355	ZIC2	ENSG00000182010	RTKN2
ENSG00000116717	GADD45A	ENSG00000188895	MSL1	ENSG00000198420	TCAF1
ENSG00000004660	CAMKK1	ENSG00000264364	DYNLL2	ENSG00000170689	HOXB9
ENSG00000167173	C15orf39	ENSG00000170832	USP32	ENSG00000146834	MEPCE
ENSG00000177707	NECTIN3	ENSG00000198467	TPM2	ENSG00000169957	ZNF768
ENSG00000102710	SUPT20H	ENSG00000124422	USP22	ENSG00000148834	GSTO1
ENSG00000055130	CUL1	ENSG00000164683	HEY1	ENSG00000120093	HOXB3
ENSG00000134574	DDB2	ENSG00000044090	CUL7	ENSG00000142686	C1orf216
ENSG00000164091	WDR82	ENSG00000102786	INTS6	ENSG00000134278	SPIRE1
ENSG00000104388	RAB2A	ENSG00000134758	RNF138	ENSG00000168758	SEMA4C
ENSG00000121957	GPSM2	ENSG00000153885	KCTD15	ENSG00000137203	TFAP2A
ENSG00000025796	SEC63	ENSG00000108312	UBTF	ENSG00000126464	PRR12
ENSG00000014216	CAPN1	ENSG00000174738	NR1D2	ENSG00000253293	HOXA10
ENSG00000162734	PEA15			ENSG00000078399	HOXA9
ENSG00000130749	ZC3H4			ENSG00000189060	H1F0
ENSG00000149657	LSM14B			ENSG00000108861	DUSP3
ENSG00000105204	DYRK1B			ENSG00000082397	EPB41L3
ENSG00000068078	FGFR3			ENSG00000070214	SLC44A1
ENSG00000204764	RANBP17			ENSG00000100796	PPP4R3A
ENSG00000167470	MIDN			ENSG00000134986	NREP
ENSG00000128791	TWSG1			ENSG00000088387	DOCK9
ENSG00000185630	PBX1			ENSG00000100852	ARHGAP5
ENSG00000115109	EPB41L5			ENSG00000128713	HOXD11
ENSG00000163517	HDAC11			ENSG00000128342	LIF
ENSG00000105655	ISYNA1			ENSG00000165138	ANKS6
ENSG00000111266	DUSP16			ENSG00000113739	STC2
ENSG00000140320	BAHD1			ENSG00000170265	ZNF282
ENSG00000166886	NAB2			ENSG00000150347	ARID5B
ENSG00000092445	TYRO3			ENSG00000116044	NFE2L2
ENSG00000138031	ADCY3			ENSG00000171467	ZNF318
ENSG00000140931	CMTM3			ENSG00000183779	ZNF703
ENSG00000137273	FOXF2			ENSG00000120149	MSX2
ENSG00000100304	TTLL12			ENSG00000054598	FOXC1
ENSG00000002834	LASP1			ENSG00000213079	SCAF8
ENSG00000139990	DCAF5			ENSG00000198961	PJA2
ENSG00000048392	RRM2B			ENSG00000111676	ATN1
ENSG00000112249	ASCC3			ENSG00000105854	PON2
ENSG00000116005	PCYOX1			ENSG00000135333	EPHA7
ENSG00000006453	BAIAP2L1			ENSG00000092421	SEMA6A
ENSG00000122729	ACO1			ENSG00000140464	PML
ENSG00000169756	LIMS1			ENSG00000170142	UBE2E1
ENSG00000184486	POU3F2			ENSG00000108511	HOXB6
ENSG00000109787	KLF3			ENSG00000154822	PLCL2
ENSG00000141682	PMAIP1
ENSG00000179833	SERTAD2
ENSG00000099810	MTAP
ENSG00000011426	ANLN
ENSG00000197879	MYO1C
ENSG00000155090	KLF10
ENSG00000130024	PHF10
ENSG00000177732	SOX12
ENSG00000138363	ATIC
ENSG00000048140	TSPAN17
ENSG00000148153	INIP
ENSG00000131446	MGAT1
ENSG00000169515	CCDC8
ENSG00000167081	PBX3
ENSG00000174282	ZBTB4
ENSG00000104517	UBR5
ENSG00000173894	CBX2
ENSG00000073712	FERMT2
ENSG00000205581	HMGN1
ENSG00000152795	HNRNPDL
ENSG00000105722	ERF
ENSG00000044115	CTNNA1
ENSG00000100504	PYGL
ENSG00000139800	ZIC5
ENSG00000127947	PTPN12
ENSG00000087152	ATXN7L3
ENSG00000137845	ADAM10
ENSG00000173852	DPY19L1
ENSG00000124795	DEK
ENSG00000135596	MICAL1
ENSG00000149231	CCDC82
ENSG00000196715	VKORC1L1
ENSG00000095951	HIVEP1
ENSG00000167460	TPM4
ENSG00000115758	ODC1
ENSG00000129925	TMEM8A
ENSG00000076604	TRAF4
ENSG00000197860	SGTB
ENSG00000197256	KANK2
ENSG00000174669	SLC29A2

## Sheet: GOterm_hySp5_downreg targets
GO Term	Description	P-value	FDR q-value	Enrichment	N	B	n	b	Genes
GO:0051716	cellular response to stimulus	6.99e-09	0.000106	2.3	17587	2517	149	49	[HMGN1 - high mobility group nucleosome binding domain 1, GADD45A - growth arrest and dna-damage-inducible, alpha, SIN3A - sin3 transcription regulator family member a, DDB2 - damage-specific dna binding protein 2, 48kda, ATIC - 5-aminoimidazole-4-carboxamide ribonucleotide formyltransferase/imp cyclohydrolase, CTNNA1 - catenin (cadherin-associated protein), alpha 1, 102kda, PMAIP1 - phorbol-12-m…
GO:0050794	regulation of cellular process	2.07e-08	0.000157	1.4	17587	9596	149	114	[KANK2 - kn motif and ankyrin repeat domains 2, CMTM3 - cklf-like marvel transmembrane domain containing 3, GADD45A - growth arrest and dna-damage-inducible, alpha, MICAL1 - microtubule associated monooxygenase, calponin and lim domain containing 1, ANLN - anillin, actin binding protein, SIN3A - sin3 transcription regulator family member a, CEP55 - centrosomal protein 55kda, MIDN - midnolin, DDB2…
GO:0033554	cellular response to stress	4.94e-08	0.000251	2.79	17587	1394	149	33	[INIP - ints3 and nabp interacting protein, RRM2B - ribonucleotide reductase m2 b (tp53 inducible), HMGN1 - high mobility group nucleosome binding domain 1, GADD45A - growth arrest and dna-damage-inducible, alpha, SIN3A - sin3 transcription regulator family member a, SQSTM1 - sequestosome 1, DDB2 - damage-specific dna binding protein 2, 48kda, SGTB - small glutamine-rich tetratricopeptide repeat …
GO:0031323	regulation of cellular metabolic process	6.82e-08	0.00026	1.67	17587	5503	149	78	[KANK2 - kn motif and ankyrin repeat domains 2, CAPN1 - calpain 1, (mu/i) large subunit, HMGN1 - high mobility group nucleosome binding domain 1, GADD45A - growth arrest and dna-damage-inducible, alpha, MICAL1 - microtubule associated monooxygenase, calponin and lim domain containing 1, SIN3A - sin3 transcription regulator family member a, MIDN - midnolin, BAHD1 - bromo adjacent homology domain c…
GO:0010604	positive regulation of macromolecule metabolic process	1.97e-07	0.000601	2.03	17587	2970	149	51	[HMGN1 - high mobility group nucleosome binding domain 1, GADD45A - growth arrest and dna-damage-inducible, alpha, SIN3A - sin3 transcription regulator family member a, PBX3 - pre-b-cell leukemia homeobox 3, PBX1 - pre-b-cell leukemia homeobox 1, PMAIP1 - phorbol-12-myristate-13-acetate-induced protein 1, CASP9 - caspase 9, apoptosis-related cysteine peptidase, CTBP2 - c-terminal binding protein …
GO:0051171	regulation of nitrogen compound metabolic process	2.42e-07	0.000614	1.67	17587	5232	149	74	[KANK2 - kn motif and ankyrin repeat domains 2, HMGN1 - high mobility group nucleosome binding domain 1, GADD45A - growth arrest and dna-damage-inducible, alpha, MICAL1 - microtubule associated monooxygenase, calponin and lim domain containing 1, SIN3A - sin3 transcription regulator family member a, BAHD1 - bromo adjacent homology domain containing 1, CORO1C - coronin, actin binding protein, 1c, …
GO:0080090	regulation of primary metabolic process	3.45e-07	0.000656	1.65	17587	5380	149	75	[KANK2 - kn motif and ankyrin repeat domains 2, HMGN1 - high mobility group nucleosome binding domain 1, GADD45A - growth arrest and dna-damage-inducible, alpha, MICAL1 - microtubule associated monooxygenase, calponin and lim domain containing 1, SIN3A - sin3 transcription regulator family member a, MIDN - midnolin, BAHD1 - bromo adjacent homology domain containing 1, CORO1C - coronin, actin bind…
GO:0048522	positive regulation of cellular process	3.2e-07	0.000696	1.71	17587	4749	149	69	[CMTM3 - cklf-like marvel transmembrane domain containing 3, CAPN1 - calpain 1, (mu/i) large subunit, HMGN1 - high mobility group nucleosome binding domain 1, GADD45A - growth arrest and dna-damage-inducible, alpha, SIN3A - sin3 transcription regulator family member a, ANLN - anillin, actin binding protein, DDB2 - damage-specific dna binding protein 2, 48kda, CORO1C - coronin, actin binding prote…
GO:0048518	positive regulation of biological process	4.41e-07	0.000746	1.65	17587	5305	149	74	[CMTM3 - cklf-like marvel transmembrane domain containing 3, CAPN1 - calpain 1, (mu/i) large subunit, HMGN1 - high mobility group nucleosome binding domain 1, GADD45A - growth arrest and dna-damage-inducible, alpha, SIN3A - sin3 transcription regulator family member a, ANLN - anillin, actin binding protein, DDB2 - damage-specific dna binding protein 2, 48kda, CORO1C - coronin, actin binding prote…
GO:0036211	protein modification process	7.62e-07	0.00105	2.03	17587	2738	149	47	[TTLL12 - tubulin tyrosine ligase-like family, member 12, WDR82 - wd repeat domain 82, FBXO17 - f-box protein 17, FGFR3 - fibroblast growth factor receptor 3, HDAC11 - histone deacetylase 11, SIN3A - sin3 transcription regulator family member a, SQSTM1 - sequestosome 1, TSPAN17 - tetraspanin 17, METAP1 - methionyl aminopeptidase 1, DDB2 - damage-specific dna binding protein 2, 48kda, RIPK1 - rece…
GO:0009893	positive regulation of metabolic process	9.06e-07	0.00115	1.91	17587	3209	149	52	[HMGN1 - high mobility group nucleosome binding domain 1, GADD45A - growth arrest and dna-damage-inducible, alpha, SIN3A - sin3 transcription regulator family member a, PBX3 - pre-b-cell leukemia homeobox 3, PBX1 - pre-b-cell leukemia homeobox 1, PMAIP1 - phorbol-12-myristate-13-acetate-induced protein 1, CASP9 - caspase 9, apoptosis-related cysteine peptidase, CTBP2 - c-terminal binding protein …
GO:0006464	cellular protein modification process	7.62e-07	0.00116	2.03	17587	2738	149	47	[TTLL12 - tubulin tyrosine ligase-like family, member 12, WDR82 - wd repeat domain 82, FBXO17 - f-box protein 17, FGFR3 - fibroblast growth factor receptor 3, HDAC11 - histone deacetylase 11, SIN3A - sin3 transcription regulator family member a, SQSTM1 - sequestosome 1, TSPAN17 - tetraspanin 17, METAP1 - methionyl aminopeptidase 1, DDB2 - damage-specific dna binding protein 2, 48kda, RIPK1 - rece…
GO:0060255	regulation of macromolecule metabolic process	1.29e-06	0.00151	1.58	17587	5762	149	77	[KANK2 - kn motif and ankyrin repeat domains 2, HMGN1 - high mobility group nucleosome binding domain 1, GADD45A - growth arrest and dna-damage-inducible, alpha, MICAL1 - microtubule associated monooxygenase, calponin and lim domain containing 1, SIN3A - sin3 transcription regulator family member a, BAHD1 - bromo adjacent homology domain containing 1, CORO1C - coronin, actin binding protein, 1c, …
GO:0019222	regulation of metabolic process	1.6e-06	0.00162	1.54	17587	6227	149	81	[KANK2 - kn motif and ankyrin repeat domains 2, CAPN1 - calpain 1, (mu/i) large subunit, HMGN1 - high mobility group nucleosome binding domain 1, GADD45A - growth arrest and dna-damage-inducible, alpha, MICAL1 - microtubule associated monooxygenase, calponin and lim domain containing 1, SIN3A - sin3 transcription regulator family member a, MIDN - midnolin, BAHD1 - bromo adjacent homology domain c…
GO:0010628	positive regulation of gene expression	1.55e-06	0.00168	2.32	17587	1779	149	35	[SERTAD2 - serta domain containing 2, HMGN1 - high mobility group nucleosome binding domain 1, SIN3A - sin3 transcription regulator family member a, SQSTM1 - sequestosome 1, RIPK1 - receptor (tnfrsf)-interacting serine-threonine kinase 1, HNRNPU - heterogeneous nuclear ribonucleoprotein u (scaffold attachment factor a), PBX3 - pre-b-cell leukemia homeobox 3, PBX1 - pre-b-cell leukemia homeobox 1,…
GO:0032502	developmental process	1.85e-06	0.00176	1.7	17587	4451	149	64	[KANK2 - kn motif and ankyrin repeat domains 2, HMGN1 - high mobility group nucleosome binding domain 1, SIN3A - sin3 transcription regulator family member a, CEP55 - centrosomal protein 55kda, ANLN - anillin, actin binding protein, ATIC - 5-aminoimidazole-4-carboxamide ribonucleotide formyltransferase/imp cyclohydrolase, PBX3 - pre-b-cell leukemia homeobox 3, PBX1 - pre-b-cell leukemia homeobox …
GO:0043412	macromolecule modification	2.06e-06	0.00185	1.94	17587	2925	149	48	[TTLL12 - tubulin tyrosine ligase-like family, member 12, WDR82 - wd repeat domain 82, FBXO17 - f-box protein 17, FGFR3 - fibroblast growth factor receptor 3, HDAC11 - histone deacetylase 11, SIN3A - sin3 transcription regulator family member a, SQSTM1 - sequestosome 1, TSPAN17 - tetraspanin 17, METAP1 - methionyl aminopeptidase 1, DDB2 - damage-specific dna binding protein 2, 48kda, RIPK1 - rece…
GO:0050789	regulation of biological process	3.02e-06	0.00242	1.3	17587	10433	149	115	[KANK2 - kn motif and ankyrin repeat domains 2, CMTM3 - cklf-like marvel transmembrane domain containing 3, GADD45A - growth arrest and dna-damage-inducible, alpha, MICAL1 - microtubule associated monooxygenase, calponin and lim domain containing 1, ANLN - anillin, actin binding protein, SIN3A - sin3 transcription regulator family member a, CEP55 - centrosomal protein 55kda, MIDN - midnolin, DDB2…
GO:0010033	response to organic substance	2.94e-06	0.00248	2.22	17587	1912	149	36	[RRM2B - ribonucleotide reductase m2 b (tp53 inducible), SIN3A - sin3 transcription regulator family member a, ATIC - 5-aminoimidazole-4-carboxamide ribonucleotide formyltransferase/imp cyclohydrolase, RIPK1 - receptor (tnfrsf)-interacting serine-threonine kinase 1, HNRNPU - heterogeneous nuclear ribonucleoprotein u (scaffold attachment factor a), ADAM10 - adam metallopeptidase domain 10, SGTB - …
GO:0045934	negative regulation of nucleobase-containing compound metabolic process	3.91e-06	0.00284	2.54	17587	1299	149	28	[ERF - ets2 repressor factor, KANK2 - kn motif and ankyrin repeat domains 2, SIN3A - sin3 transcription regulator family member a, SQSTM1 - sequestosome 1, BAHD1 - bromo adjacent homology domain containing 1, HNRNPU - heterogeneous nuclear ribonucleoprotein u (scaffold attachment factor a), NFATC4 - nuclear factor of activated t-cells, cytoplasmic, calcineurin-dependent 4, CTBP2 - c-terminal bind…
GO:0044260	cellular macromolecule metabolic process	3.74e-06	0.00285	1.7	17587	4236	149	61	[FBXO17 - f-box protein 17, CAPN1 - calpain 1, (mu/i) large subunit, HMGN1 - high mobility group nucleosome binding domain 1, GADD45A - growth arrest and dna-damage-inducible, alpha, SIN3A - sin3 transcription regulator family member a, DDB2 - damage-specific dna binding protein 2, 48kda, RUSC1 - run and sh3 domain containing 1, BCL11A - b-cell cll/lymphoma 11a (zinc finger protein), CASP3 - casp…
GO:0042221	response to chemical	4.71e-06	0.00326	2.03	17587	2380	149	41	[RRM2B - ribonucleotide reductase m2 b (tp53 inducible), SIN3A - sin3 transcription regulator family member a, HNRNPU - heterogeneous nuclear ribonucleoprotein u (scaffold attachment factor a), ATIC - 5-aminoimidazole-4-carboxamide ribonucleotide formyltransferase/imp cyclohydrolase, RIPK1 - receptor (tnfrsf)-interacting serine-threonine kinase 1, ADAM10 - adam metallopeptidase domain 10, SGTB - …
GO:0051253	negative regulation of RNA metabolic process	6.12e-06	0.00405	2.6	17587	1179	149	26	[ERF - ets2 repressor factor, KANK2 - kn motif and ankyrin repeat domains 2, SIN3A - sin3 transcription regulator family member a, SQSTM1 - sequestosome 1, BAHD1 - bromo adjacent homology domain containing 1, HNRNPU - heterogeneous nuclear ribonucleoprotein u (scaffold attachment factor a), NFATC4 - nuclear factor of activated t-cells, cytoplasmic, calcineurin-dependent 4, CTBP2 - c-terminal bind…
GO:0048523	negative regulation of cellular process	6.72e-06	0.00409	1.68	17587	4209	149	60	[KANK2 - kn motif and ankyrin repeat domains 2, GADD45A - growth arrest and dna-damage-inducible, alpha, MICAL1 - microtubule associated monooxygenase, calponin and lim domain containing 1, SIN3A - sin3 transcription regulator family member a, MIDN - midnolin, BAHD1 - bromo adjacent homology domain containing 1, CORO1C - coronin, actin binding protein, 1c, PBX1 - pre-b-cell leukemia homeobox 1, C…
GO:0070887	cellular response to chemical stimulus	6.52e-06	0.00413	2.38	17587	1490	149	30	[SIN3A - sin3 transcription regulator family member a, HNRNPU - heterogeneous nuclear ribonucleoprotein u (scaffold attachment factor a), RIPK1 - receptor (tnfrsf)-interacting serine-threonine kinase 1, ATIC - 5-aminoimidazole-4-carboxamide ribonucleotide formyltransferase/imp cyclohydrolase, PMAIP1 - phorbol-12-myristate-13-acetate-induced protein 1, CTNNA1 - catenin (cadherin-associated protein…
GO:0048519	negative regulation of biological process	7.21e-06	0.00422	1.6	17587	4933	149	67	[KANK2 - kn motif and ankyrin repeat domains 2, GADD45A - growth arrest and dna-damage-inducible, alpha, MICAL1 - microtubule associated monooxygenase, calponin and lim domain containing 1, SIN3A - sin3 transcription regulator family member a, MIDN - midnolin, BAHD1 - bromo adjacent homology domain containing 1, CORO1C - coronin, actin binding protein, 1c, PBX1 - pre-b-cell leukemia homeobox 1, C…
GO:0019538	protein metabolic process	8.01e-06	0.00451	1.75	17587	3639	149	54	[FBXO17 - f-box protein 17, CAPN1 - calpain 1, (mu/i) large subunit, SIN3A - sin3 transcription regulator family member a, DDB2 - damage-specific dna binding protein 2, 48kda, PMAIP1 - phorbol-12-myristate-13-acetate-induced protein 1, CASP9 - caspase 9, apoptosis-related cysteine peptidase, RUSC1 - run and sh3 domain containing 1, BCL11A - b-cell cll/lymphoma 11a (zinc finger protein), CASP3 - c…
GO:0045892	negative regulation of transcription, DNA-templated	9.34e-06	0.00508	2.67	17587	1059	149	24	[ERF - ets2 repressor factor, ZBTB4 - zinc finger and btb domain containing 4, KANK2 - kn motif and ankyrin repeat domains 2, PHF10 - phd finger protein 10, SMARCC2 - swi/snf related, matrix associated, actin dependent regulator of chromatin, subfamily c, member 2, PIAS3 - protein inhibitor of activated stat, 3, CBX3 - chromobox homolog 3, FOXF2 - forkhead box f2, SIN3A - sin3 transcription regul…
GO:0006974	cellular response to DNA damage stimulus	1.05e-05	0.00549	3.26	17587	652	149	18	[UBR5 - ubiquitin protein ligase e3 component n-recognin 5, ZBTB4 - zinc finger and btb domain containing 4, PEA15 - phosphoprotein enriched in astrocytes 15, INIP - ints3 and nabp interacting protein, SMG1 - smg1 phosphatidylinositol 3-kinase-related kinase, RRM2B - ribonucleotide reductase m2 b (tp53 inducible), HMGN1 - high mobility group nucleosome binding domain 1, GADD45A - growth arrest an…
GO:0071310	cellular response to organic substance	1.09e-05	0.00554	2.52	17587	1218	149	26	[SIN3A - sin3 transcription regulator family member a, HNRNPU - heterogeneous nuclear ribonucleoprotein u (scaffold attachment factor a), RIPK1 - receptor (tnfrsf)-interacting serine-threonine kinase 1, ATIC - 5-aminoimidazole-4-carboxamide ribonucleotide formyltransferase/imp cyclohydrolase, CTNNA1 - catenin (cadherin-associated protein), alpha 1, 102kda, NFATC4 - nuclear factor of activated t-c…
GO:0044267	cellular protein metabolic process	1.13e-05	0.00555	1.84	17587	3013	149	47	[TTLL12 - tubulin tyrosine ligase-like family, member 12, WDR82 - wd repeat domain 82, FBXO17 - f-box protein 17, FGFR3 - fibroblast growth factor receptor 3, HDAC11 - histone deacetylase 11, SIN3A - sin3 transcription regulator family member a, SQSTM1 - sequestosome 1, TSPAN17 - tetraspanin 17, METAP1 - methionyl aminopeptidase 1, DDB2 - damage-specific dna binding protein 2, 48kda, RIPK1 - rece…
GO:0051173	positive regulation of nitrogen compound metabolic process	1.25e-05	0.00596	1.87	17587	2839	149	45	[SERTAD2 - serta domain containing 2, CLN6 - ceroid-lipofuscinosis, neuronal 6, late infantile, variant, FGFR3 - fibroblast growth factor receptor 3, HMGN1 - high mobility group nucleosome binding domain 1, GADD45A - growth arrest and dna-damage-inducible, alpha, SIN3A - sin3 transcription regulator family member a, SQSTM1 - sequestosome 1, RIPK1 - receptor (tnfrsf)-interacting serine-threonine k…
GO:0031325	positive regulation of cellular metabolic process	1.48e-05	0.00663	1.84	17587	2950	149	46	[SERTAD2 - serta domain containing 2, CLN6 - ceroid-lipofuscinosis, neuronal 6, late infantile, variant, FGFR3 - fibroblast growth factor receptor 3, HMGN1 - high mobility group nucleosome binding domain 1, GADD45A - growth arrest and dna-damage-inducible, alpha, SIN3A - sin3 transcription regulator family member a, SQSTM1 - sequestosome 1, RIPK1 - receptor (tnfrsf)-interacting serine-threonine k…
GO:2000112	regulation of cellular macromolecule biosynthetic process	1.45e-05	0.0067	1.75	17587	3517	149	52	[KANK2 - kn motif and ankyrin repeat domains 2, HMGN1 - high mobility group nucleosome binding domain 1, SIN3A - sin3 transcription regulator family member a, BAHD1 - bromo adjacent homology domain containing 1, PBX3 - pre-b-cell leukemia homeobox 3, PBX1 - pre-b-cell leukemia homeobox 1, LSM14B - lsm14b, scd6 homolog b (s. cerevisiae), CTBP2 - c-terminal binding protein 2, BCL11A - b-cell cll/ly…
GO:1901564	organonitrogen compound metabolic process	1.68e-05	0.00729	1.6	17587	4634	149	63	[FBXO17 - f-box protein 17, CAPN1 - calpain 1, (mu/i) large subunit, SIN3A - sin3 transcription regulator family member a, DDB2 - damage-specific dna binding protein 2, 48kda, ATIC - 5-aminoimidazole-4-carboxamide ribonucleotide formyltransferase/imp cyclohydrolase, PMAIP1 - phorbol-12-myristate-13-acetate-induced protein 1, CASP9 - caspase 9, apoptosis-related cysteine peptidase, RUSC1 - run and…
GO:1903507	negative regulation of nucleic acid-templated transcription	1.83e-05	0.00753	2.57	17587	1103	149	24	[ERF - ets2 repressor factor, ZBTB4 - zinc finger and btb domain containing 4, KANK2 - kn motif and ankyrin repeat domains 2, PHF10 - phd finger protein 10, SMARCC2 - swi/snf related, matrix associated, actin dependent regulator of chromatin, subfamily c, member 2, PIAS3 - protein inhibitor of activated stat, 3, CBX3 - chromobox homolog 3, FOXF2 - forkhead box f2, SIN3A - sin3 transcription regul…
GO:1902679	negative regulation of RNA biosynthetic process	1.83e-05	0.00774	2.57	17587	1103	149	24	[ERF - ets2 repressor factor, ZBTB4 - zinc finger and btb domain containing 4, KANK2 - kn motif and ankyrin repeat domains 2, PHF10 - phd finger protein 10, SMARCC2 - swi/snf related, matrix associated, actin dependent regulator of chromatin, subfamily c, member 2, PIAS3 - protein inhibitor of activated stat, 3, CBX3 - chromobox homolog 3, FOXF2 - forkhead box f2, SIN3A - sin3 transcription regul…
GO:0006355	regulation of transcription, DNA-templated	2.18e-05	0.00875	1.8	17587	3088	149	47	[ERF - ets2 repressor factor, KANK2 - kn motif and ankyrin repeat domains 2, SERTAD2 - serta domain containing 2, HMGN1 - high mobility group nucleosome binding domain 1, SIN3A - sin3 transcription regulator family member a, SQSTM1 - sequestosome 1, BAHD1 - bromo adjacent homology domain containing 1, RIPK1 - receptor (tnfrsf)-interacting serine-threonine kinase 1, HNRNPU - heterogeneous nuclear …
GO:0010468	regulation of gene expression	2.35e-05	0.00919	1.63	17587	4272	149	59	[KANK2 - kn motif and ankyrin repeat domains 2, HMGN1 - high mobility group nucleosome binding domain 1, SIN3A - sin3 transcription regulator family member a, BAHD1 - bromo adjacent homology domain containing 1, PBX3 - pre-b-cell leukemia homeobox 3, PBX1 - pre-b-cell leukemia homeobox 1, LSM14B - lsm14b, scd6 homolog b (s. cerevisiae), CTBP2 - c-terminal binding protein 2, BCL11A - b-cell cll/ly…
GO:0008150	biological_process	2.43e-05	0.00926	1.09	17587	16088	149	148	[KANK2 - kn motif and ankyrin repeat domains 2, CMTM3 - cklf-like marvel transmembrane domain containing 3, GADD45A - growth arrest and dna-damage-inducible, alpha, MICAL1 - microtubule associated monooxygenase, calponin and lim domain containing 1, ANLN - anillin, actin binding protein, CEP55 - centrosomal protein 55kda, SIN3A - sin3 transcription regulator family member a, MIDN - midnolin, DDB2…
GO:0065007	biological regulation	2.51e-05	0.00931	1.25	17587	11042	149	117	[KANK2 - kn motif and ankyrin repeat domains 2, CMTM3 - cklf-like marvel transmembrane domain containing 3, GADD45A - growth arrest and dna-damage-inducible, alpha, MICAL1 - microtubule associated monooxygenase, calponin and lim domain containing 1, ANLN - anillin, actin binding protein, CEP55 - centrosomal protein 55kda, SIN3A - sin3 transcription regulator family member a, MIDN - midnolin, DDB2…
GO:2000113	negative regulation of cellular macromolecule biosynthetic process	2.58e-05	0.00936	2.4	17587	1280	149	26	[ERF - ets2 repressor factor, KANK2 - kn motif and ankyrin repeat domains 2, SIN3A - sin3 transcription regulator family member a, SQSTM1 - sequestosome 1, BAHD1 - bromo adjacent homology domain containing 1, HNRNPU - heterogeneous nuclear ribonucleoprotein u (scaffold attachment factor a), NFATC4 - nuclear factor of activated t-cells, cytoplasmic, calcineurin-dependent 4, CTBP2 - c-terminal bind…
GO:0031324	negative regulation of cellular metabolic process	2.81e-05	0.00993	1.96	17587	2291	149	38	[ERF - ets2 repressor factor, KANK2 - kn motif and ankyrin repeat domains 2, GADD45A - growth arrest and dna-damage-inducible, alpha, MICAL1 - microtubule associated monooxygenase, calponin and lim domain containing 1, SIN3A - sin3 transcription regulator family member a, SQSTM1 - sequestosome 1, MIDN - midnolin, BAHD1 - bromo adjacent homology domain containing 1, CORO1C - coronin, actin binding…
GO:1903506	regulation of nucleic acid-templated transcription	3.28e-05	0.0111	1.77	17587	3136	149	47	[ERF - ets2 repressor factor, KANK2 - kn motif and ankyrin repeat domains 2, SERTAD2 - serta domain containing 2, HMGN1 - high mobility group nucleosome binding domain 1, SIN3A - sin3 transcription regulator family member a, SQSTM1 - sequestosome 1, BAHD1 - bromo adjacent homology domain containing 1, RIPK1 - receptor (tnfrsf)-interacting serine-threonine kinase 1, HNRNPU - heterogeneous nuclear …
GO:0043297	apical junction assembly	3.24e-05	0.0112	44.26	17587	8	149	3	[RHOC - ras homolog family member c, CTNNA1 - catenin (cadherin-associated protein), alpha 1, 102kda, VCL - vinculin]
GO:2001141	regulation of RNA biosynthetic process	3.39e-05	0.0112	1.77	17587	3140	149	47	[ERF - ets2 repressor factor, KANK2 - kn motif and ankyrin repeat domains 2, SERTAD2 - serta domain containing 2, HMGN1 - high mobility group nucleosome binding domain 1, SIN3A - sin3 transcription regulator family member a, SQSTM1 - sequestosome 1, BAHD1 - bromo adjacent homology domain containing 1, RIPK1 - receptor (tnfrsf)-interacting serine-threonine kinase 1, HNRNPU - heterogeneous nuclear …
GO:0010556	regulation of macromolecule biosynthetic process	3.45e-05	0.0112	1.69	17587	3625	149	52	[KANK2 - kn motif and ankyrin repeat domains 2, HMGN1 - high mobility group nucleosome binding domain 1, SIN3A - sin3 transcription regulator family member a, BAHD1 - bromo adjacent homology domain containing 1, PBX3 - pre-b-cell leukemia homeobox 3, PBX1 - pre-b-cell leukemia homeobox 1, LSM14B - lsm14b, scd6 homolog b (s. cerevisiae), CTBP2 - c-terminal binding protein 2, BCL11A - b-cell cll/ly…
GO:1901698	response to nitrogen compound	3.83e-05	0.0122	2.85	17587	788	149	19	[PEA15 - phosphoprotein enriched in astrocytes 15, PPP3CA - protein phosphatase 3, catalytic subunit, alpha isozyme, PPP2R2A - protein phosphatase 2, regulatory subunit b, alpha, RRM2B - ribonucleotide reductase m2 b (tp53 inducible), KLHL22 - kelch-like family member 22, SIN3A - sin3 transcription regulator family member a, ARHGEF2 - rho/rac guanine nucleotide exchange factor (gef) 2, PARP1 - po…
GO:0045893	positive regulation of transcription, DNA-templated	4.06e-05	0.0126	2.29	17587	1394	149	27	[SERTAD2 - serta domain containing 2, HMGN1 - high mobility group nucleosome binding domain 1, SIN3A - sin3 transcription regulator family member a, SQSTM1 - sequestosome 1, RIPK1 - receptor (tnfrsf)-interacting serine-threonine kinase 1, HNRNPU - heterogeneous nuclear ribonucleoprotein u (scaffold attachment factor a), PBX3 - pre-b-cell leukemia homeobox 3, PBX1 - pre-b-cell leukemia homeobox 1,…
GO:0019219	regulation of nucleobase-containing compound metabolic process	6.32e-05	0.0185	1.67	17587	3606	149	51	[KANK2 - kn motif and ankyrin repeat domains 2, HMGN1 - high mobility group nucleosome binding domain 1, SIN3A - sin3 transcription regulator family member a, BAHD1 - bromo adjacent homology domain containing 1, PBX3 - pre-b-cell leukemia homeobox 3, PBX1 - pre-b-cell leukemia homeobox 1, CTBP2 - c-terminal binding protein 2, BCL11A - b-cell cll/lymphoma 11a (zinc finger protein), SUPT20H - suppr…
GO:0009967	positive regulation of signal transduction	6.29e-05	0.0188	2.23	17587	1430	149	27	[CMTM3 - cklf-like marvel transmembrane domain containing 3, FGFR3 - fibroblast growth factor receptor 3, GADD45A - growth arrest and dna-damage-inducible, alpha, RIPK1 - receptor (tnfrsf)-interacting serine-threonine kinase 1, RHOC - ras homolog family member c, PMAIP1 - phorbol-12-myristate-13-acetate-induced protein 1, CTNNA1 - catenin (cadherin-associated protein), alpha 1, 102kda, NFATC4 - n…
GO:0010558	negative regulation of macromolecule biosynthetic process	6.26e-05	0.0191	2.27	17587	1349	149	26	[ERF - ets2 repressor factor, KANK2 - kn motif and ankyrin repeat domains 2, SIN3A - sin3 transcription regulator family member a, SQSTM1 - sequestosome 1, BAHD1 - bromo adjacent homology domain containing 1, HNRNPU - heterogeneous nuclear ribonucleoprotein u (scaffold attachment factor a), NFATC4 - nuclear factor of activated t-cells, cytoplasmic, calcineurin-dependent 4, CTBP2 - c-terminal bind…
GO:0097191	extrinsic apoptotic signaling pathway	6.89e-05	0.0198	8.64	17587	82	149	6	[RIPK1 - receptor (tnfrsf)-interacting serine-threonine kinase 1, APPL1 - adaptor protein, phosphotyrosine interaction, ph domain and leucine zipper containing 1, GABARAP - gaba(a) receptor-associated protein, CASP9 - caspase 9, apoptosis-related cysteine peptidase, FGFR3 - fibroblast growth factor receptor 3, CASP3 - caspase 3, apoptosis-related cysteine peptidase]
GO:0051252	regulation of RNA metabolic process	8.84e-05	0.0249	1.69	17587	3357	149	48	[ERF - ets2 repressor factor, KANK2 - kn motif and ankyrin repeat domains 2, SERTAD2 - serta domain containing 2, HMGN1 - high mobility group nucleosome binding domain 1, SIN3A - sin3 transcription regulator family member a, SQSTM1 - sequestosome 1, BAHD1 - bromo adjacent homology domain containing 1, RIPK1 - receptor (tnfrsf)-interacting serine-threonine kinase 1, HNRNPU - heterogeneous nuclear …
GO:0031326	regulation of cellular biosynthetic process	9.19e-05	0.0254	1.63	17587	3756	149	52	[KANK2 - kn motif and ankyrin repeat domains 2, HMGN1 - high mobility group nucleosome binding domain 1, SIN3A - sin3 transcription regulator family member a, BAHD1 - bromo adjacent homology domain containing 1, PBX3 - pre-b-cell leukemia homeobox 3, PBX1 - pre-b-cell leukemia homeobox 1, LSM14B - lsm14b, scd6 homolog b (s. cerevisiae), CTBP2 - c-terminal binding protein 2, BCL11A - b-cell cll/ly…
GO:0000165	MAPK cascade	0.0001	0.0259	4.39	17587	269	149	10	[RIPK1 - receptor (tnfrsf)-interacting serine-threonine kinase 1, MAPK12 - mitogen-activated protein kinase 12, MAPK11 - mitogen-activated protein kinase 11, PEA15 - phosphoprotein enriched in astrocytes 15, CUL1 - cullin 1, JAK1 - janus kinase 1, FGFR3 - fibroblast growth factor receptor 3, CALM1 - calmodulin 1 (phosphorylase kinase, delta), TNIK - traf2 and nck interacting kinase, MAP4K4 - mito…
GO:1902680	positive regulation of RNA biosynthetic process	0.0001	0.0263	2.17	17587	1470	149	27	[SERTAD2 - serta domain containing 2, HMGN1 - high mobility group nucleosome binding domain 1, SIN3A - sin3 transcription regulator family member a, SQSTM1 - sequestosome 1, RIPK1 - receptor (tnfrsf)-interacting serine-threonine kinase 1, HNRNPU - heterogeneous nuclear ribonucleoprotein u (scaffold attachment factor a), PBX3 - pre-b-cell leukemia homeobox 3, PBX1 - pre-b-cell leukemia homeobox 1,…
GO:0008152	metabolic process	9.99e-05	0.0267	1.35	17587	7669	149	88	[FBXO17 - f-box protein 17, CAPN1 - calpain 1, (mu/i) large subunit, HMGN1 - high mobility group nucleosome binding domain 1, GADD45A - growth arrest and dna-damage-inducible, alpha, MICAL1 - microtubule associated monooxygenase, calponin and lim domain containing 1, SIN3A - sin3 transcription regulator family member a, DDB2 - damage-specific dna binding protein 2, 48kda, ATIC - 5-aminoimidazole-…
GO:1903508	positive regulation of nucleic acid-templated transcription	9.91e-05	0.0269	2.17	17587	1469	149	27	[SERTAD2 - serta domain containing 2, HMGN1 - high mobility group nucleosome binding domain 1, SIN3A - sin3 transcription regulator family member a, SQSTM1 - sequestosome 1, RIPK1 - receptor (tnfrsf)-interacting serine-threonine kinase 1, HNRNPU - heterogeneous nuclear ribonucleoprotein u (scaffold attachment factor a), PBX3 - pre-b-cell leukemia homeobox 3, PBX1 - pre-b-cell leukemia homeobox 1,…
GO:0031327	negative regulation of cellular biosynthetic process	0.000128	0.0324	2.18	17587	1409	149	26	[ERF - ets2 repressor factor, KANK2 - kn motif and ankyrin repeat domains 2, SIN3A - sin3 transcription regulator family member a, SQSTM1 - sequestosome 1, BAHD1 - bromo adjacent homology domain containing 1, HNRNPU - heterogeneous nuclear ribonucleoprotein u (scaffold attachment factor a), NFATC4 - nuclear factor of activated t-cells, cytoplasmic, calcineurin-dependent 4, CTBP2 - c-terminal bind…
GO:0010647	positive regulation of cell communication	0.000132	0.0329	2.09	17587	1578	149	28	[CMTM3 - cklf-like marvel transmembrane domain containing 3, FGFR3 - fibroblast growth factor receptor 3, GADD45A - growth arrest and dna-damage-inducible, alpha, SQSTM1 - sequestosome 1, RIPK1 - receptor (tnfrsf)-interacting serine-threonine kinase 1, RHOC - ras homolog family member c, CTNNA1 - catenin (cadherin-associated protein), alpha 1, 102kda, PMAIP1 - phorbol-12-myristate-13-acetate-indu…
GO:0009987	cellular process	0.000143	0.0345	1.17	17587	13166	149	130	[KANK2 - kn motif and ankyrin repeat domains 2, GADD45A - growth arrest and dna-damage-inducible, alpha, MICAL1 - microtubule associated monooxygenase, calponin and lim domain containing 1, ANLN - anillin, actin binding protein, CEP55 - centrosomal protein 55kda, SIN3A - sin3 transcription regulator family member a, DDB2 - damage-specific dna binding protein 2, 48kda, CORO1C - coronin, actin bind…
GO:0023056	positive regulation of signaling	0.000142	0.0349	2.09	17587	1585	149	28	[CMTM3 - cklf-like marvel transmembrane domain containing 3, FGFR3 - fibroblast growth factor receptor 3, GADD45A - growth arrest and dna-damage-inducible, alpha, SQSTM1 - sequestosome 1, RIPK1 - receptor (tnfrsf)-interacting serine-threonine kinase 1, RHOC - ras homolog family member c, CTNNA1 - catenin (cadherin-associated protein), alpha 1, 102kda, PMAIP1 - phorbol-12-myristate-13-acetate-indu…
GO:0009889	regulation of biosynthetic process	0.000149	0.0354	1.61	17587	3824	149	52	[KANK2 - kn motif and ankyrin repeat domains 2, HMGN1 - high mobility group nucleosome binding domain 1, SIN3A - sin3 transcription regulator family member a, BAHD1 - bromo adjacent homology domain containing 1, PBX3 - pre-b-cell leukemia homeobox 3, PBX1 - pre-b-cell leukemia homeobox 1, LSM14B - lsm14b, scd6 homolog b (s. cerevisiae), CTBP2 - c-terminal binding protein 2, BCL11A - b-cell cll/ly…
GO:0070828	heterochromatin organization	0.00016	0.0369	27.24	17587	13	149	3	[HP1BP3 - heterochromatin protein 1, binding protein 3, SETD7 - set domain containing (lysine methyltransferase) 7, BAHD1 - bromo adjacent homology domain containing 1]
GO:0010243	response to organonitrogen compound	0.000158	0.0371	2.74	17587	732	149	17	[PEA15 - phosphoprotein enriched in astrocytes 15, PPP3CA - protein phosphatase 3, catalytic subunit, alpha isozyme, PPP2R2A - protein phosphatase 2, regulatory subunit b, alpha, RRM2B - ribonucleotide reductase m2 b (tp53 inducible), KLHL22 - kelch-like family member 22, SIN3A - sin3 transcription regulator family member a, ARHGEF2 - rho/rac guanine nucleotide exchange factor (gef) 2, PARP1 - po…
GO:0097190	apoptotic signaling pathway	0.000163	0.0371	4.58	17587	232	149	9	[RIPK1 - receptor (tnfrsf)-interacting serine-threonine kinase 1, APPL1 - adaptor protein, phosphotyrosine interaction, ph domain and leucine zipper containing 1, PMAIP1 - phorbol-12-myristate-13-acetate-induced protein 1, CUL1 - cullin 1, NFATC4 - nuclear factor of activated t-cells, cytoplasmic, calcineurin-dependent 4, GABARAP - gaba(a) receptor-associated protein, CASP9 - caspase 9, apoptosis…
GO:0009890	negative regulation of biosynthetic process	0.000166	0.0371	2.14	17587	1432	149	26	[ERF - ets2 repressor factor, KANK2 - kn motif and ankyrin repeat domains 2, SIN3A - sin3 transcription regulator family member a, SQSTM1 - sequestosome 1, BAHD1 - bromo adjacent homology domain containing 1, HNRNPU - heterogeneous nuclear ribonucleoprotein u (scaffold attachment factor a), NFATC4 - nuclear factor of activated t-cells, cytoplasmic, calcineurin-dependent 4, CTBP2 - c-terminal bind…
GO:0006325	chromatin organization	0.000175	0.0387	2.96	17587	599	149	15	[WDR82 - wd repeat domain 82, PHF10 - phd finger protein 10, SMARCC2 - swi/snf related, matrix associated, actin dependent regulator of chromatin, subfamily c, member 2, HDAC11 - histone deacetylase 11, HMGN1 - high mobility group nucleosome binding domain 1, CBX3 - chromobox homolog 3, SIN3A - sin3 transcription regulator family member a, BAHD1 - bromo adjacent homology domain containing 1, CBX2…
GO:0044238	primary metabolic process	0.000183	0.0398	1.38	17587	6857	149	80	[FBXO17 - f-box protein 17, CAPN1 - calpain 1, (mu/i) large subunit, HMGN1 - high mobility group nucleosome binding domain 1, GADD45A - growth arrest and dna-damage-inducible, alpha, SIN3A - sin3 transcription regulator family member a, DDB2 - damage-specific dna binding protein 2, 48kda, ATIC - 5-aminoimidazole-4-carboxamide ribonucleotide formyltransferase/imp cyclohydrolase, PBX1 - pre-b-cell …
GO:0051172	negative regulation of nitrogen compound metabolic process	0.000194	0.0415	1.88	17587	2140	149	34	[ERF - ets2 repressor factor, KANK2 - kn motif and ankyrin repeat domains 2, GADD45A - growth arrest and dna-damage-inducible, alpha, MICAL1 - microtubule associated monooxygenase, calponin and lim domain containing 1, SIN3A - sin3 transcription regulator family member a, SQSTM1 - sequestosome 1, BAHD1 - bromo adjacent homology domain containing 1, CORO1C - coronin, actin binding protein, 1c, HNR…
GO:0009892	negative regulation of metabolic process	0.000197	0.0417	1.72	17587	2884	149	42	[ERF - ets2 repressor factor, KANK2 - kn motif and ankyrin repeat domains 2, GADD45A - growth arrest and dna-damage-inducible, alpha, MICAL1 - microtubule associated monooxygenase, calponin and lim domain containing 1, SIN3A - sin3 transcription regulator family member a, SQSTM1 - sequestosome 1, MIDN - midnolin, BAHD1 - bromo adjacent homology domain containing 1, CORO1C - coronin, actin binding…
GO:0044237	cellular metabolic process	0.000201	0.042	1.37	17587	6988	149	81	[FBXO17 - f-box protein 17, CAPN1 - calpain 1, (mu/i) large subunit, HMGN1 - high mobility group nucleosome binding domain 1, GADD45A - growth arrest and dna-damage-inducible, alpha, MICAL1 - microtubule associated monooxygenase, calponin and lim domain containing 1, SIN3A - sin3 transcription regulator family member a, DDB2 - damage-specific dna binding protein 2, 48kda, ATIC - 5-aminoimidazole-…
GO:0051128	regulation of cellular component organization	0.000207	0.042	1.85	17587	2238	149	35	[SERTAD2 - serta domain containing 2, BAIAP2L1 - bai1-associated protein 2-like 1, SIN3A - sin3 transcription regulator family member a, ANLN - anillin, actin binding protein, SQSTM1 - sequestosome 1, DDB2 - damage-specific dna binding protein 2, 48kda, CORO1C - coronin, actin binding protein, 1c, HNRNPU - heterogeneous nuclear ribonucleoprotein u (scaffold attachment factor a), RHOC - ras homolo…
GO:0023014	signal transduction by protein phosphorylation	0.000207	0.0425	4.01	17587	294	149	10	[RIPK1 - receptor (tnfrsf)-interacting serine-threonine kinase 1, MAPK12 - mitogen-activated protein kinase 12, MAPK11 - mitogen-activated protein kinase 11, PEA15 - phosphoprotein enriched in astrocytes 15, CUL1 - cullin 1, JAK1 - janus kinase 1, FGFR3 - fibroblast growth factor receptor 3, CALM1 - calmodulin 1 (phosphorylase kinase, delta), TNIK - traf2 and nck interacting kinase, MAP4K4 - mito…
GO:0051254	positive regulation of RNA metabolic process	0.000227	0.0455	2.06	17587	1545	149	27	[SERTAD2 - serta domain containing 2, HMGN1 - high mobility group nucleosome binding domain 1, SIN3A - sin3 transcription regulator family member a, SQSTM1 - sequestosome 1, RIPK1 - receptor (tnfrsf)-interacting serine-threonine kinase 1, HNRNPU - heterogeneous nuclear ribonucleoprotein u (scaffold attachment factor a), PBX3 - pre-b-cell leukemia homeobox 3, PBX1 - pre-b-cell leukemia homeobox 1,…
GO:0030220	platelet formation	0.000308	0.0609	22.13	17587	16	149	3	[CASP9 - caspase 9, apoptosis-related cysteine peptidase, NBEAL2 - neurobeachin-like 2, CASP3 - caspase 3, apoptosis-related cysteine peptidase]
GO:0035722	interleukin-12-mediated signaling pathway	0.000323	0.0615	12.11	17587	39	149	4	[HNRNPDL - heterogeneous nuclear ribonucleoprotein d-like, MTAP - methylthioadenosine phosphorylase, JAK1 - janus kinase 1, LMNB1 - lamin b1]
GO:0048584	positive regulation of response to stimulus	0.000319	0.0623	1.9	17587	1927	149	31	[CMTM3 - cklf-like marvel transmembrane domain containing 3, FGFR3 - fibroblast growth factor receptor 3, GADD45A - growth arrest and dna-damage-inducible, alpha, SIN3A - sin3 transcription regulator family member a, RIPK1 - receptor (tnfrsf)-interacting serine-threonine kinase 1, RHOC - ras homolog family member c, ADAM10 - adam metallopeptidase domain 10, CTNNA1 - catenin (cadherin-associated p…
GO:0018193	peptidyl-amino acid modification	0.000323	0.0623	2.58	17587	778	149	17	[WDR82 - wd repeat domain 82, PHF10 - phd finger protein 10, SMG1 - smg1 phosphatidylinositol 3-kinase-related kinase, FGFR3 - fibroblast growth factor receptor 3, PIAS3 - protein inhibitor of activated stat, 3, METAP1 - methionyl aminopeptidase 1, PARP1 - poly (adp-ribose) polymerase 1, RIPK1 - receptor (tnfrsf)-interacting serine-threonine kinase 1, MAPK12 - mitogen-activated protein kinase 12,…
GO:0006793	phosphorus metabolic process	0.000342	0.0627	1.92	17587	1846	149	30	[HDDC2 - hd domain containing 2, FGFR3 - fibroblast growth factor receptor 3, RRM2B - ribonucleotide reductase m2 b (tp53 inducible), SQSTM1 - sequestosome 1, ATIC - 5-aminoimidazole-4-carboxamide ribonucleotide formyltransferase/imp cyclohydrolase, RIPK1 - receptor (tnfrsf)-interacting serine-threonine kinase 1, ADAM10 - adam metallopeptidase domain 10, JAK1 - janus kinase 1, TYRO3 - tyro3 prote…
GO:0071704	organic substance metabolic process	0.00034	0.0631	1.34	17587	7200	149	82	[FBXO17 - f-box protein 17, CAPN1 - calpain 1, (mu/i) large subunit, HMGN1 - high mobility group nucleosome binding domain 1, GADD45A - growth arrest and dna-damage-inducible, alpha, SIN3A - sin3 transcription regulator family member a, DDB2 - damage-specific dna binding protein 2, 48kda, ATIC - 5-aminoimidazole-4-carboxamide ribonucleotide formyltransferase/imp cyclohydrolase, PBX1 - pre-b-cell …
GO:0045944	positive regulation of transcription by RNA polymerase II	0.000339	0.0637	2.28	17587	1088	149	21	[PHF10 - phd finger protein 10, SOX12 - sry (sex determining region y)-box 12, PPP3CA - protein phosphatase 3, catalytic subunit, alpha isozyme, LMO7 - lim domain 7, POU3F2 - pou class 3 homeobox 2, FOXF2 - forkhead box f2, SIN3A - sin3 transcription regulator family member a, SQSTM1 - sequestosome 1, ARHGEF2 - rho/rac guanine nucleotide exchange factor (gef) 2, BCL9 - b-cell cll/lymphoma 9, PARP…
GO:0006807	nitrogen compound metabolic process	0.000358	0.0648	1.38	17587	6416	149	75	[FBXO17 - f-box protein 17, CAPN1 - calpain 1, (mu/i) large subunit, HMGN1 - high mobility group nucleosome binding domain 1, GADD45A - growth arrest and dna-damage-inducible, alpha, SIN3A - sin3 transcription regulator family member a, DDB2 - damage-specific dna binding protein 2, 48kda, ATIC - 5-aminoimidazole-4-carboxamide ribonucleotide formyltransferase/imp cyclohydrolase, PMAIP1 - phorbol-1…
GO:0009966	regulation of signal transduction	0.000363	0.065	1.69	17587	2869	149	41	[KANK2 - kn motif and ankyrin repeat domains 2, CMTM3 - cklf-like marvel transmembrane domain containing 3, FGFR3 - fibroblast growth factor receptor 3, CAPN1 - calpain 1, (mu/i) large subunit, BAIAP2L1 - bai1-associated protein 2-like 1, RRM2B - ribonucleotide reductase m2 b (tp53 inducible), GADD45A - growth arrest and dna-damage-inducible, alpha, CEP55 - centrosomal protein 55kda, METAP1 - met…
GO:0071495	cellular response to endogenous stimulus	0.00038	0.0673	2.75	17587	644	149	15	[EPB41L5 - erythrocyte membrane protein band 4.1 like 5, KLHL22 - kelch-like family member 22, SIN3A - sin3 transcription regulator family member a, ARHGEF2 - rho/rac guanine nucleotide exchange factor (gef) 2, PARP1 - poly (adp-ribose) polymerase 1, HNRNPU - heterogeneous nuclear ribonucleoprotein u (scaffold attachment factor a), CTNNA1 - catenin (cadherin-associated protein), alpha 1, 102kda, …
GO:0010629	negative regulation of gene expression	0.00043	0.0735	1.89	17587	1871	149	30	[ERF - ets2 repressor factor, KANK2 - kn motif and ankyrin repeat domains 2, SIN3A - sin3 transcription regulator family member a, SQSTM1 - sequestosome 1, BAHD1 - bromo adjacent homology domain containing 1, HNRNPU - heterogeneous nuclear ribonucleoprotein u (scaffold attachment factor a), NFATC4 - nuclear factor of activated t-cells, cytoplasmic, calcineurin-dependent 4, CTBP2 - c-terminal bind…
GO:0010557	positive regulation of macromolecule biosynthetic process	0.000434	0.0735	1.95	17587	1696	149	28	[SERTAD2 - serta domain containing 2, HMGN1 - high mobility group nucleosome binding domain 1, SIN3A - sin3 transcription regulator family member a, SQSTM1 - sequestosome 1, RIPK1 - receptor (tnfrsf)-interacting serine-threonine kinase 1, HNRNPU - heterogeneous nuclear ribonucleoprotein u (scaffold attachment factor a), PBX3 - pre-b-cell leukemia homeobox 3, PBX1 - pre-b-cell leukemia homeobox 1,…
GO:0016043	cellular component organization	0.000426	0.0737	1.49	17587	4604	149	58	[HMGN1 - high mobility group nucleosome binding domain 1, GADD45A - growth arrest and dna-damage-inducible, alpha, MICAL1 - microtubule associated monooxygenase, calponin and lim domain containing 1, SIN3A - sin3 transcription regulator family member a, CEP55 - centrosomal protein 55kda, ANLN - anillin, actin binding protein, BAHD1 - bromo adjacent homology domain containing 1, DDB2 - damage-spec…
GO:0006357	regulation of transcription by RNA polymerase II	0.000423	0.0741	1.76	17587	2416	149	36	[ERF - ets2 repressor factor, KANK2 - kn motif and ankyrin repeat domains 2, HMGN1 - high mobility group nucleosome binding domain 1, SIN3A - sin3 transcription regulator family member a, SQSTM1 - sequestosome 1, RIPK1 - receptor (tnfrsf)-interacting serine-threonine kinase 1, HNRNPU - heterogeneous nuclear ribonucleoprotein u (scaffold attachment factor a), PBX3 - pre-b-cell leukemia homeobox 3,…
GO:2001251	negative regulation of chromosome organization	0.000461	0.0772	6.11	17587	116	149	6	[HNRNPU - heterogeneous nuclear ribonucleoprotein u (scaffold attachment factor a), PARP1 - poly (adp-ribose) polymerase 1, UBR5 - ubiquitin protein ligase e3 component n-recognin 5, KLHL22 - kelch-like family member 22, SIN3A - sin3 transcription regulator family member a, CTC1 - cts telomere maintenance complex component 1]
GO:0045935	positive regulation of nucleobase-containing compound metabolic process	0.00051	0.0834	1.93	17587	1713	149	28	[SERTAD2 - serta domain containing 2, HMGN1 - high mobility group nucleosome binding domain 1, SIN3A - sin3 transcription regulator family member a, SQSTM1 - sequestosome 1, RIPK1 - receptor (tnfrsf)-interacting serine-threonine kinase 1, HNRNPU - heterogeneous nuclear ribonucleoprotein u (scaffold attachment factor a), PBX3 - pre-b-cell leukemia homeobox 3, PBX1 - pre-b-cell leukemia homeobox 1,…
GO:0048856	anatomical structure development	0.000507	0.084	1.65	17587	3012	149	42	[KANK2 - kn motif and ankyrin repeat domains 2, FGFR3 - fibroblast growth factor receptor 3, HDAC11 - histone deacetylase 11, RRM2B - ribonucleotide reductase m2 b (tp53 inducible), CEP55 - centrosomal protein 55kda, SIN3A - sin3 transcription regulator family member a, HNRNPU - heterogeneous nuclear ribonucleoprotein u (scaffold attachment factor a), ATIC - 5-aminoimidazole-4-carboxamide ribonuc…
GO:0071840	cellular component organization or biogenesis	0.000549	0.0889	1.47	17587	4647	149	58	[HMGN1 - high mobility group nucleosome binding domain 1, GADD45A - growth arrest and dna-damage-inducible, alpha, MICAL1 - microtubule associated monooxygenase, calponin and lim domain containing 1, SIN3A - sin3 transcription regulator family member a, CEP55 - centrosomal protein 55kda, ANLN - anillin, actin binding protein, BAHD1 - bromo adjacent homology domain containing 1, DDB2 - damage-spec…
GO:0007166	cell surface receptor signaling pathway	0.000576	0.0923	1.86	17587	1904	149	30	[FGFR3 - fibroblast growth factor receptor 3, TSPAN17 - tetraspanin 17, SQSTM1 - sequestosome 1, RIPK1 - receptor (tnfrsf)-interacting serine-threonine kinase 1, ADAM10 - adam metallopeptidase domain 10, JAK1 - janus kinase 1, CASP9 - caspase 9, apoptosis-related cysteine peptidase, TYRO3 - tyro3 protein tyrosine kinase, CASP3 - caspase 3, apoptosis-related cysteine peptidase, ACTR3 - arp3 actin-…
GO:2001238	positive regulation of extrinsic apoptotic signaling pathway	0.000612	0.0942	10.26	17587	46	149	4	[RIPK1 - receptor (tnfrsf)-interacting serine-threonine kinase 1, PEA15 - phosphoprotein enriched in astrocytes 15, PMAIP1 - phorbol-12-myristate-13-acetate-induced protein 1, CTNNA1 - catenin (cadherin-associated protein), alpha 1, 102kda]
GO:0006796	phosphate-containing compound metabolic process	0.000604	0.0947	1.88	17587	1820	149	29	[HDDC2 - hd domain containing 2, FGFR3 - fibroblast growth factor receptor 3, RRM2B - ribonucleotide reductase m2 b (tp53 inducible), SQSTM1 - sequestosome 1, ATIC - 5-aminoimidazole-4-carboxamide ribonucleotide formyltransferase/imp cyclohydrolase, RIPK1 - receptor (tnfrsf)-interacting serine-threonine kinase 1, ADAM10 - adam metallopeptidase domain 10, JAK1 - janus kinase 1, TYRO3 - tyro3 prote…
GO:0044089	positive regulation of cellular component biogenesis	0.000611	0.0948	3.05	17587	465	149	12	[PARP1 - poly (adp-ribose) polymerase 1, RHOC - ras homolog family member c, PMAIP1 - phorbol-12-myristate-13-acetate-induced protein 1, LIMS1 - lim and senescent cell antigen-like domains 1, BAIAP2L1 - bai1-associated protein 2-like 1, GPSM2 - g-protein signaling modulator 2, EPB41L5 - erythrocyte membrane protein band 4.1 like 5, MYO1C - myosin ic, ANLN - anillin, actin binding protein, ACTR3 -…
GO:1901888	regulation of cell junction assembly	0.000623	0.0949	7.29	17587	81	149	5	[LIMS1 - lim and senescent cell antigen-like domains 1, EPB41L5 - erythrocyte membrane protein band 4.1 like 5, MYO1C - myosin ic, MAP4K4 - mitogen-activated protein kinase kinase kinase kinase 4, CORO1C - coronin, actin binding protein, 1c]
GO:0050896	response to stimulus	0.000599	0.095	1.47	17587	4662	149	58	[HMGN1 - high mobility group nucleosome binding domain 1, GADD45A - growth arrest and dna-damage-inducible, alpha, SIN3A - sin3 transcription regulator family member a, DDB2 - damage-specific dna binding protein 2, 48kda, ATIC - 5-aminoimidazole-4-carboxamide ribonucleotide formyltransferase/imp cyclohydrolase, CTNNA1 - catenin (cadherin-associated protein), alpha 1, 102kda, PMAIP1 - phorbol-12-m…
GO:0044093	positive regulation of molecular function	0.000641	0.0957	1.96	17587	1563	149	26	[FGFR3 - fibroblast growth factor receptor 3, HMGN1 - high mobility group nucleosome binding domain 1, GADD45A - growth arrest and dna-damage-inducible, alpha, CORO1C - coronin, actin binding protein, 1c, HNRNPU - heterogeneous nuclear ribonucleoprotein u (scaffold attachment factor a), RIPK1 - receptor (tnfrsf)-interacting serine-threonine kinase 1, RHOC - ras homolog family member c, PMAIP1 - p…
GO:0043687	post-translational protein modification	0.00065	0.0961	3.47	17587	340	149	10	[ADAM10 - adam metallopeptidase domain 10, FBXO17 - f-box protein 17, CUL1 - cullin 1, CCDC8 - coiled-coil domain containing 8, LMO7 - lim domain 7, RAB2A - rab2a, member ras oncogene family, KLHL22 - kelch-like family member 22, CKAP4 - cytoskeleton-associated protein 4, DCAF5 - ddb1 and cul4 associated factor 5, DDB2 - damage-specific dna binding protein 2, 48kda]
GO:1901699	cellular response to nitrogen compound	0.000639	0.0963	3.23	17587	402	149	11	[PARP1 - poly (adp-ribose) polymerase 1, RIOK3 - rio kinase 3, CTNNA1 - catenin (cadherin-associated protein), alpha 1, 102kda, KLF10 - kruppel-like factor 10, BCL11A - b-cell cll/lymphoma 11a (zinc finger protein), KLHL22 - kelch-like family member 22, CASP3 - caspase 3, apoptosis-related cysteine peptidase, SIN3A - sin3 transcription regulator family member a, ARHGEF2 - rho/rac guanine nucleoti…
GO:0006468	protein phosphorylation	0.000664	0.0973	2.42	17587	829	149	17	[MAPK11 - mitogen-activated protein kinase 11, PEA15 - phosphoprotein enriched in astrocytes 15, SMG1 - smg1 phosphatidylinositol 3-kinase-related kinase, FGFR3 - fibroblast growth factor receptor 3, TNIK - traf2 and nck interacting kinase, SQSTM1 - sequestosome 1, RIPK1 - receptor (tnfrsf)-interacting serine-threonine kinase 1, ADAM10 - adam metallopeptidase domain 10, RIOK3 - rio kinase 3, MAPK…
GO:0010605	negative regulation of macromolecule metabolic process	0.000684	0.0992	1.68	17587	2668	149	38	[ERF - ets2 repressor factor, KANK2 - kn motif and ankyrin repeat domains 2, GADD45A - growth arrest and dna-damage-inducible, alpha, MICAL1 - microtubule associated monooxygenase, calponin and lim domain containing 1, SIN3A - sin3 transcription regulator family member a, SQSTM1 - sequestosome 1, BAHD1 - bromo adjacent homology domain containing 1, CORO1C - coronin, actin binding protein, 1c, HNR…
GO:0070934	CRD-mediated mRNA stabilization	0.000701	0.0998	47.21	17587	5	149	2	[HNRNPU - heterogeneous nuclear ribonucleoprotein u (scaffold attachment factor a), IGF2BP1 - insulin-like growth factor 2 mrna binding protein 1]
GO:0034349	glial cell apoptotic process	0.000701	0.101	47.21	17587	5	149	2	[CASP9 - caspase 9, apoptosis-related cysteine peptidase, CASP3 - caspase 3, apoptosis-related cysteine peptidase]
GO:1902041	regulation of extrinsic apoptotic signaling pathway via death domain receptors	0.000721	0.102	9.84	17587	48	149	4	[RIPK1 - receptor (tnfrsf)-interacting serine-threonine kinase 1, PEA15 - phosphoprotein enriched in astrocytes 15, PMAIP1 - phorbol-12-myristate-13-acetate-induced protein 1, ARHGEF2 - rho/rac guanine nucleotide exchange factor (gef) 2]
GO:0043549	regulation of kinase activity	0.000803	0.112	2.46	17587	767	149	16	[MAPK11 - mitogen-activated protein kinase 11, PEA15 - phosphoprotein enriched in astrocytes 15, FGFR3 - fibroblast growth factor receptor 3, TNIK - traf2 and nck interacting kinase, GADD45A - growth arrest and dna-damage-inducible, alpha, MIDN - midnolin, NAB2 - ngfi-a binding protein 2 (egr1 binding protein 2), CORO1C - coronin, actin binding protein, 1c, RIPK1 - receptor (tnfrsf)-interacting s…
GO:0009411	response to UV	0.000809	0.112	5.49	17587	129	149	6	[PARP1 - poly (adp-ribose) polymerase 1, NFATC4 - nuclear factor of activated t-cells, cytoplasmic, calcineurin-dependent 4, CASP9 - caspase 9, apoptosis-related cysteine peptidase, HMGN1 - high mobility group nucleosome binding domain 1, CASP3 - caspase 3, apoptosis-related cysteine peptidase, DDB2 - damage-specific dna binding protein 2, 48kda]
GO:0071887	leukocyte apoptotic process	0.000815	0.112	16.1	17587	22	149	3	[RIPK1 - receptor (tnfrsf)-interacting serine-threonine kinase 1, CASP9 - caspase 9, apoptosis-related cysteine peptidase, CASP3 - caspase 3, apoptosis-related cysteine peptidase]
GO:0051129	negative regulation of cellular component organization	0.000847	0.115	2.65	17587	623	149	14	[UBR5 - ubiquitin protein ligase e3 component n-recognin 5, PPP3CA - protein phosphatase 3, catalytic subunit, alpha isozyme, KLHL22 - kelch-like family member 22, SIN3A - sin3 transcription regulator family member a, ARHGEF2 - rho/rac guanine nucleotide exchange factor (gef) 2, CORO1C - coronin, actin binding protein, 1c, PARP1 - poly (adp-ribose) polymerase 1, HNRNPU - heterogeneous nuclear rib…
GO:0035561	regulation of chromatin binding	0.000932	0.126	15.4	17587	23	149	3	[NFATC4 - nuclear factor of activated t-cells, cytoplasmic, calcineurin-dependent 4, CTBP2 - c-terminal binding protein 2, PPP3CA - protein phosphatase 3, catalytic subunit, alpha isozyme]
GO:0031328	positive regulation of cellular biosynthetic process	0.000963	0.129	1.85	17587	1784	149	28	[SERTAD2 - serta domain containing 2, HMGN1 - high mobility group nucleosome binding domain 1, SIN3A - sin3 transcription regulator family member a, SQSTM1 - sequestosome 1, HNRNPU - heterogeneous nuclear ribonucleoprotein u (scaffold attachment factor a), RIPK1 - receptor (tnfrsf)-interacting serine-threonine kinase 1, PBX3 - pre-b-cell leukemia homeobox 3, PBX1 - pre-b-cell leukemia homeobox 1,…
GO:0051338	regulation of transferase activity	0.000984	0.13	2.34	17587	859	149	17	[MAPK11 - mitogen-activated protein kinase 11, PEA15 - phosphoprotein enriched in astrocytes 15, FGFR3 - fibroblast growth factor receptor 3, TNIK - traf2 and nck interacting kinase, HMGN1 - high mobility group nucleosome binding domain 1, GADD45A - growth arrest and dna-damage-inducible, alpha, MIDN - midnolin, NAB2 - ngfi-a binding protein 2 (egr1 binding protein 2), CORO1C - coronin, actin bin…

## Sheet: REVIGO_hysp5_downreg
term_ID	description	frequency	plot_X	plot_Y	plot_size	log10 p-value	uniqueness	dispensability	representative	eliminated
GO:0051716	cellular response to stimulus	0.09561	3.381	6.274	6.089	-8.1555	0.774	0.633	51716	0
GO:0050794	regulation of cellular process	0.1884	6.57	0.344	6.383	-7.684	0.495	0.474	50794	0
GO:0033554	cellular response to stress	0.02967	4.155	6.341	5.581	-7.3063	0.783	0	33554	0
GO:0031323	regulation of cellular metabolic process	0.11662	6.017	-0.067	6.175	-7.1662	0.422	0.693	31323	0
GO:0010604	positive regulation of macromolecule metabolic process	0.00988	5.591	-0.71	5.103	-6.7055	0.433	0.305	10604	0
GO:0051171	regulation of nitrogen compound metabolic process	0.10926	null	null	6.147	-6.6162	0.441	0.858	31323	1
GO:0048522	positive regulation of cellular process	0.01585	null	null	5.308	-6.4949	0.484	0.908	10604	1
GO:0080090	regulation of primary metabolic process	0.11675	null	null	6.175	-6.4622	0.433	0.871	31323	1
GO:0048518	positive regulation of biological process	0.01744	7.467	0.899	5.35	-6.3556	0.634	0	48518	0
GO:0036211	protein modification process	0.07726	null	null	5.996	-6.118	0.808	0.73	6468	1
GO:0006464	cellular protein modification process	0.07726	null	null	5.996	-6.118	0.761	0.822	6468	1
GO:0009893	positive regulation of metabolic process	0.01048	null	null	5.129	-6.0429	0.46	0.914	10604	1
GO:0060255	regulation of macromolecule metabolic process	0.11716	null	null	6.177	-5.8894	0.417	0.872	31323	1
GO:0010628	positive regulation of gene expression	0.00653	null	null	4.923	-5.8097	0.451	0.935	10604	1
GO:0019222	regulation of metabolic process	0.11942	6.859	0.624	6.185	-5.7959	0.534	0.698	19222	0
GO:0032502	developmental process	0.02812	-4.287	5.514	5.557	-5.7328	0.983	0	32502	0
GO:0043412	macromolecule modification	0.09785	-1.151	-5.577	6.099	-5.6861	0.854	0.107	43412	0
GO:0010033	response to organic substance	0.009	3.77	6.452	5.062	-5.5317	0.823	0.449	10033	0
GO:0050789	regulation of biological process	0.19373	null	null	6.395	-5.52	0.528	0.761	50794	1
GO:0044260	cellular macromolecule metabolic process	0.34276	-1.149	-4.267	6.643	-5.4271	0.78	0.331	44260	0
GO:0045934	negative regulation of nucleobase-containing compound metabolic process	0.00702	null	null	4.954	-5.4078	0.46	0.952	48523	1
GO:0042221	response to chemical	0.03071	3.651	6.147	5.595	-5.327	0.833	0.527	42221	0
GO:0051253	negative regulation of RNA metabolic process	0.00626	null	null	4.905	-5.2132	0.453	0.965	48523	1
GO:0070887	cellular response to chemical stimulus	0.01007	null	null	5.111	-5.1858	0.783	0.725	10033	1
GO:0048523	negative regulation of cellular process	0.0183	7.054	-0.009	5.371	-5.1726	0.5	0.329	48523	0
GO:0048519	negative regulation of biological process	0.01984	7.265	1.139	5.406	-5.1421	0.629	0.334	48519	0
GO:0019538	protein metabolic process	0.18489	-1.336	-5.169	6.375	-5.0964	0.836	0.408	19538	0
GO:0045892	negative regulation of transcription, DNA-templated	0.00592	null	null	4.881	-5.0297	0.45	0.842	48523	1
GO:0006974	cellular response to DNA damage stimulus	0.0236	null	null	5.481	-4.9788	0.788	0.81	33554	1
GO:0071310	cellular response to organic substance	0.00651	4.137	6.174	4.922	-4.9626	0.782	0.693	71310	0
GO:0044267	cellular protein metabolic process	0.14293	-1.482	-3.699	6.263	-4.9469	0.766	0.373	44267	0
GO:0051173	positive regulation of nitrogen compound metabolic process	0.00685	null	null	4.944	-4.9031	0.461	0.94	10604	1
GO:2000112	regulation of cellular macromolecule biosynthetic process	0.10683	null	null	6.137	-4.8386	0.401	0.875	31323	1
GO:0031325	positive regulation of cellular metabolic process	0.01004	null	null	5.11	-4.8297	0.434	0.979	10604	1
GO:1901564	organonitrogen compound metabolic process	0.17886	0.336	-6.778	6.361	-4.7747	0.87	0.111	1901564	0
GO:1902679	negative regulation of RNA biosynthetic process	0.00612	null	null	4.895	-4.7375	0.449	0.986	48523	1
GO:1903507	negative regulation of nucleic acid-templated transcription	0.00609	null	null	4.893	-4.7375	0.449	0.99	48523	1
GO:0006355	regulation of transcription, DNA-templated	0.09917	null	null	6.105	-4.6615	0.397	0.839	31323	1
GO:0010468	regulation of gene expression	0.10815	null	null	6.142	-4.6289	0.421	0.856	31323	1
GO:0008150	biological_process	1	-4.058	4.1	7.108	-4.6144	1	0	8150	0
GO:0065007	biological regulation	0.20498	-1.726	0.396	6.42	-4.6003	0.986	0	65007	0
GO:2000113	negative regulation of cellular macromolecule biosynthetic process	0.00715	null	null	4.963	-4.5884	0.449	0.968	48523	1
GO:0031324	negative regulation of cellular metabolic process	0.01165	null	null	5.174	-4.5513	0.449	0.909	48523	1
GO:0043297	apical junction assembly	0.00015	4.793	-5.752	3.297	-4.4895	0.882	0.026	43297	0
GO:1903506	regulation of nucleic acid-templated transcription	0.09965	null	null	6.107	-4.4841	0.398	0.899	31323	1
GO:2001141	regulation of RNA biosynthetic process	0.09969	null	null	6.107	-4.4698	0.398	0.896	31323	1
GO:0010556	regulation of macromolecule biosynthetic process	0.10749	null	null	6.14	-4.4622	0.415	0.887	31323	1
GO:1901698	response to nitrogen compound	0.00178	3.588	6.751	4.359	-4.4168	0.843	0.612	1901698	0
GO:0045893	positive regulation of transcription, DNA-templated	0.00519	null	null	4.823	-4.3915	0.435	0.913	10604	1
GO:0010558	negative regulation of macromolecule biosynthetic process	0.00739	null	null	4.977	-4.2034	0.459	0.98	48523	1
GO:0009967	positive regulation of signal transduction	0.00329	null	null	4.625	-4.2013	0.457	0.77	10604	1
GO:0019219	regulation of nucleobase-containing compound metabolic process	0.10258	null	null	6.119	-4.1993	0.418	0.86	31323	1
GO:0097191	extrinsic apoptotic signaling pathway	0.00044	null	null	3.747	-4.1618	0.6	0.757	97190	1
GO:0051252	regulation of RNA metabolic process	0.10029	null	null	6.109	-4.0535	0.401	0.886	31323	1
GO:0031326	regulation of cellular biosynthetic process	0.10816	null	null	6.142	-4.0367	0.419	0.89	31323	1
GO:1903508	positive regulation of nucleic acid-templated transcription	0.00519	null	null	4.823	-4.0039	0.435	0.994	10604	1
GO:0008152	metabolic process	0.75387	-3.18	2.806	6.986	-4.0004	0.996	0	8152	0
GO:1902680	positive regulation of RNA biosynthetic process	0.00521	null	null	4.825	-4	0.435	0.989	10604	1
GO:0000165	MAPK cascade	0.00245	3.772	1.872	4.498	-4	0.538	0.598	165	0
GO:0031327	negative regulation of cellular biosynthetic process	0.00768	null	null	4.993	-3.8928	0.459	0.987	48523	1
GO:0010647	positive regulation of cell communication	0.00359	null	null	4.663	-3.8794	0.513	0.817	10604	1
GO:0023056	positive regulation of signaling	0.00356	null	null	4.66	-3.8477	0.523	0.815	10604	1
GO:0009987	cellular process	0.6378	-0.04	-1.276	6.913	-3.8447	0.994	0	9987	0
GO:0009889	regulation of biosynthetic process	0.10834	null	null	6.143	-3.8268	0.445	0.856	31323	1
GO:0010243	response to organonitrogen compound	0.0014	null	null	4.255	-3.8013	0.824	0.805	71310	1
GO:0070828	heterochromatin organization	0.00012	4.025	-6.448	3.201	-3.7959	0.908	0.522	70828	0
GO:0097190	apoptotic signaling pathway	0.00117	5.085	3.373	4.177	-3.7878	0.579	0.414	97190	0
GO:0009890	negative regulation of biosynthetic process	0.00772	null	null	4.996	-3.7799	0.479	0.927	48523	1
GO:0006325	chromatin organization	0.00668	4.482	-6.27	4.933	-3.757	0.882	0.353	6325	0
GO:0044238	primary metabolic process	0.53743	-5.544	3.278	6.839	-3.7375	0.95	0	44238	0
GO:0051172	negative regulation of nitrogen compound metabolic process	0.00792	null	null	5.007	-3.7122	0.476	0.93	48523	1
GO:0009892	negative regulation of metabolic process	0.0126	null	null	5.209	-3.7055	0.475	0.918	48523	1
GO:0044237	cellular metabolic process	0.53061	-5.006	-2.378	6.833	-3.6968	0.895	0.111	44237	0
GO:0051128	regulation of cellular component organization	0.01586	5.921	-2.205	5.308	-3.684	0.582	0.532	51128	0
GO:0023014	signal transduction by protein phosphorylation	0.01506	3.788	1.462	5.286	-3.684	0.46	0.55	23014	0
GO:0051254	positive regulation of RNA metabolic process	0.00535	null	null	4.837	-3.644	0.439	0.969	10604	1
GO:0030220	platelet formation	4e-05	3.347	-5.843	2.678	-3.5114	0.893	0.5	30220	0
GO:0048584	positive regulation of response to stimulus	0.00461	null	null	4.772	-3.4962	0.472	0.8	10604	1
GO:0035722	interleukin-12-mediated signaling pathway	1e-05	5.393	4.516	1.949	-3.4908	0.69	0.276	35722	0
GO:0018193	peptidyl-amino acid modification	0.01495	-2.141	-3.813	5.283	-3.4908	0.803	0.563	18193	0
GO:0045944	positive regulation of transcription from RNA polymerase II promoter	0.00369	null	null	4.675	-3.4698	0.445	0.964	10604	1
GO:0071704	organic substance metabolic process	0.58357	-5.847	1.87	6.874	-3.4685	0.95	0.12	71704	0
GO:0006793	phosphorus metabolic process	0.13507	-5.425	-2.839	6.239	-3.466	0.886	0.124	6793	0
GO:0006807	nitrogen compound metabolic process	0.38744	-2.061	5.28	6.696	-3.4461	0.952	0.089	6807	0
GO:0009966	regulation of signal transduction	0.00857	null	null	5.041	-3.4401	0.516	0.892	10604	1
GO:0071495	cellular response to endogenous stimulus	0.00402	null	null	4.712	-3.4202	0.85	0.864	71310	1
GO:0006357	regulation of transcription from RNA polymerase II promoter	0.01273	4.91	-0.961	5.213	-3.3737	0.514	0.422	6357	0
GO:0016043	cellular component organization	0.07239	4.303	-6.349	5.968	-3.3706	0.865	0.664	16043	0
GO:0010629	negative regulation of gene expression	0.00784	null	null	5.002	-3.3665	0.464	0.929	48523	1
GO:0010557	positive regulation of macromolecule biosynthetic process	0.00633	null	null	4.909	-3.3625	0.445	0.962	10604	1
GO:2001251	negative regulation of chromosome organization	0.00061	5.879	-2.872	3.892	-3.3363	0.588	0.674	2001251	0
GO:0048856	anatomical structure development	0.0254	-3.431	-0.146	5.513	-3.295	0.974	0	48856	0
GO:0045935	positive regulation of nucleobase-containing compound metabolic process	0.006	null	null	4.886	-3.2924	0.445	0.954	10604	1
GO:0071840	cellular component organization or biogenesis	0.08568	-2.923	6.905	6.041	-3.2604	0.984	0	71840	0
GO:0007166	cell surface receptor signaling pathway	0.0092	5.64	3.126	5.072	-3.2396	0.543	0.571	7166	0
GO:0050896	response to stimulus	0.1221	-1.684	7.191	6.195	-3.2226	0.985	0	50896	0
GO:0006796	phosphate-containing compound metabolic process	0.1311	-3.926	-0.174	6.226	-3.219	0.858	0.664	6796	0
GO:0044089	positive regulation of cellular component biogenesis	0.00193	null	null	4.394	-3.214	0.541	0.732	10604	1
GO:2001238	positive regulation of extrinsic apoptotic signaling pathway	0.00011	null	null	3.146	-3.2132	0.533	0.799	97190	1
GO:1901888	regulation of cell junction assembly	0.00014	null	null	3.261	-3.2055	0.688	0.875	43297	1
GO:1901699	cellular response to nitrogen compound	0.00121	null	null	4.192	-3.1945	0.803	0.951	71310	1
GO:0044093	positive regulation of molecular function	0.0089	7.773	0.366	5.058	-3.1931	0.651	0.287	44093	0
GO:0043687	post-translational protein modification	0.00028	-3.737	-1.892	3.562	-3.1871	0.86	0.028	43687	0
GO:0006468	protein phosphorylation	0.04137	-1.906	-3.169	5.725	-3.1778	0.764	0.64	6468	0
GO:0010605	negative regulation of macromolecule metabolic process	0.01169	null	null	5.176	-3.1649	0.447	0.97	48523	1
GO:0070934	CRD-mediated mRNA stabilization	1e-05	7.932	-1.942	2.083	-3.1543	0.73	0.169	70934	0
GO:0034349	glial cell apoptotic process	3e-05	0.095	4.634	2.595	-3.1543	0.9	0.64	34349	0
GO:1902041	regulation of extrinsic apoptotic signaling pathway via death domain receptors	0.0001	null	null	3.11	-3.1421	0.611	0.879	97190	1
GO:0043549	regulation of kinase activity	0.00319	null	null	4.612	-3.0953	0.567	0.762	44093	1
GO:0009411	response to UV	0.00054	2.708	6.705	3.837	-3.0921	0.877	0.334	9411	0
GO:0071887	leukocyte apoptotic process	0.00019	null	null	3.38	-3.0888	0.891	0.715	97190	1
GO:0051129	negative regulation of cellular component organization	0.00244	null	null	4.495	-3.0721	0.544	0.767	48523	1
GO:0035561	regulation of chromatin binding	4e-05	8.768	-0.187	2.717	-3.0306	0.765	0.538	35561	0
GO:0031328	positive regulation of cellular biosynthetic process	0.0067	null	null	4.934	-3.0164	0.444	0.986	10604	1
GO:0051338	regulation of transferase activity	0.00368	null	null	4.674	-3.007	0.677	0.773	44093	1

## Sheet: GOterm zfSp5_downreg targets
GO Term	Description	P-value	FDR q-value	Enrichment	N	B	n	b	Genes
GO:2001141	regulation of RNA biosynthetic process	3.48e-11	8.82e-08	2.54	17580	3138	108	49	[LIF - leukemia inhibitory factor, ZNF318 - zinc finger protein 318, ARID5B - at rich interactive domain 5b (mrf1-like), PML - promyelocytic leukemia, ATF1 - activating transcription factor 1, CAPRIN2 - caprin family member 2, TAB2 - tgf-beta activated kinase 1/map3k7 binding protein 2, ID3 - inhibitor of dna binding 3, dominant negative helix-loop-helix protein, NFYB - nuclear transcription fact…
GO:0031323	regulation of cellular metabolic process	4.1e-11	8.92e-08	1.98	17580	5499	108	67	[PJA2 - praja ring finger 2, e3 ubiquitin protein ligase, SEMA4C - sema domain, immunoglobulin domain (ig), transmembrane domain (tm) and short cytoplasmic domain, (semaphorin) 4c, SPIRE1 - spire actin nucleation factor 1, PPP4R1 - protein phosphatase 4, regulatory subunit 1, BRAF - v-raf murine sarcoma viral oncogene homolog b, ARID5B - at rich interactive domain 5b (mrf1-like), ZNF318 - zinc fi…
GO:0051171	regulation of nitrogen compound metabolic process	4.71e-11	8.97e-08	2.02	17580	5228	108	65	[PJA2 - praja ring finger 2, e3 ubiquitin protein ligase, SEMA4C - sema domain, immunoglobulin domain (ig), transmembrane domain (tm) and short cytoplasmic domain, (semaphorin) 4c, SPIRE1 - spire actin nucleation factor 1, PPP4R1 - protein phosphatase 4, regulatory subunit 1, BRAF - v-raf murine sarcoma viral oncogene homolog b, ARID5B - at rich interactive domain 5b (mrf1-like), ZNF318 - zinc fi…
GO:0006355	regulation of transcription, DNA-templated	1.87e-11	9.49e-08	2.58	17580	3086	108	49	[LIF - leukemia inhibitory factor, ZNF318 - zinc finger protein 318, ARID5B - at rich interactive domain 5b (mrf1-like), PML - promyelocytic leukemia, ATF1 - activating transcription factor 1, CAPRIN2 - caprin family member 2, TAB2 - tgf-beta activated kinase 1/map3k7 binding protein 2, ID3 - inhibitor of dna binding 3, dominant negative helix-loop-helix protein, NFYB - nuclear transcription fact…
GO:1903507	negative regulation of nucleic acid-templated transcription	1.27e-11	9.63e-08	4.28	17580	1102	108	29	[FGFR2 - fibroblast growth factor receptor 2, ZNF282 - zinc finger protein 282, HOXB3 - homeobox b3, ACVR2B - activin a receptor, type iib, DLX2 - distal-less homeobox 2, TFAP2A - transcription factor ap-2 alpha (activating enhancer binding protein 2 alpha), ZNF318 - zinc finger protein 318, H1F0 - h1 histone family, member 0, ARID5B - at rich interactive domain 5b (mrf1-like), ARID1A - at rich i…
GO:0010558	negative regulation of macromolecule biosynthetic process	6.45e-11	9.82e-08	3.74	17580	1348	108	31	[FGFR2 - fibroblast growth factor receptor 2, ZNF282 - zinc finger protein 282, HOXB3 - homeobox b3, CLTC - clathrin, heavy chain (hc), ACVR2B - activin a receptor, type iib, DLX2 - distal-less homeobox 2, TFAP2A - transcription factor ap-2 alpha (activating enhancer binding protein 2 alpha), H1F0 - h1 histone family, member 0, ZNF318 - zinc finger protein 318, ARID5B - at rich interactive domain…
GO:1903506	regulation of nucleic acid-templated transcription	3.32e-11	1.01e-07	2.55	17580	3134	108	49	[LIF - leukemia inhibitory factor, ZNF318 - zinc finger protein 318, ARID5B - at rich interactive domain 5b (mrf1-like), PML - promyelocytic leukemia, ATF1 - activating transcription factor 1, CAPRIN2 - caprin family member 2, TAB2 - tgf-beta activated kinase 1/map3k7 binding protein 2, ID3 - inhibitor of dna binding 3, dominant negative helix-loop-helix protein, NFYB - nuclear transcription fact…
GO:0045892	negative regulation of transcription, DNA-templated	2.73e-11	1.04e-07	4.31	17580	1058	108	28	[FGFR2 - fibroblast growth factor receptor 2, ZNF282 - zinc finger protein 282, HOXB3 - homeobox b3, ACVR2B - activin a receptor, type iib, DLX2 - distal-less homeobox 2, TFAP2A - transcription factor ap-2 alpha (activating enhancer binding protein 2 alpha), ARID5B - at rich interactive domain 5b (mrf1-like), ZNF318 - zinc finger protein 318, H1F0 - h1 histone family, member 0, ARID1A - at rich i…
GO:0051253	negative regulation of RNA metabolic process	6.32e-11	1.07e-07	4.01	17580	1178	108	29	[FGFR2 - fibroblast growth factor receptor 2, ZNF282 - zinc finger protein 282, HOXB3 - homeobox b3, ACVR2B - activin a receptor, type iib, DLX2 - distal-less homeobox 2, TFAP2A - transcription factor ap-2 alpha (activating enhancer binding protein 2 alpha), ZNF318 - zinc finger protein 318, H1F0 - h1 histone family, member 0, ARID5B - at rich interactive domain 5b (mrf1-like), ARID1A - at rich i…
GO:0060255	regulation of macromolecule metabolic process	1.09e-10	1.51e-07	1.92	17580	5757	108	68	[PJA2 - praja ring finger 2, e3 ubiquitin protein ligase, SEMA4C - sema domain, immunoglobulin domain (ig), transmembrane domain (tm) and short cytoplasmic domain, (semaphorin) 4c, SPIRE1 - spire actin nucleation factor 1, PPP4R1 - protein phosphatase 4, regulatory subunit 1, BRAF - v-raf murine sarcoma viral oncogene homolog b, ARID5B - at rich interactive domain 5b (mrf1-like), ZNF318 - zinc fi…
GO:1902679	negative regulation of RNA biosynthetic process	1.27e-11	1.93e-07	4.28	17580	1102	108	29	[FGFR2 - fibroblast growth factor receptor 2, ZNF282 - zinc finger protein 282, HOXB3 - homeobox b3, ACVR2B - activin a receptor, type iib, DLX2 - distal-less homeobox 2, TFAP2A - transcription factor ap-2 alpha (activating enhancer binding protein 2 alpha), ZNF318 - zinc finger protein 318, H1F0 - h1 histone family, member 0, ARID5B - at rich interactive domain 5b (mrf1-like), ARID1A - at rich i…
GO:0080090	regulation of primary metabolic process	1.77e-10	2.24e-07	1.97	17580	5376	108	65	[PJA2 - praja ring finger 2, e3 ubiquitin protein ligase, SEMA4C - sema domain, immunoglobulin domain (ig), transmembrane domain (tm) and short cytoplasmic domain, (semaphorin) 4c, SPIRE1 - spire actin nucleation factor 1, PPP4R1 - protein phosphatase 4, regulatory subunit 1, BRAF - v-raf murine sarcoma viral oncogene homolog b, ARID5B - at rich interactive domain 5b (mrf1-like), ZNF318 - zinc fi…
GO:0031327	negative regulation of cellular biosynthetic process	1.92e-10	2.25e-07	3.58	17580	1408	108	31	[FGFR2 - fibroblast growth factor receptor 2, ZNF282 - zinc finger protein 282, HOXB3 - homeobox b3, CLTC - clathrin, heavy chain (hc), ACVR2B - activin a receptor, type iib, DLX2 - distal-less homeobox 2, TFAP2A - transcription factor ap-2 alpha (activating enhancer binding protein 2 alpha), H1F0 - h1 histone family, member 0, ZNF318 - zinc finger protein 318, ARID5B - at rich interactive domain…
GO:0009890	negative regulation of biosynthetic process	2.87e-10	3.12e-07	3.53	17580	1431	108	31	[FGFR2 - fibroblast growth factor receptor 2, ZNF282 - zinc finger protein 282, HOXB3 - homeobox b3, CLTC - clathrin, heavy chain (hc), ACVR2B - activin a receptor, type iib, DLX2 - distal-less homeobox 2, TFAP2A - transcription factor ap-2 alpha (activating enhancer binding protein 2 alpha), H1F0 - h1 histone family, member 0, ZNF318 - zinc finger protein 318, ARID5B - at rich interactive domain…
GO:0051252	regulation of RNA metabolic process	3.97e-10	4.03e-07	2.38	17580	3355	108	49	[LIF - leukemia inhibitory factor, ZNF318 - zinc finger protein 318, ARID5B - at rich interactive domain 5b (mrf1-like), PML - promyelocytic leukemia, ATF1 - activating transcription factor 1, CAPRIN2 - caprin family member 2, TAB2 - tgf-beta activated kinase 1/map3k7 binding protein 2, ID3 - inhibitor of dna binding 3, dominant negative helix-loop-helix protein, NFYB - nuclear transcription fact…
GO:1902680	positive regulation of RNA biosynthetic process	5.48e-10	4.17e-07	3.44	17580	1469	108	31	[FGFR2 - fibroblast growth factor receptor 2, HOXB3 - homeobox b3, DLX2 - distal-less homeobox 2, TFAP2A - transcription factor ap-2 alpha (activating enhancer binding protein 2 alpha), HOXB6 - homeobox b6, LIF - leukemia inhibitory factor, H1F0 - h1 histone family, member 0, ZNF318 - zinc finger protein 318, ARID5B - at rich interactive domain 5b (mrf1-like), HOXB9 - homeobox b9, ARID1A - at ric…
GO:2000113	negative regulation of cellular macromolecule biosynthetic process	4.42e-10	4.2e-07	3.69	17580	1279	108	29	[FGFR2 - fibroblast growth factor receptor 2, ZNF282 - zinc finger protein 282, HOXB3 - homeobox b3, ACVR2B - activin a receptor, type iib, DLX2 - distal-less homeobox 2, TFAP2A - transcription factor ap-2 alpha (activating enhancer binding protein 2 alpha), ZNF318 - zinc finger protein 318, H1F0 - h1 histone family, member 0, ARID5B - at rich interactive domain 5b (mrf1-like), ARID1A - at rich i…
GO:0045934	negative regulation of nucleobase-containing compound metabolic process	6.23e-10	4.31e-07	3.64	17580	1298	108	29	[FGFR2 - fibroblast growth factor receptor 2, ZNF282 - zinc finger protein 282, HOXB3 - homeobox b3, ACVR2B - activin a receptor, type iib, DLX2 - distal-less homeobox 2, TFAP2A - transcription factor ap-2 alpha (activating enhancer binding protein 2 alpha), ZNF318 - zinc finger protein 318, H1F0 - h1 histone family, member 0, ARID5B - at rich interactive domain 5b (mrf1-like), ARID1A - at rich i…
GO:2000112	regulation of cellular macromolecule biosynthetic process	5.96e-10	4.32e-07	2.32	17580	3515	108	50	[LIF - leukemia inhibitory factor, ZNF318 - zinc finger protein 318, ARID5B - at rich interactive domain 5b (mrf1-like), PML - promyelocytic leukemia, LARP6 - la ribonucleoprotein domain family, member 6, ATF1 - activating transcription factor 1, CAPRIN2 - caprin family member 2, TAB2 - tgf-beta activated kinase 1/map3k7 binding protein 2, ID3 - inhibitor of dna binding 3, dominant negative helix…
GO:0031326	regulation of cellular biosynthetic process	5.46e-10	4.38e-07	2.25	17580	3754	108	52	[LIF - leukemia inhibitory factor, ZNF318 - zinc finger protein 318, ARID5B - at rich interactive domain 5b (mrf1-like), PML - promyelocytic leukemia, LARP6 - la ribonucleoprotein domain family, member 6, ATF1 - activating transcription factor 1, CAPRIN2 - caprin family member 2, TAB2 - tgf-beta activated kinase 1/map3k7 binding protein 2, ID3 - inhibitor of dna binding 3, dominant negative helix…
GO:1903508	positive regulation of nucleic acid-templated transcription	5.39e-10	4.56e-07	3.44	17580	1468	108	31	[FGFR2 - fibroblast growth factor receptor 2, HOXB3 - homeobox b3, DLX2 - distal-less homeobox 2, TFAP2A - transcription factor ap-2 alpha (activating enhancer binding protein 2 alpha), HOXB6 - homeobox b6, LIF - leukemia inhibitory factor, H1F0 - h1 histone family, member 0, ARID5B - at rich interactive domain 5b (mrf1-like), ZNF318 - zinc finger protein 318, HOXB9 - homeobox b9, ARID1A - at ric…
GO:0010556	regulation of macromolecule biosynthetic process	5.11e-10	4.58e-07	2.29	17580	3623	108	51	[LIF - leukemia inhibitory factor, ZNF318 - zinc finger protein 318, ARID5B - at rich interactive domain 5b (mrf1-like), PML - promyelocytic leukemia, LARP6 - la ribonucleoprotein domain family, member 6, ATF1 - activating transcription factor 1, CAPRIN2 - caprin family member 2, TAB2 - tgf-beta activated kinase 1/map3k7 binding protein 2, ID3 - inhibitor of dna binding 3, dominant negative helix…
GO:0009889	regulation of biosynthetic process	1.07e-09	6.79e-07	2.21	17580	3822	108	52	[LIF - leukemia inhibitory factor, ZNF318 - zinc finger protein 318, ARID5B - at rich interactive domain 5b (mrf1-like), PML - promyelocytic leukemia, LARP6 - la ribonucleoprotein domain family, member 6, ATF1 - activating transcription factor 1, CAPRIN2 - caprin family member 2, TAB2 - tgf-beta activated kinase 1/map3k7 binding protein 2, ID3 - inhibitor of dna binding 3, dominant negative helix…
GO:0006357	regulation of transcription by RNA polymerase II	1.07e-09	7.07e-07	2.7	17580	2414	108	40	[FGFR2 - fibroblast growth factor receptor 2, ZNF282 - zinc finger protein 282, HOXB3 - homeobox b3, ZNF768 - zinc finger protein 768, DLX2 - distal-less homeobox 2, ACVR2B - activin a receptor, type iib, TFAP2A - transcription factor ap-2 alpha (activating enhancer binding protein 2 alpha), HOXB6 - homeobox b6, ARID5B - at rich interactive domain 5b (mrf1-like), LIF - leukemia inhibitory factor,…
GO:0019219	regulation of nucleobase-containing compound metabolic process	1.45e-09	8.2e-07	2.26	17580	3603	108	50	[SPIRE1 - spire actin nucleation factor 1, LIF - leukemia inhibitory factor, ZNF318 - zinc finger protein 318, ARID5B - at rich interactive domain 5b (mrf1-like), PML - promyelocytic leukemia, ATF1 - activating transcription factor 1, CAPRIN2 - caprin family member 2, TAB2 - tgf-beta activated kinase 1/map3k7 binding protein 2, ID3 - inhibitor of dna binding 3, dominant negative helix-loop-helix …
GO:0019222	regulation of metabolic process	1.44e-09	8.44e-07	1.81	17580	6222	108	69	[PJA2 - praja ring finger 2, e3 ubiquitin protein ligase, SEMA4C - sema domain, immunoglobulin domain (ig), transmembrane domain (tm) and short cytoplasmic domain, (semaphorin) 4c, SPIRE1 - spire actin nucleation factor 1, PPP4R1 - protein phosphatase 4, regulatory subunit 1, BRAF - v-raf murine sarcoma viral oncogene homolog b, ARID5B - at rich interactive domain 5b (mrf1-like), ZNF318 - zinc fi…
GO:0009653	anatomical structure morphogenesis	1.43e-09	8.68e-07	3.63	17580	1257	108	28	[FGFR2 - fibroblast growth factor receptor 2, HOXB3 - homeobox b3, ACVR2B - activin a receptor, type iib, DLX2 - distal-less homeobox 2, TFAP2A - transcription factor ap-2 alpha (activating enhancer binding protein 2 alpha), HOXB6 - homeobox b6, BRAF - v-raf murine sarcoma viral oncogene homolog b, LIF - leukemia inhibitory factor, ARID5B - at rich interactive domain 5b (mrf1-like), NR2F2 - nucle…
GO:0051254	positive regulation of RNA metabolic process	1.85e-09	1e-06	3.27	17580	1544	108	31	[FGFR2 - fibroblast growth factor receptor 2, HOXB3 - homeobox b3, DLX2 - distal-less homeobox 2, TFAP2A - transcription factor ap-2 alpha (activating enhancer binding protein 2 alpha), HOXB6 - homeobox b6, ARID5B - at rich interactive domain 5b (mrf1-like), ZNF318 - zinc finger protein 318, H1F0 - h1 histone family, member 0, LIF - leukemia inhibitory factor, ARID1A - at rich interactive domain …
GO:0031324	negative regulation of cellular metabolic process	3.25e-09	1.65e-06	2.7	17580	2289	108	38	[FGFR2 - fibroblast growth factor receptor 2, ZNF282 - zinc finger protein 282, HOXB3 - homeobox b3, CLTC - clathrin, heavy chain (hc), DLX2 - distal-less homeobox 2, ACVR2B - activin a receptor, type iib, TFAP2A - transcription factor ap-2 alpha (activating enhancer binding protein 2 alpha), ARID5B - at rich interactive domain 5b (mrf1-like), LIF - leukemia inhibitory factor, ZNF318 - zinc finge…
GO:0045893	positive regulation of transcription, DNA-templated	3.17e-09	1.67e-06	3.39	17580	1393	108	29	[FGFR2 - fibroblast growth factor receptor 2, HOXB3 - homeobox b3, DLX2 - distal-less homeobox 2, TFAP2A - transcription factor ap-2 alpha (activating enhancer binding protein 2 alpha), HOXB6 - homeobox b6, LIF - leukemia inhibitory factor, H1F0 - h1 histone family, member 0, ZNF318 - zinc finger protein 318, HOXB9 - homeobox b9, ARID1A - at rich interactive domain 1a (swi-like), NFE2L2 - nuclear…
GO:0010557	positive regulation of macromolecule biosynthetic process	4.25e-09	2.09e-06	3.07	17580	1695	108	32	[FGFR2 - fibroblast growth factor receptor 2, HOXB3 - homeobox b3, DLX2 - distal-less homeobox 2, TFAP2A - transcription factor ap-2 alpha (activating enhancer binding protein 2 alpha), HOXB6 - homeobox b6, ARID5B - at rich interactive domain 5b (mrf1-like), LIF - leukemia inhibitory factor, ZNF318 - zinc finger protein 318, H1F0 - h1 histone family, member 0, ARID1A - at rich interactive domain …
GO:0045935	positive regulation of nucleobase-containing compound metabolic process	5.43e-09	2.58e-06	3.04	17580	1712	108	32	[FGFR2 - fibroblast growth factor receptor 2, HOXB3 - homeobox b3, SPIRE1 - spire actin nucleation factor 1, DLX2 - distal-less homeobox 2, TFAP2A - transcription factor ap-2 alpha (activating enhancer binding protein 2 alpha), HOXB6 - homeobox b6, ARID5B - at rich interactive domain 5b (mrf1-like), LIF - leukemia inhibitory factor, ZNF318 - zinc finger protein 318, H1F0 - h1 histone family, memb…
GO:0010468	regulation of gene expression	6.08e-09	2.81e-06	2.06	17580	4268	108	54	[BRAF - v-raf murine sarcoma viral oncogene homolog b, ARID5B - at rich interactive domain 5b (mrf1-like), LIF - leukemia inhibitory factor, ZNF318 - zinc finger protein 318, PML - promyelocytic leukemia, LARP6 - la ribonucleoprotein domain family, member 6, ATF1 - activating transcription factor 1, CAPRIN2 - caprin family member 2, TAB2 - tgf-beta activated kinase 1/map3k7 binding protein 2, ID3…
GO:0051172	negative regulation of nitrogen compound metabolic process	6.98e-09	3.13e-06	2.74	17580	2138	108	36	[FGFR2 - fibroblast growth factor receptor 2, ZNF282 - zinc finger protein 282, HOXB3 - homeobox b3, CLTC - clathrin, heavy chain (hc), DLX2 - distal-less homeobox 2, ACVR2B - activin a receptor, type iib, TFAP2A - transcription factor ap-2 alpha (activating enhancer binding protein 2 alpha), ARID5B - at rich interactive domain 5b (mrf1-like), LIF - leukemia inhibitory factor, ZNF318 - zinc finge…
GO:0000122	negative regulation of transcription by RNA polymerase II	8.67e-09	3.77e-06	4.41	17580	776	108	21	[FGFR2 - fibroblast growth factor receptor 2, ID3 - inhibitor of dna binding 3, dominant negative helix-loop-helix protein, FOXC1 - forkhead box c1, HOXB3 - homeobox b3, ACVR2B - activin a receptor, type iib, DLX2 - distal-less homeobox 2, TFAP2A - transcription factor ap-2 alpha (activating enhancer binding protein 2 alpha), CGGBP1 - cgg triplet repeat binding protein 1, H1F0 - h1 histone family…
GO:0009887	animal organ morphogenesis	1.15e-08	4.88e-06	5.91	17580	441	108	16	[FGFR2 - fibroblast growth factor receptor 2, ID3 - inhibitor of dna binding 3, dominant negative helix-loop-helix protein, FOXC1 - forkhead box c1, HOXB3 - homeobox b3, ACVR2B - activin a receptor, type iib, DLX2 - distal-less homeobox 2, TFAP2A - transcription factor ap-2 alpha (activating enhancer binding protein 2 alpha), HOXB6 - homeobox b6, BRAF - v-raf murine sarcoma viral oncogene homolog…
GO:0001763	morphogenesis of a branching structure	1.29e-08	5.3e-06	11.8	17580	138	108	10	[SALL1 - sal-like 1 (drosophila), FGFR2 - fibroblast growth factor receptor 2, NRP1 - neuropilin 1, HOXD11 - homeobox d11, TBX3 - t-box 3, SRC - v-src avian sarcoma (schmidt-ruppin a-2) viral oncogene homolog, PML - promyelocytic leukemia, MSX2 - msh homeobox 2, DLX2 - distal-less homeobox 2, EPHA7 - eph receptor a7]
GO:0031328	positive regulation of cellular biosynthetic process	1.45e-08	5.83e-06	2.92	17580	1783	108	32	[FGFR2 - fibroblast growth factor receptor 2, HOXB3 - homeobox b3, DLX2 - distal-less homeobox 2, TFAP2A - transcription factor ap-2 alpha (activating enhancer binding protein 2 alpha), HOXB6 - homeobox b6, ARID5B - at rich interactive domain 5b (mrf1-like), LIF - leukemia inhibitory factor, ZNF318 - zinc finger protein 318, H1F0 - h1 histone family, member 0, ARID1A - at rich interactive domain …
GO:0009892	negative regulation of metabolic process	1.64e-08	6.38e-06	2.37	17580	2880	108	42	[FGFR2 - fibroblast growth factor receptor 2, ZNF282 - zinc finger protein 282, MIR196B - microrna 196b, HOXB3 - homeobox b3, CLTC - clathrin, heavy chain (hc), ACVR2B - activin a receptor, type iib, DLX2 - distal-less homeobox 2, TFAP2A - transcription factor ap-2 alpha (activating enhancer binding protein 2 alpha), ARID5B - at rich interactive domain 5b (mrf1-like), LIF - leukemia inhibitory fa…
GO:0009891	positive regulation of biosynthetic process	2.14e-08	8.15e-06	2.87	17580	1812	108	32	[FGFR2 - fibroblast growth factor receptor 2, HOXB3 - homeobox b3, DLX2 - distal-less homeobox 2, TFAP2A - transcription factor ap-2 alpha (activating enhancer binding protein 2 alpha), HOXB6 - homeobox b6, ARID5B - at rich interactive domain 5b (mrf1-like), LIF - leukemia inhibitory factor, ZNF318 - zinc finger protein 318, H1F0 - h1 histone family, member 0, ARID1A - at rich interactive domain …
GO:2000026	regulation of multicellular organismal development	2.68e-08	9.94e-06	2.85	17580	1829	108	32	[FGFR2 - fibroblast growth factor receptor 2, HOXB3 - homeobox b3, CLTC - clathrin, heavy chain (hc), SEMA4C - sema domain, immunoglobulin domain (ig), transmembrane domain (tm) and short cytoplasmic domain, (semaphorin) 4c, DLX2 - distal-less homeobox 2, ACVR2B - activin a receptor, type iib, TFAP2A - transcription factor ap-2 alpha (activating enhancer binding protein 2 alpha), BRAF - v-raf mur…
GO:0031325	positive regulation of cellular metabolic process	3.24e-08	1.17e-05	2.32	17580	2947	108	42	[FGFR2 - fibroblast growth factor receptor 2, HOXB3 - homeobox b3, PJA2 - praja ring finger 2, e3 ubiquitin protein ligase, SEMA4C - sema domain, immunoglobulin domain (ig), transmembrane domain (tm) and short cytoplasmic domain, (semaphorin) 4c, ACVR2B - activin a receptor, type iib, DLX2 - distal-less homeobox 2, SPIRE1 - spire actin nucleation factor 1, HOXB6 - homeobox b6, TFAP2A - transcript…
GO:0051173	positive regulation of nitrogen compound metabolic process	3.45e-08	1.22e-05	2.35	17580	2836	108	41	[FGFR2 - fibroblast growth factor receptor 2, HOXB3 - homeobox b3, PJA2 - praja ring finger 2, e3 ubiquitin protein ligase, SEMA4C - sema domain, immunoglobulin domain (ig), transmembrane domain (tm) and short cytoplasmic domain, (semaphorin) 4c, ACVR2B - activin a receptor, type iib, DLX2 - distal-less homeobox 2, SPIRE1 - spire actin nucleation factor 1, HOXB6 - homeobox b6, TFAP2A - transcript…
GO:0010629	negative regulation of gene expression	4.41e-08	1.53e-05	2.79	17580	1868	108	32	[FGFR2 - fibroblast growth factor receptor 2, ZNF282 - zinc finger protein 282, MIR196B - microrna 196b, HOXB3 - homeobox b3, DLX2 - distal-less homeobox 2, ACVR2B - activin a receptor, type iib, TFAP2A - transcription factor ap-2 alpha (activating enhancer binding protein 2 alpha), ARID5B - at rich interactive domain 5b (mrf1-like), ZNF318 - zinc finger protein 318, H1F0 - h1 histone family, mem…
GO:0010628	positive regulation of gene expression	5.1e-08	1.72e-05	2.84	17580	1777	108	31	[FGFR2 - fibroblast growth factor receptor 2, HOXB3 - homeobox b3, DLX2 - distal-less homeobox 2, TFAP2A - transcription factor ap-2 alpha (activating enhancer binding protein 2 alpha), HOXB6 - homeobox b6, BRAF - v-raf murine sarcoma viral oncogene homolog b, LIF - leukemia inhibitory factor, ZNF318 - zinc finger protein 318, H1F0 - h1 histone family, member 0, ARID1A - at rich interactive domai…
GO:0045595	regulation of cell differentiation	5.8e-08	1.92e-05	2.97	17580	1587	108	29	[FGFR2 - fibroblast growth factor receptor 2, HOXB3 - homeobox b3, SEMA4C - sema domain, immunoglobulin domain (ig), transmembrane domain (tm) and short cytoplasmic domain, (semaphorin) 4c, DLX2 - distal-less homeobox 2, ACVR2B - activin a receptor, type iib, TFAP2A - transcription factor ap-2 alpha (activating enhancer binding protein 2 alpha), BRAF - v-raf murine sarcoma viral oncogene homolog …
GO:0010605	negative regulation of macromolecule metabolic process	6.36e-08	2.06e-05	2.38	17580	2664	108	39	[FGFR2 - fibroblast growth factor receptor 2, ZNF282 - zinc finger protein 282, MIR196B - microrna 196b, HOXB3 - homeobox b3, CLTC - clathrin, heavy chain (hc), ACVR2B - activin a receptor, type iib, DLX2 - distal-less homeobox 2, TFAP2A - transcription factor ap-2 alpha (activating enhancer binding protein 2 alpha), ARID5B - at rich interactive domain 5b (mrf1-like), LIF - leukemia inhibitory fa…
GO:0048523	negative regulation of cellular process	1.03e-07	3.27e-05	1.97	17580	4206	108	51	[SEMA4C - sema domain, immunoglobulin domain (ig), transmembrane domain (tm) and short cytoplasmic domain, (semaphorin) 4c, BRAF - v-raf murine sarcoma viral oncogene homolog b, CD2AP - cd2-associated protein, LIF - leukemia inhibitory factor, ZNF318 - zinc finger protein 318, ARID5B - at rich interactive domain 5b (mrf1-like), NRP1 - neuropilin 1, PML - promyelocytic leukemia, SEMA6A - sema doma…
GO:0009893	positive regulation of metabolic process	1.22e-07	3.79e-05	2.18	17580	3206	108	43	[FGFR2 - fibroblast growth factor receptor 2, HOXB3 - homeobox b3, PJA2 - praja ring finger 2, e3 ubiquitin protein ligase, SEMA4C - sema domain, immunoglobulin domain (ig), transmembrane domain (tm) and short cytoplasmic domain, (semaphorin) 4c, SPIRE1 - spire actin nucleation factor 1, DLX2 - distal-less homeobox 2, ACVR2B - activin a receptor, type iib, TFAP2A - transcription factor ap-2 alpha…
GO:0010604	positive regulation of macromolecule metabolic process	1.25e-07	3.81e-05	2.25	17580	2967	108	41	[FGFR2 - fibroblast growth factor receptor 2, HOXB3 - homeobox b3, PJA2 - praja ring finger 2, e3 ubiquitin protein ligase, SEMA4C - sema domain, immunoglobulin domain (ig), transmembrane domain (tm) and short cytoplasmic domain, (semaphorin) 4c, ACVR2B - activin a receptor, type iib, DLX2 - distal-less homeobox 2, SPIRE1 - spire actin nucleation factor 1, HOXB6 - homeobox b6, TFAP2A - transcript…
GO:0003002	regionalization	1.87e-07	5.58e-05	7.72	17580	232	108	11	[NR2F2 - nuclear receptor subfamily 2, group f, member 2, FOXC1 - forkhead box c1, HOXD11 - homeobox d11, TBX3 - t-box 3, HOXB3 - homeobox b3, MSX2 - msh homeobox 2, DLX2 - distal-less homeobox 2, ACVR2B - activin a receptor, type iib, HOXB6 - homeobox b6, HOXA10 - homeobox a10, HOXB9 - homeobox b9]
GO:0048729	tissue morphogenesis	2.17e-07	6.36e-05	6.08	17580	348	108	13	[FGFR2 - fibroblast growth factor receptor 2, FOXC1 - forkhead box c1, YAP1 - yes-associated protein 1, TFAP2A - transcription factor ap-2 alpha (activating enhancer binding protein 2 alpha), ID4 - inhibitor of dna binding 4, dominant negative helix-loop-helix protein, EPHA7 - eph receptor a7, SALL1 - sal-like 1 (drosophila), NRP1 - neuropilin 1, HOXD11 - homeobox d11, TBX3 - t-box 3, PML - promy…
GO:0048522	positive regulation of cellular process	2.88e-07	8.27e-05	1.85	17580	4746	108	54	[PJA2 - praja ring finger 2, e3 ubiquitin protein ligase, SEMA4C - sema domain, immunoglobulin domain (ig), transmembrane domain (tm) and short cytoplasmic domain, (semaphorin) 4c, SPIRE1 - spire actin nucleation factor 1, BRAF - v-raf murine sarcoma viral oncogene homolog b, ARID5B - at rich interactive domain 5b (mrf1-like), LIF - leukemia inhibitory factor, ZNF318 - zinc finger protein 318, NR…
GO:0051239	regulation of multicellular organismal process	3.44e-07	9.7e-05	2.28	17580	2718	108	38	[FGFR2 - fibroblast growth factor receptor 2, HOXB3 - homeobox b3, CLTC - clathrin, heavy chain (hc), SEMA4C - sema domain, immunoglobulin domain (ig), transmembrane domain (tm) and short cytoplasmic domain, (semaphorin) 4c, DLX2 - distal-less homeobox 2, ACVR2B - activin a receptor, type iib, TFAP2A - transcription factor ap-2 alpha (activating enhancer binding protein 2 alpha), CD2AP - cd2-asso…
GO:0035239	tube morphogenesis	3.5e-07	9.7e-05	7.25	17580	247	108	11	[SALL1 - sal-like 1 (drosophila), NR2F2 - nuclear receptor subfamily 2, group f, member 2, NRP1 - neuropilin 1, FOXC1 - forkhead box c1, HOXD11 - homeobox d11, TBX3 - t-box 3, SRC - v-src avian sarcoma (schmidt-ruppin a-2) viral oncogene homolog, PML - promyelocytic leukemia, YAP1 - yes-associated protein 1, MSX2 - msh homeobox 2, EPHA7 - eph receptor a7]
GO:0050767	regulation of neurogenesis	4.3e-07	0.000117	4.03	17580	727	108	18	[ID3 - inhibitor of dna binding 3, dominant negative helix-loop-helix protein, HOXB3 - homeobox b3, YAP1 - yes-associated protein 1, SEMA4C - sema domain, immunoglobulin domain (ig), transmembrane domain (tm) and short cytoplasmic domain, (semaphorin) 4c, DLX2 - distal-less homeobox 2, BRAF - v-raf murine sarcoma viral oncogene homolog b, LIF - leukemia inhibitory factor, ID4 - inhibitor of dna b…
GO:0045665	negative regulation of neuron differentiation	5.6e-07	0.00015	7.9	17580	206	108	10	[ID3 - inhibitor of dna binding 3, dominant negative helix-loop-helix protein, NRP1 - neuropilin 1, PAFAH1B1 - platelet-activating factor acetylhydrolase 1b, regulatory subunit 1 (45kda), NR2F1 - nuclear receptor subfamily 2, group f, member 1, SEMA6A - sema domain, transmembrane domain (tm), and cytoplasmic domain, (semaphorin) 6a, SEMA4C - sema domain, immunoglobulin domain (ig), transmembrane …
GO:0045944	positive regulation of transcription by RNA polymerase II	6.05e-07	0.000159	3.29	17580	1087	108	22	[FGFR2 - fibroblast growth factor receptor 2, FOXJ2 - forkhead box j2, FOXC1 - forkhead box c1, HOXB3 - homeobox b3, YAP1 - yes-associated protein 1, DLX2 - distal-less homeobox 2, TFAP2A - transcription factor ap-2 alpha (activating enhancer binding protein 2 alpha), HOXB6 - homeobox b6, LIF - leukemia inhibitory factor, ID4 - inhibitor of dna binding 4, dominant negative helix-loop-helix protei…
GO:0050793	regulation of developmental process	6.23e-07	0.000161	2.39	17580	2318	108	34	[FGFR2 - fibroblast growth factor receptor 2, HOXB3 - homeobox b3, CLTC - clathrin, heavy chain (hc), SEMA4C - sema domain, immunoglobulin domain (ig), transmembrane domain (tm) and short cytoplasmic domain, (semaphorin) 4c, DLX2 - distal-less homeobox 2, ACVR2B - activin a receptor, type iib, TFAP2A - transcription factor ap-2 alpha (activating enhancer binding protein 2 alpha), BRAF - v-raf mur…
GO:0002009	morphogenesis of an epithelium	7.04e-07	0.000179	6.76	17580	265	108	11	[SALL1 - sal-like 1 (drosophila), FGFR2 - fibroblast growth factor receptor 2, NRP1 - neuropilin 1, HOXD11 - homeobox d11, TBX3 - t-box 3, SRC - v-src avian sarcoma (schmidt-ruppin a-2) viral oncogene homolog, PML - promyelocytic leukemia, YAP1 - yes-associated protein 1, MSX2 - msh homeobox 2, ID4 - inhibitor of dna binding 4, dominant negative helix-loop-helix protein, EPHA7 - eph receptor a7]
GO:0048519	negative regulation of biological process	1.06e-06	0.000263	1.78	17580	4928	108	54	[SEMA4C - sema domain, immunoglobulin domain (ig), transmembrane domain (tm) and short cytoplasmic domain, (semaphorin) 4c, BRAF - v-raf murine sarcoma viral oncogene homolog b, CD2AP - cd2-associated protein, ARID5B - at rich interactive domain 5b (mrf1-like), LIF - leukemia inhibitory factor, ZNF318 - zinc finger protein 318, NRP1 - neuropilin 1, PML - promyelocytic leukemia, SEMA6A - sema doma…
GO:0061138	morphogenesis of a branching epithelium	1.29e-06	0.000316	10.09	17580	129	108	8	[SALL1 - sal-like 1 (drosophila), FGFR2 - fibroblast growth factor receptor 2, NRP1 - neuropilin 1, HOXD11 - homeobox d11, TBX3 - t-box 3, SRC - v-src avian sarcoma (schmidt-ruppin a-2) viral oncogene homolog, PML - promyelocytic leukemia, MSX2 - msh homeobox 2]
GO:0048513	animal organ development	1.32e-06	0.00032	3.14	17580	1139	108	22	[FGFR2 - fibroblast growth factor receptor 2, ID3 - inhibitor of dna binding 3, dominant negative helix-loop-helix protein, FOXC1 - forkhead box c1, HOXB3 - homeobox b3, YAP1 - yes-associated protein 1, DLX2 - distal-less homeobox 2, ACVR2B - activin a receptor, type iib, TFAP2A - transcription factor ap-2 alpha (activating enhancer binding protein 2 alpha), BRAF - v-raf murine sarcoma viral onco…
GO:0051098	regulation of binding	1.43e-06	0.000341	5.65	17580	346	108	12	[ID3 - inhibitor of dna binding 3, dominant negative helix-loop-helix protein, NRP1 - neuropilin 1, FOXC1 - forkhead box c1, SRC - v-src avian sarcoma (schmidt-ruppin a-2) viral oncogene homolog, MSX2 - msh homeobox 2, LARP6 - la ribonucleoprotein domain family, member 6, H1F0 - h1 histone family, member 0, LIF - leukemia inhibitory factor, MEPCE - methylphosphate capping enzyme, PLCL2 - phosphol…
GO:0007389	pattern specification process	1.76e-06	0.000413	5.53	17580	353	108	12	[FGFR2 - fibroblast growth factor receptor 2, NR2F2 - nuclear receptor subfamily 2, group f, member 2, FOXC1 - forkhead box c1, HOXD11 - homeobox d11, TBX3 - t-box 3, HOXB3 - homeobox b3, MSX2 - msh homeobox 2, DLX2 - distal-less homeobox 2, ACVR2B - activin a receptor, type iib, HOXB6 - homeobox b6, HOXA10 - homeobox a10, HOXB9 - homeobox b9]
GO:0048755	branching morphogenesis of a nerve	2.23e-06	0.000515	97.67	17580	5	108	3	[FGFR2 - fibroblast growth factor receptor 2, DLX2 - distal-less homeobox 2, EPHA7 - eph receptor a7]
GO:0051960	regulation of nervous system development	2.37e-06	0.000539	3.58	17580	819	108	18	[ID3 - inhibitor of dna binding 3, dominant negative helix-loop-helix protein, HOXB3 - homeobox b3, YAP1 - yes-associated protein 1, SEMA4C - sema domain, immunoglobulin domain (ig), transmembrane domain (tm) and short cytoplasmic domain, (semaphorin) 4c, DLX2 - distal-less homeobox 2, BRAF - v-raf murine sarcoma viral oncogene homolog b, LIF - leukemia inhibitory factor, CERS2 - ceramide synthas…
GO:0045664	regulation of neuron differentiation	3.17e-06	0.000699	4.14	17580	590	108	15	[ID3 - inhibitor of dna binding 3, dominant negative helix-loop-helix protein, SEMA4C - sema domain, immunoglobulin domain (ig), transmembrane domain (tm) and short cytoplasmic domain, (semaphorin) 4c, DLX2 - distal-less homeobox 2, BRAF - v-raf murine sarcoma viral oncogene homolog b, NREP - neuronal regeneration related protein, CERS2 - ceramide synthase 2, ID4 - inhibitor of dna binding 4, dom…
GO:0060284	regulation of cell development	3.17e-06	0.000709	3.5	17580	836	108	18	[ID3 - inhibitor of dna binding 3, dominant negative helix-loop-helix protein, HOXB3 - homeobox b3, YAP1 - yes-associated protein 1, SEMA4C - sema domain, immunoglobulin domain (ig), transmembrane domain (tm) and short cytoplasmic domain, (semaphorin) 4c, DLX2 - distal-less homeobox 2, BRAF - v-raf murine sarcoma viral oncogene homolog b, LIF - leukemia inhibitory factor, CERS2 - ceramide synthas…
GO:0009952	anterior/posterior pattern specification	3.43e-06	0.000747	8.86	17580	147	108	8	[NR2F2 - nuclear receptor subfamily 2, group f, member 2, FOXC1 - forkhead box c1, HOXB3 - homeobox b3, MSX2 - msh homeobox 2, ACVR2B - activin a receptor, type iib, HOXB6 - homeobox b6, HOXA10 - homeobox a10, HOXB9 - homeobox b9]
GO:0048705	skeletal system morphogenesis	3.53e-06	0.000758	10.96	17580	104	108	7	[FGFR2 - fibroblast growth factor receptor 2, HOXB3 - homeobox b3, DLX2 - distal-less homeobox 2, ACVR2B - activin a receptor, type iib, HOXB6 - homeobox b6, TFAP2A - transcription factor ap-2 alpha (activating enhancer binding protein 2 alpha), ARID5B - at rich interactive domain 5b (mrf1-like)]
GO:0060444	branching involved in mammary gland duct morphogenesis	3.86e-06	0.000816	36.17	17580	18	108	4	[TBX3 - t-box 3, PML - promyelocytic leukemia, SRC - v-src avian sarcoma (schmidt-ruppin a-2) viral oncogene homolog, MSX2 - msh homeobox 2]
GO:0048598	embryonic morphogenesis	4.31e-06	0.0009	5.07	17580	385	108	12	[FGFR2 - fibroblast growth factor receptor 2, SALL1 - sal-like 1 (drosophila), TBX3 - t-box 3, HOXB3 - homeobox b3, AUTS2 - autism susceptibility candidate 2, YAP1 - yes-associated protein 1, MSX2 - msh homeobox 2, DLX2 - distal-less homeobox 2, ACVR2B - activin a receptor, type iib, TFAP2A - transcription factor ap-2 alpha (activating enhancer binding protein 2 alpha), HOXB6 - homeobox b6, HOXA1…
GO:0048518	positive regulation of biological process	4.84e-06	0.000997	1.69	17580	5302	108	55	[PJA2 - praja ring finger 2, e3 ubiquitin protein ligase, SEMA4C - sema domain, immunoglobulin domain (ig), transmembrane domain (tm) and short cytoplasmic domain, (semaphorin) 4c, SPIRE1 - spire actin nucleation factor 1, BRAF - v-raf murine sarcoma viral oncogene homolog b, CD2AP - cd2-associated protein, ARID5B - at rich interactive domain 5b (mrf1-like), LIF - leukemia inhibitory factor, ZNF3…
GO:0048754	branching morphogenesis of an epithelial tube	5.14e-06	0.00104	10.36	17580	110	108	7	[SALL1 - sal-like 1 (drosophila), NRP1 - neuropilin 1, HOXD11 - homeobox d11, TBX3 - t-box 3, SRC - v-src avian sarcoma (schmidt-ruppin a-2) viral oncogene homolog, PML - promyelocytic leukemia, MSX2 - msh homeobox 2]
GO:0050768	negative regulation of neurogenesis	5.23e-06	0.00105	6.17	17580	264	108	10	[ID3 - inhibitor of dna binding 3, dominant negative helix-loop-helix protein, NRP1 - neuropilin 1, PAFAH1B1 - platelet-activating factor acetylhydrolase 1b, regulatory subunit 1 (45kda), NR2F1 - nuclear receptor subfamily 2, group f, member 1, SEMA6A - sema domain, transmembrane domain (tm), and cytoplasmic domain, (semaphorin) 6a, SEMA4C - sema domain, immunoglobulin domain (ig), transmembrane …
GO:0019827	stem cell population maintenance	5.46e-06	0.00108	10.27	17580	111	108	7	[SALL1 - sal-like 1 (drosophila), TBX3 - t-box 3, YAP1 - yes-associated protein 1, TRIM8 - tripartite motif containing 8, BRAF - v-raf murine sarcoma viral oncogene homolog b, LIF - leukemia inhibitory factor, ARID1A - at rich interactive domain 1a (swi-like)]
GO:0098727	maintenance of cell number	6.51e-06	0.00127	10	17580	114	108	7	[SALL1 - sal-like 1 (drosophila), TBX3 - t-box 3, YAP1 - yes-associated protein 1, TRIM8 - tripartite motif containing 8, BRAF - v-raf murine sarcoma viral oncogene homolog b, LIF - leukemia inhibitory factor, ARID1A - at rich interactive domain 1a (swi-like)]
GO:0051093	negative regulation of developmental process	8.26e-06	0.00159	3.27	17580	896	108	18	[ID3 - inhibitor of dna binding 3, dominant negative helix-loop-helix protein, FOXJ2 - forkhead box j2, FOXC1 - forkhead box c1, YAP1 - yes-associated protein 1, SEMA4C - sema domain, immunoglobulin domain (ig), transmembrane domain (tm) and short cytoplasmic domain, (semaphorin) 4c, DLX2 - distal-less homeobox 2, ID4 - inhibitor of dna binding 4, dominant negative helix-loop-helix protein, CERS2…
GO:0050794	regulation of cellular process	8.79e-06	0.00165	1.37	17580	9591	108	81	[PJA2 - praja ring finger 2, e3 ubiquitin protein ligase, SEMA4C - sema domain, immunoglobulin domain (ig), transmembrane domain (tm) and short cytoplasmic domain, (semaphorin) 4c, SPIRE1 - spire actin nucleation factor 1, PPP4R1 - protein phosphatase 4, regulatory subunit 1, CD2AP - cd2-associated protein, BRAF - v-raf murine sarcoma viral oncogene homolog b, ARID5B - at rich interactive domain …
GO:0045596	negative regulation of cell differentiation	8.93e-06	0.00166	3.8	17580	643	108	15	[ID3 - inhibitor of dna binding 3, dominant negative helix-loop-helix protein, FOXJ2 - forkhead box j2, YAP1 - yes-associated protein 1, SEMA4C - sema domain, immunoglobulin domain (ig), transmembrane domain (tm) and short cytoplasmic domain, (semaphorin) 4c, DLX2 - distal-less homeobox 2, CERS2 - ceramide synthase 2, ID4 - inhibitor of dna binding 4, dominant negative helix-loop-helix protein, E…
GO:0051961	negative regulation of nervous system development	8.78e-06	0.00167	5.81	17580	280	108	10	[ID3 - inhibitor of dna binding 3, dominant negative helix-loop-helix protein, NRP1 - neuropilin 1, PAFAH1B1 - platelet-activating factor acetylhydrolase 1b, regulatory subunit 1 (45kda), NR2F1 - nuclear receptor subfamily 2, group f, member 1, SEMA6A - sema domain, transmembrane domain (tm), and cytoplasmic domain, (semaphorin) 6a, SEMA4C - sema domain, immunoglobulin domain (ig), transmembrane …
GO:0048732	gland development	9.89e-06	0.00181	6.54	17580	224	108	9	[SALL1 - sal-like 1 (drosophila), FGFR2 - fibroblast growth factor receptor 2, FOXC1 - forkhead box c1, TBX3 - t-box 3, HOXB3 - homeobox b3, ARHGAP5 - rho gtpase activating protein 5, BRAF - v-raf murine sarcoma viral oncogene homolog b, ARID5B - at rich interactive domain 5b (mrf1-like), HOXB9 - homeobox b9]
GO:0051241	negative regulation of multicellular organismal process	1.36e-05	0.00246	2.91	17580	1118	108	20	[ID3 - inhibitor of dna binding 3, dominant negative helix-loop-helix protein, FOXJ2 - forkhead box j2, FOXC1 - forkhead box c1, SEMA4C - sema domain, immunoglobulin domain (ig), transmembrane domain (tm) and short cytoplasmic domain, (semaphorin) 4c, ACVR2B - activin a receptor, type iib, DLX2 - distal-less homeobox 2, CD2AP - cd2-associated protein, ID4 - inhibitor of dna binding 4, dominant ne…
GO:0010721	negative regulation of cell development	1.74e-05	0.00312	5.37	17580	303	108	10	[ID3 - inhibitor of dna binding 3, dominant negative helix-loop-helix protein, NRP1 - neuropilin 1, PAFAH1B1 - platelet-activating factor acetylhydrolase 1b, regulatory subunit 1 (45kda), NR2F1 - nuclear receptor subfamily 2, group f, member 1, SEMA6A - sema domain, transmembrane domain (tm), and cytoplasmic domain, (semaphorin) 6a, SEMA4C - sema domain, immunoglobulin domain (ig), transmembrane …
GO:0030154	cell differentiation	1.99e-05	0.00353	2.44	17580	1665	108	25	[FGFR2 - fibroblast growth factor receptor 2, HOXB3 - homeobox b3, CLTC - clathrin, heavy chain (hc), SEMA4C - sema domain, immunoglobulin domain (ig), transmembrane domain (tm) and short cytoplasmic domain, (semaphorin) 4c, ACVR2B - activin a receptor, type iib, BRAF - v-raf murine sarcoma viral oncogene homolog b, LIF - leukemia inhibitory factor, ARID5B - at rich interactive domain 5b (mrf1-li…
GO:0010977	negative regulation of neuron projection development	2.27e-05	0.00398	8.26	17580	138	108	7	[NRP1 - neuropilin 1, PAFAH1B1 - platelet-activating factor acetylhydrolase 1b, regulatory subunit 1 (45kda), NR2F1 - nuclear receptor subfamily 2, group f, member 1, SEMA6A - sema domain, transmembrane domain (tm), and cytoplasmic domain, (semaphorin) 6a, SEMA4C - sema domain, immunoglobulin domain (ig), transmembrane domain (tm) and short cytoplasmic domain, (semaphorin) 4c, CERS2 - ceramide sy…
GO:0040013	negative regulation of locomotion	3.17e-05	0.00548	5.01	17580	325	108	10	[NFE2L2 - nuclear factor (erythroid-derived 2)-like 2, NR2F2 - nuclear receptor subfamily 2, group f, member 2, NRP1 - neuropilin 1, PML - promyelocytic leukemia, SEMA6A - sema domain, transmembrane domain (tm), and cytoplasmic domain, (semaphorin) 6a, SEMA4C - sema domain, immunoglobulin domain (ig), transmembrane domain (tm) and short cytoplasmic domain, (semaphorin) 4c, DUSP3 - dual specificit…
GO:0003006	developmental process involved in reproduction	4.13e-05	0.00707	3.76	17580	563	108	13	[FGFR2 - fibroblast growth factor receptor 2, FOXC1 - forkhead box c1, LIF - leukemia inhibitory factor, ARID5B - at rich interactive domain 5b (mrf1-like), ID4 - inhibitor of dna binding 4, dominant negative helix-loop-helix protein, ARID1A - at rich interactive domain 1a (swi-like), SALL1 - sal-like 1 (drosophila), NR2F2 - nuclear receptor subfamily 2, group f, member 2, PAFAH1B1 - platelet-act…
GO:0030522	intracellular receptor signaling pathway	5.19e-05	0.00879	7.26	17580	157	108	7	[NR2F2 - nuclear receptor subfamily 2, group f, member 2, SRC - v-src avian sarcoma (schmidt-ruppin a-2) viral oncogene homolog, NR2F1 - nuclear receptor subfamily 2, group f, member 1, PML - promyelocytic leukemia, YAP1 - yes-associated protein 1, TAB2 - tgf-beta activated kinase 1/map3k7 binding protein 2, ARID1A - at rich interactive domain 1a (swi-like)]
GO:0040007	growth	6.22e-05	0.0102	5.18	17580	283	108	9	[SALL1 - sal-like 1 (drosophila), FGFR2 - fibroblast growth factor receptor 2, NRP1 - neuropilin 1, AUTS2 - autism susceptibility candidate 2, SRC - v-src avian sarcoma (schmidt-ruppin a-2) viral oncogene homolog, YAP1 - yes-associated protein 1, MSX2 - msh homeobox 2, ACVR2B - activin a receptor, type iib, ARID5B - at rich interactive domain 5b (mrf1-like)]
GO:0032502	developmental process	6.29e-05	0.0102	1.68	17580	4448	108	46	[FGFR2 - fibroblast growth factor receptor 2, HOXB3 - homeobox b3, SEMA4C - sema domain, immunoglobulin domain (ig), transmembrane domain (tm) and short cytoplasmic domain, (semaphorin) 4c, CLTC - clathrin, heavy chain (hc), DLX2 - distal-less homeobox 2, ACVR2B - activin a receptor, type iib, TFAP2A - transcription factor ap-2 alpha (activating enhancer binding protein 2 alpha), HOXB6 - homeobox…
GO:0051726	regulation of cell cycle	6.21e-05	0.0103	2.81	17580	1043	108	18	[FGFR2 - fibroblast growth factor receptor 2, CTDSP2 - ctd (carboxy-terminal domain, rna polymerase ii, polypeptide a) small phosphatase 2, ID3 - inhibitor of dna binding 3, dominant negative helix-loop-helix protein, FOXC1 - forkhead box c1, CLTC - clathrin, heavy chain (hc), LIF - leukemia inhibitory factor, MEPCE - methylphosphate capping enzyme, ZNF703 - zinc finger protein 703, ID4 - inhibit…
GO:0051094	positive regulation of developmental process	6.21e-05	0.0104	2.62	17580	1244	108	20	[FGFR2 - fibroblast growth factor receptor 2, FOXC1 - forkhead box c1, YAP1 - yes-associated protein 1, DLX2 - distal-less homeobox 2, ACVR2B - activin a receptor, type iib, TFAP2A - transcription factor ap-2 alpha (activating enhancer binding protein 2 alpha), BRAF - v-raf murine sarcoma viral oncogene homolog b, LIF - leukemia inhibitory factor, ZNF703 - zinc finger protein 703, ID4 - inhibitor…
GO:0019220	regulation of phosphate metabolic process	6.76e-05	0.0108	2.38	17580	1570	108	23	[CTDSP2 - ctd (carboxy-terminal domain, rna polymerase ii, polypeptide a) small phosphatase 2, FGFR2 - fibroblast growth factor receptor 2, PPP1R16A - protein phosphatase 1, regulatory subunit 16a, PJA2 - praja ring finger 2, e3 ubiquitin protein ligase, SEMA4C - sema domain, immunoglobulin domain (ig), transmembrane domain (tm) and short cytoplasmic domain, (semaphorin) 4c, ACVR2B - activin a re…
GO:0051174	regulation of phosphorus metabolic process	6.89e-05	0.0109	2.38	17580	1572	108	23	[CTDSP2 - ctd (carboxy-terminal domain, rna polymerase ii, polypeptide a) small phosphatase 2, FGFR2 - fibroblast growth factor receptor 2, PPP1R16A - protein phosphatase 1, regulatory subunit 16a, PJA2 - praja ring finger 2, e3 ubiquitin protein ligase, SEMA4C - sema domain, immunoglobulin domain (ig), transmembrane domain (tm) and short cytoplasmic domain, (semaphorin) 4c, ACVR2B - activin a re…
GO:0120035	regulation of plasma membrane bounded cell projection organization	7.13e-05	0.0111	3.56	17580	594	108	13	[SEMA4C - sema domain, immunoglobulin domain (ig), transmembrane domain (tm) and short cytoplasmic domain, (semaphorin) 4c, BRAF - v-raf murine sarcoma viral oncogene homolog b, CERS2 - ceramide synthase 2, EPHA7 - eph receptor a7, NRP1 - neuropilin 1, NFE2L2 - nuclear factor (erythroid-derived 2)-like 2, PAFAH1B1 - platelet-activating factor acetylhydrolase 1b, regulatory subunit 1 (45kda), AUTS…
GO:0031345	negative regulation of cell projection organization	7.11e-05	0.0112	6.91	17580	165	108	7	[NRP1 - neuropilin 1, PAFAH1B1 - platelet-activating factor acetylhydrolase 1b, regulatory subunit 1 (45kda), NR2F1 - nuclear receptor subfamily 2, group f, member 1, SEMA6A - sema domain, transmembrane domain (tm), and cytoplasmic domain, (semaphorin) 6a, SEMA4C - sema domain, immunoglobulin domain (ig), transmembrane domain (tm) and short cytoplasmic domain, (semaphorin) 4c, CERS2 - ceramide sy…
GO:0051101	regulation of DNA binding	7.64e-05	0.0118	8.49	17580	115	108	6	[ID3 - inhibitor of dna binding 3, dominant negative helix-loop-helix protein, FOXC1 - forkhead box c1, MSX2 - msh homeobox 2, H1F0 - h1 histone family, member 0, LIF - leukemia inhibitory factor, ID4 - inhibitor of dna binding 4, dominant negative helix-loop-helix protein]
GO:0001822	kidney development	8.02e-05	0.0122	8.42	17580	116	108	6	[SALL1 - sal-like 1 (drosophila), ID3 - inhibitor of dna binding 3, dominant negative helix-loop-helix protein, FOXC1 - forkhead box c1, ACVR2B - activin a receptor, type iib, TFAP2A - transcription factor ap-2 alpha (activating enhancer binding protein 2 alpha), ARID5B - at rich interactive domain 5b (mrf1-like)]
GO:0010975	regulation of neuron projection development	8.48e-05	0.0125	4.06	17580	441	108	11	[NFE2L2 - nuclear factor (erythroid-derived 2)-like 2, NRP1 - neuropilin 1, PAFAH1B1 - platelet-activating factor acetylhydrolase 1b, regulatory subunit 1 (45kda), NR2F1 - nuclear receptor subfamily 2, group f, member 1, SEMA6A - sema domain, transmembrane domain (tm), and cytoplasmic domain, (semaphorin) 6a, SEMA4C - sema domain, immunoglobulin domain (ig), transmembrane domain (tm) and short cy…
GO:0048638	regulation of developmental growth	8.55e-05	0.0125	4.97	17580	295	108	9	[FGFR2 - fibroblast growth factor receptor 2, NRP1 - neuropilin 1, PAFAH1B1 - platelet-activating factor acetylhydrolase 1b, regulatory subunit 1 (45kda), FOXC1 - forkhead box c1, STC2 - stanniocalcin 2, SEMA6A - sema domain, transmembrane domain (tm), and cytoplasmic domain, (semaphorin) 6a, YAP1 - yes-associated protein 1, SEMA4C - sema domain, immunoglobulin domain (ig), transmembrane domain (…
GO:0045597	positive regulation of cell differentiation	8.65e-05	0.0125	2.97	17580	876	108	16	[FOXC1 - forkhead box c1, ACVR2B - activin a receptor, type iib, DLX2 - distal-less homeobox 2, BRAF - v-raf murine sarcoma viral oncogene homolog b, LIF - leukemia inhibitory factor, ZNF703 - zinc finger protein 703, ID4 - inhibitor of dna binding 4, dominant negative helix-loop-helix protein, NFE2L2 - nuclear factor (erythroid-derived 2)-like 2, NRP1 - neuropilin 1, MALT1 - mucosa associated ly…
GO:0030857	negative regulation of epithelial cell differentiation	8.47e-05	0.0126	17.13	17580	38	108	4	[FOXJ2 - forkhead box j2, TBX3 - t-box 3, MSX2 - msh homeobox 2, YAP1 - yes-associated protein 1]
GO:0031344	regulation of cell projection organization	8.44e-05	0.0127	3.5	17580	604	108	13	[SEMA4C - sema domain, immunoglobulin domain (ig), transmembrane domain (tm) and short cytoplasmic domain, (semaphorin) 4c, BRAF - v-raf murine sarcoma viral oncogene homolog b, CERS2 - ceramide synthase 2, EPHA7 - eph receptor a7, NRP1 - neuropilin 1, NFE2L2 - nuclear factor (erythroid-derived 2)-like 2, PAFAH1B1 - platelet-activating factor acetylhydrolase 1b, regulatory subunit 1 (45kda), AUTS…
GO:0042325	regulation of phosphorylation	9.56e-05	0.0136	2.46	17580	1389	108	21	[FGFR2 - fibroblast growth factor receptor 2, CTDSP2 - ctd (carboxy-terminal domain, rna polymerase ii, polypeptide a) small phosphatase 2, PJA2 - praja ring finger 2, e3 ubiquitin protein ligase, SEMA4C - sema domain, immunoglobulin domain (ig), transmembrane domain (tm) and short cytoplasmic domain, (semaphorin) 4c, ACVR2B - activin a receptor, type iib, BRAF - v-raf murine sarcoma viral oncoge…
GO:0001932	regulation of protein phosphorylation	9.51e-05	0.0137	2.54	17580	1283	108	20	[FGFR2 - fibroblast growth factor receptor 2, CTDSP2 - ctd (carboxy-terminal domain, rna polymerase ii, polypeptide a) small phosphatase 2, PJA2 - praja ring finger 2, e3 ubiquitin protein ligase, SEMA4C - sema domain, immunoglobulin domain (ig), transmembrane domain (tm) and short cytoplasmic domain, (semaphorin) 4c, ACVR2B - activin a receptor, type iib, BRAF - v-raf murine sarcoma viral oncoge…
GO:0048704	embryonic skeletal system morphogenesis	0.000104	0.0147	10.71	17580	76	108	5	[FGFR2 - fibroblast growth factor receptor 2, HOXB3 - homeobox b3, DLX2 - distal-less homeobox 2, TFAP2A - transcription factor ap-2 alpha (activating enhancer binding protein 2 alpha), HOXB6 - homeobox b6]
GO:0022603	regulation of anatomical structure morphogenesis	0.000106	0.0148	2.8	17580	988	108	17	[FGFR2 - fibroblast growth factor receptor 2, FOXJ2 - forkhead box j2, FOXC1 - forkhead box c1, SEMA4C - sema domain, immunoglobulin domain (ig), transmembrane domain (tm) and short cytoplasmic domain, (semaphorin) 4c, CLTC - clathrin, heavy chain (hc), TFAP2A - transcription factor ap-2 alpha (activating enhancer binding protein 2 alpha), BRAF - v-raf murine sarcoma viral oncogene homolog b, EPB…
GO:0001923	B-1 B cell differentiation	0.000112	0.0155	108.52	17580	3	108	2	[MALT1 - mucosa associated lymphoid tissue lymphoma translocation gene 1, PLCL2 - phospholipase c-like 2]
GO:0031399	regulation of protein modification process	0.000121	0.0165	2.3	17580	1631	108	23	[CTDSP2 - ctd (carboxy-terminal domain, rna polymerase ii, polypeptide a) small phosphatase 2, FGFR2 - fibroblast growth factor receptor 2, PPP1R16A - protein phosphatase 1, regulatory subunit 16a, PJA2 - praja ring finger 2, e3 ubiquitin protein ligase, SEMA4C - sema domain, immunoglobulin domain (ig), transmembrane domain (tm) and short cytoplasmic domain, (semaphorin) 4c, ACVR2B - activin a re…
GO:0048869	cellular developmental process	0.000137	0.0186	1.98	17580	2467	108	30	[FGFR2 - fibroblast growth factor receptor 2, HOXB3 - homeobox b3, CLTC - clathrin, heavy chain (hc), SEMA4C - sema domain, immunoglobulin domain (ig), transmembrane domain (tm) and short cytoplasmic domain, (semaphorin) 4c, DLX2 - distal-less homeobox 2, ACVR2B - activin a receptor, type iib, BRAF - v-raf murine sarcoma viral oncogene homolog b, ARID5B - at rich interactive domain 5b (mrf1-like)…
GO:0051240	positive regulation of multicellular organismal process	0.00014	0.0188	2.33	17580	1536	108	22	[FGFR2 - fibroblast growth factor receptor 2, FOXC1 - forkhead box c1, YAP1 - yes-associated protein 1, DLX2 - distal-less homeobox 2, ACVR2B - activin a receptor, type iib, TFAP2A - transcription factor ap-2 alpha (activating enhancer binding protein 2 alpha), BRAF - v-raf murine sarcoma viral oncogene homolog b, LIF - leukemia inhibitory factor, ZNF703 - zinc finger protein 703, ID4 - inhibitor…
GO:0009967	positive regulation of signal transduction	0.000143	0.0189	2.39	17580	1429	108	21	[FGFR2 - fibroblast growth factor receptor 2, PJA2 - praja ring finger 2, e3 ubiquitin protein ligase, YAP1 - yes-associated protein 1, SEMA4C - sema domain, immunoglobulin domain (ig), transmembrane domain (tm) and short cytoplasmic domain, (semaphorin) 4c, ACVR2B - activin a receptor, type iib, BRAF - v-raf murine sarcoma viral oncogene homolog b, LIF - leukemia inhibitory factor, RTKN2 - rhote…
GO:0071363	cellular response to growth factor stimulus	0.000142	0.019	5.27	17580	247	108	8	[FGFR2 - fibroblast growth factor receptor 2, NRP1 - neuropilin 1, FOXC1 - forkhead box c1, SRC - v-src avian sarcoma (schmidt-ruppin a-2) viral oncogene homolog, SEMA6A - sema domain, transmembrane domain (tm), and cytoplasmic domain, (semaphorin) 6a, DUSP3 - dual specificity phosphatase 3, RAB35 - rab35, member ras oncogene family, BRAF - v-raf murine sarcoma viral oncogene homolog b]
GO:0009966	regulation of signal transduction	0.000164	0.0216	1.87	17580	2868	108	33	[FGFR2 - fibroblast growth factor receptor 2, PJA2 - praja ring finger 2, e3 ubiquitin protein ligase, SEMA4C - sema domain, immunoglobulin domain (ig), transmembrane domain (tm) and short cytoplasmic domain, (semaphorin) 4c, ACVR2B - activin a receptor, type iib, DLX2 - distal-less homeobox 2, CD2AP - cd2-associated protein, BRAF - v-raf murine sarcoma viral oncogene homolog b, LIF - leukemia in…
GO:0048856	anatomical structure development	0.000182	0.0237	1.84	17580	3011	108	34	[FGFR2 - fibroblast growth factor receptor 2, HOXB3 - homeobox b3, SEMA4C - sema domain, immunoglobulin domain (ig), transmembrane domain (tm) and short cytoplasmic domain, (semaphorin) 4c, DLX2 - distal-less homeobox 2, ACVR2B - activin a receptor, type iib, TFAP2A - transcription factor ap-2 alpha (activating enhancer binding protein 2 alpha), BRAF - v-raf murine sarcoma viral oncogene homolog …
GO:0030856	regulation of epithelial cell differentiation	0.000192	0.0246	7.18	17580	136	108	6	[FOXJ2 - forkhead box j2, FOXC1 - forkhead box c1, TBX3 - t-box 3, YAP1 - yes-associated protein 1, MSX2 - msh homeobox 2, LIF - leukemia inhibitory factor]
GO:0070372	regulation of ERK1 and ERK2 cascade	0.000192	0.0248	5.05	17580	258	108	8	[FGFR2 - fibroblast growth factor receptor 2, NRP1 - neuropilin 1, SRC - v-src avian sarcoma (schmidt-ruppin a-2) viral oncogene homolog, SEMA6A - sema domain, transmembrane domain (tm), and cytoplasmic domain, (semaphorin) 6a, DUSP3 - dual specificity phosphatase 3, BRAF - v-raf murine sarcoma viral oncogene homolog b, LIF - leukemia inhibitory factor, EPHA7 - eph receptor a7]
GO:0010647	positive regulation of cell communication	0.000204	0.0258	2.27	17580	1577	108	22	[FGFR2 - fibroblast growth factor receptor 2, PJA2 - praja ring finger 2, e3 ubiquitin protein ligase, YAP1 - yes-associated protein 1, SEMA4C - sema domain, immunoglobulin domain (ig), transmembrane domain (tm) and short cytoplasmic domain, (semaphorin) 4c, ACVR2B - activin a receptor, type iib, BRAF - v-raf murine sarcoma viral oncogene homolog b, LIF - leukemia inhibitory factor, RTKN2 - rhote…
GO:0050789	regulation of biological process	0.000208	0.0262	1.28	17580	10427	108	82	[PJA2 - praja ring finger 2, e3 ubiquitin protein ligase, SEMA4C - sema domain, immunoglobulin domain (ig), transmembrane domain (tm) and short cytoplasmic domain, (semaphorin) 4c, SPIRE1 - spire actin nucleation factor 1, PPP4R1 - protein phosphatase 4, regulatory subunit 1, CD2AP - cd2-associated protein, BRAF - v-raf murine sarcoma viral oncogene homolog b, ARID5B - at rich interactive domain …
GO:0023056	positive regulation of signaling	0.000217	0.0271	2.26	17580	1584	108	22	[FGFR2 - fibroblast growth factor receptor 2, PJA2 - praja ring finger 2, e3 ubiquitin protein ligase, YAP1 - yes-associated protein 1, SEMA4C - sema domain, immunoglobulin domain (ig), transmembrane domain (tm) and short cytoplasmic domain, (semaphorin) 4c, ACVR2B - activin a receptor, type iib, BRAF - v-raf murine sarcoma viral oncogene homolog b, LIF - leukemia inhibitory factor, RTKN2 - rhote…
GO:0048646	anatomical structure formation involved in morphogenesis	0.000232	0.0285	3.16	17580	669	108	13	[FGFR2 - fibroblast growth factor receptor 2, FOXC1 - forkhead box c1, HOXB3 - homeobox b3, SEMA4C - sema domain, immunoglobulin domain (ig), transmembrane domain (tm) and short cytoplasmic domain, (semaphorin) 4c, ACVR2B - activin a receptor, type iib, TFAP2A - transcription factor ap-2 alpha (activating enhancer binding protein 2 alpha), EPB41L3 - erythrocyte membrane protein band 4.1-like 3, A…
GO:2000677	regulation of transcription regulatory region DNA binding	0.000231	0.0286	13.29	17580	49	108	4	[FOXC1 - forkhead box c1, MSX2 - msh homeobox 2, H1F0 - h1 histone family, member 0, LIF - leukemia inhibitory factor]
GO:0065007	biological regulation	0.00027	0.0322	1.25	17580	11036	108	85	[PJA2 - praja ring finger 2, e3 ubiquitin protein ligase, SEMA4C - sema domain, immunoglobulin domain (ig), transmembrane domain (tm) and short cytoplasmic domain, (semaphorin) 4c, SPIRE1 - spire actin nucleation factor 1, PPP4R1 - protein phosphatase 4, regulatory subunit 1, CD2AP - cd2-associated protein, BRAF - v-raf murine sarcoma viral oncogene homolog b, ARID5B - at rich interactive domain …
GO:0060560	developmental growth involved in morphogenesis	0.00027	0.0323	8.75	17580	93	108	5	[SALL1 - sal-like 1 (drosophila), FGFR2 - fibroblast growth factor receptor 2, NRP1 - neuropilin 1, AUTS2 - autism susceptibility candidate 2, YAP1 - yes-associated protein 1]
GO:0030879	mammary gland development	0.000277	0.0324	23.25	17580	21	108	3	[TBX3 - t-box 3, ARHGAP5 - rho gtpase activating protein 5, HOXB9 - homeobox b9]
GO:0061387	regulation of extent of cell growth	0.00027	0.0326	8.75	17580	93	108	5	[NRP1 - neuropilin 1, PAFAH1B1 - platelet-activating factor acetylhydrolase 1b, regulatory subunit 1 (45kda), SEMA6A - sema domain, transmembrane domain (tm), and cytoplasmic domain, (semaphorin) 6a, SEMA4C - sema domain, immunoglobulin domain (ig), transmembrane domain (tm) and short cytoplasmic domain, (semaphorin) 4c, EPHA7 - eph receptor a7]
GO:1902036	regulation of hematopoietic stem cell differentiation	0.000277	0.0326	23.25	17580	21	108	3	[NFE2L2 - nuclear factor (erythroid-derived 2)-like 2, FOXC1 - forkhead box c1, YAP1 - yes-associated protein 1]
GO:0050922	negative regulation of chemotaxis	0.00027	0.0328	12.77	17580	51	108	4	[NRP1 - neuropilin 1, SEMA6A - sema domain, transmembrane domain (tm), and cytoplasmic domain, (semaphorin) 6a, SEMA4C - sema domain, immunoglobulin domain (ig), transmembrane domain (tm) and short cytoplasmic domain, (semaphorin) 4c, DUSP3 - dual specificity phosphatase 3]
GO:0048589	developmental growth	0.000303	0.0352	4.72	17580	276	108	8	[SALL1 - sal-like 1 (drosophila), FGFR2 - fibroblast growth factor receptor 2, NRP1 - neuropilin 1, AUTS2 - autism susceptibility candidate 2, YAP1 - yes-associated protein 1, MSX2 - msh homeobox 2, ACVR2B - activin a receptor, type iib, ARID5B - at rich interactive domain 5b (mrf1-like)]
GO:0042476	odontogenesis	0.000313	0.0361	8.48	17580	96	108	5	[FGFR2 - fibroblast growth factor receptor 2, ID3 - inhibitor of dna binding 3, dominant negative helix-loop-helix protein, FOXC1 - forkhead box c1, ACVR2B - activin a receptor, type iib, DLX2 - distal-less homeobox 2]
GO:0070848	response to growth factor	0.000341	0.0391	4.63	17580	281	108	8	[FGFR2 - fibroblast growth factor receptor 2, NRP1 - neuropilin 1, FOXC1 - forkhead box c1, SRC - v-src avian sarcoma (schmidt-ruppin a-2) viral oncogene homolog, SEMA6A - sema domain, transmembrane domain (tm), and cytoplasmic domain, (semaphorin) 6a, DUSP3 - dual specificity phosphatase 3, RAB35 - rab35, member ras oncogene family, BRAF - v-raf murine sarcoma viral oncogene homolog b]
GO:0048843	negative regulation of axon extension involved in axon guidance	0.000365	0.0415	21.23	17580	23	108	3	[NRP1 - neuropilin 1, SEMA6A - sema domain, transmembrane domain (tm), and cytoplasmic domain, (semaphorin) 6a, SEMA4C - sema domain, immunoglobulin domain (ig), transmembrane domain (tm) and short cytoplasmic domain, (semaphorin) 4c]
GO:0065009	regulation of molecular function	0.000375	0.0423	1.82	17580	2866	108	32	[FGFR2 - fibroblast growth factor receptor 2, DOCK9 - dedicator of cytokinesis 9, PPP1R16A - protein phosphatase 1, regulatory subunit 16a, ACVR2B - activin a receptor, type iib, PPP4R1 - protein phosphatase 4, regulatory subunit 1, BRAF - v-raf murine sarcoma viral oncogene homolog b, ARID5B - at rich interactive domain 5b (mrf1-like), LIF - leukemia inhibitory factor, H1F0 - h1 histone family, …
GO:0048640	negative regulation of developmental growth	0.000378	0.0423	8.14	17580	100	108	5	[NRP1 - neuropilin 1, STC2 - stanniocalcin 2, SEMA6A - sema domain, transmembrane domain (tm), and cytoplasmic domain, (semaphorin) 6a, SEMA4C - sema domain, immunoglobulin domain (ig), transmembrane domain (tm) and short cytoplasmic domain, (semaphorin) 4c, EPHA7 - eph receptor a7]
GO:0040008	regulation of growth	0.000411	0.0457	3.16	17580	618	108	12	[FGFR2 - fibroblast growth factor receptor 2, NRP1 - neuropilin 1, PAFAH1B1 - platelet-activating factor acetylhydrolase 1b, regulatory subunit 1 (45kda), FOXC1 - forkhead box c1, STC2 - stanniocalcin 2, PML - promyelocytic leukemia, YAP1 - yes-associated protein 1, SEMA6A - sema domain, transmembrane domain (tm), and cytoplasmic domain, (semaphorin) 6a, SEMA4C - sema domain, immunoglobulin domai…
GO:0001667	ameboidal-type cell migration	0.000417	0.046	6.22	17580	157	108	6	[NRP1 - neuropilin 1, PAFAH1B1 - platelet-activating factor acetylhydrolase 1b, regulatory subunit 1 (45kda), PML - promyelocytic leukemia, SEMA6A - sema domain, transmembrane domain (tm), and cytoplasmic domain, (semaphorin) 6a, SEMA4C - sema domain, immunoglobulin domain (ig), transmembrane domain (tm) and short cytoplasmic domain, (semaphorin) 4c, ARID5B - at rich interactive domain 5b (mrf1-l…
GO:1902668	negative regulation of axon guidance	0.00047	0.0515	19.53	17580	25	108	3	[NRP1 - neuropilin 1, SEMA6A - sema domain, transmembrane domain (tm), and cytoplasmic domain, (semaphorin) 6a, SEMA4C - sema domain, immunoglobulin domain (ig), transmembrane domain (tm) and short cytoplasmic domain, (semaphorin) 4c]
GO:1902531	regulation of intracellular signal transduction	0.000489	0.0532	2.13	17580	1679	108	22	[FGFR2 - fibroblast growth factor receptor 2, PJA2 - praja ring finger 2, e3 ubiquitin protein ligase, SEMA4C - sema domain, immunoglobulin domain (ig), transmembrane domain (tm) and short cytoplasmic domain, (semaphorin) 4c, BRAF - v-raf murine sarcoma viral oncogene homolog b, CD2AP - cd2-associated protein, LIF - leukemia inhibitory factor, RTKN2 - rhotekin 2, EPHA7 - eph receptor a7, NFE2L2 -…
GO:0003148	outflow tract septum morphogenesis	0.000529	0.0571	18.78	17580	26	108	3	[FGFR2 - fibroblast growth factor receptor 2, NRP1 - neuropilin 1, MSX2 - msh homeobox 2]
GO:0048644	muscle organ morphogenesis	0.000552	0.0583	54.26	17580	6	108	2	[LIF - leukemia inhibitory factor, ARID5B - at rich interactive domain 5b (mrf1-like)]
GO:0072307	regulation of metanephric nephron tubule epithelial cell differentiation	0.000552	0.0588	54.26	17580	6	108	2	[YAP1 - yes-associated protein 1, LIF - leukemia inhibitory factor]
GO:0050770	regulation of axonogenesis	0.00056	0.0588	5.88	17580	166	108	6	[NRP1 - neuropilin 1, PAFAH1B1 - platelet-activating factor acetylhydrolase 1b, regulatory subunit 1 (45kda), SEMA6A - sema domain, transmembrane domain (tm), and cytoplasmic domain, (semaphorin) 6a, SEMA4C - sema domain, immunoglobulin domain (ig), transmembrane domain (tm) and short cytoplasmic domain, (semaphorin) 4c, BRAF - v-raf murine sarcoma viral oncogene homolog b, EPHA7 - eph receptor a…
GO:0009888	tissue development	0.000566	0.059	3.26	17580	550	108	11	[FGFR2 - fibroblast growth factor receptor 2, SALL1 - sal-like 1 (drosophila), NR2F2 - nuclear receptor subfamily 2, group f, member 2, NRP1 - neuropilin 1, FOXC1 - forkhead box c1, STC2 - stanniocalcin 2, YAP1 - yes-associated protein 1, MSX2 - msh homeobox 2, ACVR2B - activin a receptor, type iib, ARID5B - at rich interactive domain 5b (mrf1-like), LIF - leukemia inhibitory factor]
GO:0032808	lacrimal gland development	0.000552	0.0592	54.26	17580	6	108	2	[FGFR2 - fibroblast growth factor receptor 2, FOXC1 - forkhead box c1]
GO:0035265	organ growth	0.000592	0.0597	18.09	17580	27	108	3	[FGFR2 - fibroblast growth factor receptor 2, MSX2 - msh homeobox 2, ACVR2B - activin a receptor, type iib]
GO:0030308	negative regulation of cell growth	0.000596	0.0597	5.81	17580	168	108	6	[NRP1 - neuropilin 1, PML - promyelocytic leukemia, SEMA6A - sema domain, transmembrane domain (tm), and cytoplasmic domain, (semaphorin) 6a, SEMA4C - sema domain, immunoglobulin domain (ig), transmembrane domain (tm) and short cytoplasmic domain, (semaphorin) 4c, CAPRIN2 - caprin family member 2, EPHA7 - eph receptor a7]
GO:0001974	blood vessel remodeling	0.000592	0.0601	18.09	17580	27	108	3	[FOXC1 - forkhead box c1, ACVR2B - activin a receptor, type iib, LIF - leukemia inhibitory factor]
GO:0010646	regulation of cell communication	0.000591	0.0604	1.73	17580	3202	108	34	[FGFR2 - fibroblast growth factor receptor 2, PJA2 - praja ring finger 2, e3 ubiquitin protein ligase, SEMA4C - sema domain, immunoglobulin domain (ig), transmembrane domain (tm) and short cytoplasmic domain, (semaphorin) 4c, DLX2 - distal-less homeobox 2, ACVR2B - activin a receptor, type iib, CD2AP - cd2-associated protein, BRAF - v-raf murine sarcoma viral oncogene homolog b, LIF - leukemia in…
GO:0045667	regulation of osteoblast differentiation	0.000585	0.0606	7.4	17580	110	108	5	[FGFR2 - fibroblast growth factor receptor 2, ID3 - inhibitor of dna binding 3, dominant negative helix-loop-helix protein, MSX2 - msh homeobox 2, ACVR2B - activin a receptor, type iib, ID4 - inhibitor of dna binding 4, dominant negative helix-loop-helix protein]
GO:0045926	negative regulation of growth	0.000589	0.0606	4.89	17580	233	108	7	[NRP1 - neuropilin 1, STC2 - stanniocalcin 2, PML - promyelocytic leukemia, SEMA6A - sema domain, transmembrane domain (tm), and cytoplasmic domain, (semaphorin) 6a, SEMA4C - sema domain, immunoglobulin domain (ig), transmembrane domain (tm) and short cytoplasmic domain, (semaphorin) 4c, CAPRIN2 - caprin family member 2, EPHA7 - eph receptor a7]
GO:0050771	negative regulation of axonogenesis	0.000645	0.0641	10.17	17580	64	108	4	[NRP1 - neuropilin 1, SEMA6A - sema domain, transmembrane domain (tm), and cytoplasmic domain, (semaphorin) 6a, SEMA4C - sema domain, immunoglobulin domain (ig), transmembrane domain (tm) and short cytoplasmic domain, (semaphorin) 4c, EPHA7 - eph receptor a7]
GO:0051099	positive regulation of binding	0.000655	0.0647	5.71	17580	171	108	6	[NRP1 - neuropilin 1, FOXC1 - forkhead box c1, LARP6 - la ribonucleoprotein domain family, member 6, H1F0 - h1 histone family, member 0, PLCL2 - phospholipase c-like 2, CAPRIN2 - caprin family member 2]
GO:0048562	embryonic organ morphogenesis	0.000661	0.0649	7.2	17580	113	108	5	[FGFR2 - fibroblast growth factor receptor 2, HOXB3 - homeobox b3, DLX2 - distal-less homeobox 2, HOXB6 - homeobox b6, TFAP2A - transcription factor ap-2 alpha (activating enhancer binding protein 2 alpha)]
GO:0023051	regulation of signaling	0.000683	0.0667	1.72	17580	3227	108	34	[FGFR2 - fibroblast growth factor receptor 2, PJA2 - praja ring finger 2, e3 ubiquitin protein ligase, SEMA4C - sema domain, immunoglobulin domain (ig), transmembrane domain (tm) and short cytoplasmic domain, (semaphorin) 4c, DLX2 - distal-less homeobox 2, ACVR2B - activin a receptor, type iib, CD2AP - cd2-associated protein, BRAF - v-raf murine sarcoma viral oncogene homolog b, LIF - leukemia in…
GO:0060411	cardiac septum morphogenesis	0.000724	0.0702	9.87	17580	66	108	4	[FGFR2 - fibroblast growth factor receptor 2, NRP1 - neuropilin 1, TBX3 - t-box 3, MSX2 - msh homeobox 2]
GO:0048841	regulation of axon extension involved in axon guidance	0.000733	0.0707	16.84	17580	29	108	3	[NRP1 - neuropilin 1, SEMA6A - sema domain, transmembrane domain (tm), and cytoplasmic domain, (semaphorin) 6a, SEMA4C - sema domain, immunoglobulin domain (ig), transmembrane domain (tm) and short cytoplasmic domain, (semaphorin) 4c]
GO:0043401	steroid hormone mediated signaling pathway	0.000774	0.0719	6.96	17580	117	108	5	[NR2F2 - nuclear receptor subfamily 2, group f, member 2, SRC - v-src avian sarcoma (schmidt-ruppin a-2) viral oncogene homolog, NR2F1 - nuclear receptor subfamily 2, group f, member 1, YAP1 - yes-associated protein 1, ARID1A - at rich interactive domain 1a (swi-like)]
GO:0051271	negative regulation of cellular component movement	0.000771	0.072	4.1	17580	318	108	8	[NFE2L2 - nuclear factor (erythroid-derived 2)-like 2, NR2F2 - nuclear receptor subfamily 2, group f, member 2, NRP1 - neuropilin 1, SEMA6A - sema domain, transmembrane domain (tm), and cytoplasmic domain, (semaphorin) 6a, SEMA4C - sema domain, immunoglobulin domain (ig), transmembrane domain (tm) and short cytoplasmic domain, (semaphorin) 4c, DUSP3 - dual specificity phosphatase 3, BRAF - v-raf …
GO:0060463	lung lobe morphogenesis	0.00077	0.0723	46.51	17580	7	108	2	[FGFR2 - fibroblast growth factor receptor 2, LIF - leukemia inhibitory factor]
GO:0030278	regulation of ossification	0.000784	0.0723	5.52	17580	177	108	6	[FGFR2 - fibroblast growth factor receptor 2, ID3 - inhibitor of dna binding 3, dominant negative helix-loop-helix protein, MSX2 - msh homeobox 2, ACVR2B - activin a receptor, type iib, TFAP2A - transcription factor ap-2 alpha (activating enhancer binding protein 2 alpha), ID4 - inhibitor of dna binding 4, dominant negative helix-loop-helix protein]
GO:0048608	reproductive structure development	0.000792	0.0726	4.65	17580	245	108	7	[SALL1 - sal-like 1 (drosophila), FGFR2 - fibroblast growth factor receptor 2, FOXC1 - forkhead box c1, TBX3 - t-box 3, SRC - v-src avian sarcoma (schmidt-ruppin a-2) viral oncogene homolog, ARID5B - at rich interactive domain 5b (mrf1-like), HOXA10 - homeobox a10]
GO:0060449	bud elongation involved in lung branching	0.00077	0.0728	46.51	17580	7	108	2	[FGFR2 - fibroblast growth factor receptor 2, YAP1 - yes-associated protein 1]
GO:0050847	progesterone receptor signaling pathway	0.00077	0.0732	46.51	17580	7	108	2	[SRC - v-src avian sarcoma (schmidt-ruppin a-2) viral oncogene homolog, YAP1 - yes-associated protein 1]
GO:0048701	embryonic cranial skeleton morphogenesis	0.000811	0.0735	16.28	17580	30	108	3	[FGFR2 - fibroblast growth factor receptor 2, DLX2 - distal-less homeobox 2, TFAP2A - transcription factor ap-2 alpha (activating enhancer binding protein 2 alpha)]
GO:0036035	osteoclast development	0.00077	0.0737	46.51	17580	7	108	2	[PAFAH1B1 - platelet-activating factor acetylhydrolase 1b, regulatory subunit 1 (45kda), SRC - v-src avian sarcoma (schmidt-ruppin a-2) viral oncogene homolog]
GO:0035115	embryonic forelimb morphogenesis	0.000811	0.074	16.28	17580	30	108	3	[TBX3 - t-box 3, MSX2 - msh homeobox 2, TFAP2A - transcription factor ap-2 alpha (activating enhancer binding protein 2 alpha)]
GO:0030177	positive regulation of Wnt signaling pathway	0.000868	0.0782	6.78	17580	120	108	5	[SALL1 - sal-like 1 (drosophila), FGFR2 - fibroblast growth factor receptor 2, SRC - v-src avian sarcoma (schmidt-ruppin a-2) viral oncogene homolog, YAP1 - yes-associated protein 1, CAPRIN2 - caprin family member 2]
GO:0044260	cellular macromolecule metabolic process	0.000878	0.0786	1.58	17580	4233	108	41	[FGFR2 - fibroblast growth factor receptor 2, MBD6 - methyl-cpg binding domain protein 6, REV3L - rev3-like, polymerase (dna directed), zeta, catalytic subunit, PJA2 - praja ring finger 2, e3 ubiquitin protein ligase, ZNF768 - zinc finger protein 768, CLTC - clathrin, heavy chain (hc), ACVR2B - activin a receptor, type iib, ABTB1 - ankyrin repeat and btb (poz) domain containing 1, PPP4R1 - protei…
GO:0043408	regulation of MAPK cascade	0.000895	0.0796	2.89	17580	675	108	12	[FGFR2 - fibroblast growth factor receptor 2, NRP1 - neuropilin 1, PAFAH1B1 - platelet-activating factor acetylhydrolase 1b, regulatory subunit 1 (45kda), SRC - v-src avian sarcoma (schmidt-ruppin a-2) viral oncogene homolog, PJA2 - praja ring finger 2, e3 ubiquitin protein ligase, SEMA6A - sema domain, transmembrane domain (tm), and cytoplasmic domain, (semaphorin) 6a, SEMA4C - sema domain, immu…

## Sheet: REVIGO zfSp5_dowreg targets
term_ID	description	frequency	plot_X	plot_Y	plot_size	log10 p-value	uniqueness	dispensability	representative	eliminated
GO:1902679	negative regulation of RNA biosynthetic process	0.00612	null	null	4.895	-10.8962	0.466	0.986	45892	1
GO:1903507	negative regulation of nucleic acid-templated transcription	0.00609	null	null	4.893	-10.8962	0.467	0.99	45892	1
GO:0006355	regulation of transcription, DNA-templated	0.09917	4.262	4.16	6.105	-10.7282	0.468	0.622	6355	0
GO:0045892	negative regulation of transcription, DNA-templated	0.00592	4.432	3.043	4.881	-10.5638	0.468	0	45892	0
GO:1903506	regulation of nucleic acid-templated transcription	0.09965	null	null	6.107	-10.4789	0.469	0.899	6355	1
GO:2001141	regulation of RNA biosynthetic process	0.09969	null	null	6.107	-10.4584	0.469	0.896	6355	1
GO:0031323	regulation of cellular metabolic process	0.11662	null	null	6.175	-10.3872	0.472	0.839	6355	1
GO:0051171	regulation of nitrogen compound metabolic process	0.10926	null	null	6.147	-10.327	0.482	0.858	6355	1
GO:0051253	negative regulation of RNA metabolic process	0.00626	null	null	4.905	-10.1993	0.469	0.965	45892	1
GO:0010558	negative regulation of macromolecule biosynthetic process	0.00739	null	null	4.977	-10.1904	0.468	0.98	45892	1
GO:0060255	regulation of macromolecule metabolic process	0.11716	null	null	6.177	-9.9626	0.475	0.872	6355	1
GO:0080090	regulation of primary metabolic process	0.11675	null	null	6.175	-9.752	0.477	0.872	6355	1
GO:0031327	negative regulation of cellular biosynthetic process	0.00768	null	null	4.993	-9.7167	0.463	0.987	45892	1
GO:0009890	negative regulation of biosynthetic process	0.00772	null	null	4.996	-9.5421	0.473	0.864	45892	1
GO:0051252	regulation of RNA metabolic process	0.10029	null	null	6.109	-9.4012	0.472	0.886	6355	1
GO:2000113	negative regulation of cellular macromolecule biosynthetic process	0.00715	null	null	4.963	-9.3546	0.465	0.968	45892	1
GO:0010556	regulation of macromolecule biosynthetic process	0.10749	null	null	6.14	-9.2916	0.474	0.887	6355	1
GO:1903508	positive regulation of nucleic acid-templated transcription	0.00519	null	null	4.823	-9.2684	0.507	0.994	45893	1
GO:0031326	regulation of cellular biosynthetic process	0.10816	null	null	6.142	-9.2628	0.47	0.89	6355	1
GO:1902680	positive regulation of RNA biosynthetic process	0.00521	null	null	4.825	-9.2612	0.507	0.989	45893	1
GO:2000112	regulation of cellular macromolecule biosynthetic process	0.10683	null	null	6.137	-9.2248	0.469	0.875	6355	1
GO:0045934	negative regulation of nucleobase-containing compound metabolic process	0.00702	null	null	4.954	-9.2055	0.467	0.952	45892	1
GO:0006357	regulation of transcription from RNA polymerase II promoter	0.01273	4.621	4.135	5.213	-8.9706	0.563	0.439	6357	0
GO:0009889	regulation of biosynthetic process	0.10834	null	null	6.143	-8.9706	0.482	0.856	6355	1
GO:0009653	anatomical structure morphogenesis	0.01542	-5.336	3.449	5.296	-8.8447	0.531	0	9653	0
GO:0019222	regulation of metabolic process	0.11942	4.168	5.164	6.185	-8.8416	0.551	0.438	19222	0
GO:0019219	regulation of nucleobase-containing compound metabolic process	0.10258	null	null	6.119	-8.8386	0.475	0.86	6355	1
GO:0051254	positive regulation of RNA metabolic process	0.00535	null	null	4.837	-8.7328	0.51	0.969	45893	1
GO:0045893	positive regulation of transcription, DNA-templated	0.00519	5.222	3.93	4.823	-8.4989	0.507	0.401	45893	0
GO:0031324	negative regulation of cellular metabolic process	0.01165	null	null	5.174	-8.4881	0.452	0.927	45892	1
GO:0010557	positive regulation of macromolecule biosynthetic process	0.00633	null	null	4.909	-8.3716	0.509	0.962	45893	1
GO:0045935	positive regulation of nucleobase-containing compound metabolic process	0.006	null	null	4.886	-8.2652	0.507	0.954	45893	1
GO:0010468	regulation of gene expression	0.10815	null	null	6.142	-8.2161	0.478	0.856	6355	1
GO:0051172	negative regulation of nitrogen compound metabolic process	0.00792	null	null	5.007	-8.1561	0.472	0.93	45892	1
GO:0000122	negative regulation of transcription from RNA polymerase II promoter	0.00199	null	null	4.408	-8.062	0.508	0.894	45892	1
GO:0009887	animal organ morphogenesis	0.00264	null	null	4.53	-7.9393	0.492	0.708	9653	1
GO:0001763	morphogenesis of a branching structure	0.00048	-5.09	4.338	3.79	-7.8894	0.562	0.606	1763	0
GO:0031328	positive regulation of cellular biosynthetic process	0.0067	null	null	4.934	-7.8386	0.504	0.986	45893	1
GO:0009892	negative regulation of metabolic process	0.0126	null	null	5.209	-7.7852	0.465	0.809	45892	1
GO:0009891	positive regulation of biosynthetic process	0.00674	null	null	4.937	-7.6696	0.512	0.879	45893	1
GO:2000026	regulation of multicellular organismal development	0.00416	null	null	4.728	-7.5719	0.313	0.742	9653	1
GO:0031325	positive regulation of cellular metabolic process	0.01004	null	null	5.11	-7.4895	0.493	0.94	45893	1
GO:0051173	positive regulation of nitrogen compound metabolic process	0.00685	null	null	4.944	-7.4622	0.512	0.941	45893	1
GO:0010629	negative regulation of gene expression	0.00784	null	null	5.002	-7.3556	0.471	0.929	45892	1
GO:0010628	positive regulation of gene expression	0.00653	null	null	4.923	-7.2924	0.513	0.899	45893	1
GO:0045595	regulation of cell differentiation	0.00345	null	null	4.645	-7.2366	0.363	0.783	9653	1
GO:0010605	negative regulation of macromolecule metabolic process	0.01169	null	null	5.176	-7.1965	0.456	0.97	45892	1
GO:0048523	negative regulation of cellular process	0.0183	null	null	5.371	-6.9872	0.485	0.918	45892	1
GO:0009893	positive regulation of metabolic process	0.01048	null	null	5.129	-6.9136	0.508	0.81	45893	1
GO:0010604	positive regulation of macromolecule metabolic process	0.00988	null	null	5.103	-6.9031	0.497	0.979	45893	1
GO:0003002	regionalization	0.00117	-4.881	4.99	4.177	-6.7282	0.536	0.656	3002	0
GO:0048729	tissue morphogenesis	0.0018	null	null	4.362	-6.6635	0.55	0.827	2009	1
GO:0048522	positive regulation of cellular process	0.01585	null	null	5.308	-6.5406	0.528	0.914	45893	1
GO:0051239	regulation of multicellular organismal process	0.00628	0.284	5.48	4.906	-6.4634	0.441	0.259	51239	0
GO:0035239	tube morphogenesis	0.00112	-5.05	4.783	4.158	-6.4559	0.524	0.653	35239	0
GO:0050767	regulation of neurogenesis	0.00146	null	null	4.272	-6.3665	0.322	0.839	9653	1
GO:0045665	negative regulation of neuron differentiation	0.00035	null	null	3.658	-6.2518	0.305	0.878	9653	1
GO:0045944	positive regulation of transcription from RNA polymerase II promoter	0.00369	null	null	4.675	-6.2182	0.513	0.964	45893	1
GO:0050793	regulation of developmental process	0.01205	null	null	5.189	-6.2055	0.347	0.808	9653	1
GO:0002009	morphogenesis of an epithelium	0.00153	-5.32	3.074	4.294	-6.1524	0.548	0.672	2009	0
GO:0048519	negative regulation of biological process	0.01984	4.325	6.246	5.406	-5.9747	0.632	0.294	48519	0
GO:0061138	morphogenesis of a branching epithelium	0.00042	null	null	3.73	-5.8894	0.541	0.885	2009	1
GO:0048513	animal organ development	0.00779	null	null	5	-5.8794	0.472	0.8	9653	1
GO:0051098	regulation of binding	0.00073	3.705	7.993	3.974	-5.8447	0.721	0.204	51098	0
GO:0007389	pattern specification process	0.00147	-4.903	5.2	4.274	-5.7545	0.532	0.669	7389	0
GO:0048755	branching morphogenesis of a nerve	2e-05	-4.872	3.937	2.356	-5.6517	0.596	0.474	48755	0
GO:0051960	regulation of nervous system development	0.00172	null	null	4.345	-5.6253	0.336	0.851	9653	1
GO:0045664	regulation of neuron differentiation	0.00117	null	null	4.177	-5.4989	0.329	0.956	9653	1
GO:0060284	regulation of cell development	0.00174	null	null	4.35	-5.4989	0.363	0.877	9653	1
GO:0009952	anterior/posterior pattern specification	0.00059	null	null	3.88	-5.4647	0.553	0.919	3002	1
GO:0048705	skeletal system morphogenesis	0.00053	null	null	3.834	-5.4522	0.521	0.715	9653	1
GO:0060444	branching involved in mammary gland duct morphogenesis	4e-05	null	null	2.762	-5.4134	0.555	0.766	2009	1
GO:0048598	embryonic morphogenesis	0.00171	-4.873	4.652	4.341	-5.3655	0.516	0.679	48598	0
GO:0048518	positive regulation of biological process	0.01744	4.399	5.959	5.35	-5.3152	0.636	0.332	48518	0
GO:0048754	branching morphogenesis of an epithelial tube	0.00035	null	null	3.647	-5.289	0.537	0.97	2009	1
GO:0050768	negative regulation of neurogenesis	0.00046	null	null	3.775	-5.2815	0.297	0.967	9653	1
GO:0019827	stem cell population maintenance	0.00035	-4.711	5.345	3.651	-5.2628	0.579	0.572	19827	0
GO:0098727	maintenance of cell number	0.00036	-5.329	2.631	3.66	-5.1864	0.638	0.573	98727	0
GO:0051093	negative regulation of developmental process	0.00188	null	null	4.381	-5.083	0.326	0.742	9653	1
GO:0051961	negative regulation of nervous system development	0.00052	null	null	3.827	-5.0565	0.306	0.902	9653	1
GO:0050794	regulation of cellular process	0.1884	4.197	4.82	6.383	-5.056	0.522	0.698	50794	0
GO:0045596	negative regulation of cell differentiation	0.00128	null	null	4.214	-5.0491	0.304	0.857	9653	1
GO:0048732	gland development	0.00095	null	null	4.086	-5.0048	0.525	0.747	9653	1
GO:0051241	negative regulation of multicellular organismal process	0.00211	null	null	4.432	-4.8665	0.352	0.865	9653	1
GO:0010721	negative regulation of cell development	0.00055	null	null	3.852	-4.7595	0.326	0.904	9653	1
GO:0030154	cell differentiation	0.01133	null	null	5.162	-4.7011	0.501	0.802	9653	1
GO:0010977	negative regulation of neuron projection development	0.00021	null	null	3.435	-4.644	0.313	0.936	9653	1
GO:0040013	negative regulation of locomotion	0.00052	3.623	1.308	3.827	-4.4989	0.59	0.606	40013	0
GO:0003006	developmental process involved in reproduction	0.00296	-5.497	3.275	4.58	-4.384	0.586	0.695	3006	0
GO:0030522	intracellular receptor signaling pathway	0.00075	5.823	2.153	3.983	-4.2848	0.666	0.22	30522	0
GO:0051094	positive regulation of developmental process	0.00258	null	null	4.521	-4.2069	0.317	0.763	9653	1
GO:0051726	regulation of cell cycle	0.00547	3.347	4.977	4.846	-4.2069	0.64	0.262	51726	0
GO:0040007	growth	0.00317	-0.998	-4.663	4.609	-4.2062	0.988	0	40007	0
GO:0032502	developmental process	0.02812	-2.498	-4.019	5.557	-4.2013	0.989	0	32502	0
GO:0019220	regulation of phosphate metabolic process	0.00579	null	null	4.871	-4.1701	0.588	0.974	1932	1
GO:0051174	regulation of phosphorus metabolic process	0.0058	5.037	5.74	4.872	-4.1618	0.609	0.369	51174	0
GO:0031345	negative regulation of cell projection organization	0.0003	4.161	1.817	3.578	-4.1481	0.559	0.684	31345	0
GO:0051101	regulation of DNA binding	0.00029	3.422	8.402	3.574	-4.1169	0.73	0.52	51101	0
GO:0001822	kidney development	0.00058	null	null	3.87	-4.0958	0.536	0.719	9653	1
GO:0031344	regulation of cell projection organization	0.00123	3.509	2.843	4.199	-4.0737	0.636	0.229	31344	0
GO:0030857	negative regulation of epithelial cell differentiation	7e-05	null	null	2.943	-4.0721	0.358	0.721	2009	1
GO:0010975	regulation of neuron projection development	0.00081	null	null	4.014	-4.0716	0.328	0.93	9653	1
GO:0048638	regulation of developmental growth	0.00085	-0.988	4.42	4.039	-4.068	0.385	0.618	48638	0
GO:0045597	positive regulation of cell differentiation	0.00168	null	null	4.333	-4.063	0.304	0.887	9653	1
GO:0001932	regulation of protein phosphorylation	0.0043	5.713	4.235	4.742	-4.0218	0.592	0.359	1932	0
GO:0042325	regulation of phosphorylation	0.00468	null	null	4.779	-4.0195	0.595	0.947	1932	1
GO:0048704	embryonic skeletal system morphogenesis	0.00028	null	null	3.55	-3.983	0.532	0.868	9653	1
GO:0022603	regulation of anatomical structure morphogenesis	0.0083	null	null	5.027	-3.9747	0.319	0.85	9653	1
GO:0001923	B-1 B cell differentiation	1e-05	-4.659	5.88	1.973	-3.9508	0.606	0.447	1923	0
GO:0031399	regulation of protein modification process	0.00565	null	null	4.86	-3.9172	0.598	0.782	1932	1
GO:0048869	cellular developmental process	0.01896	null	null	5.386	-3.8633	0.495	0.853	9653	1
GO:0051240	positive regulation of multicellular organismal process	0.00303	null	null	4.589	-3.8539	0.347	0.893	9653	1
GO:0071363	cellular response to growth factor stimulus	0.00147	3.821	-4.002	4.276	-3.8477	0.899	0.31	71363	0
GO:0009967	positive regulation of signal transduction	0.00329	null	null	4.625	-3.8447	0.513	0.885	9966	1
GO:0009966	regulation of signal transduction	0.00857	5.308	3.028	5.041	-3.7852	0.561	0.424	9966	0
GO:0048856	anatomical structure development	0.0254	null	null	5.513	-3.7399	0.523	0.909	9653	1
GO:0070372	regulation of ERK1 and ERK2 cascade	0.00049	null	null	3.796	-3.7167	0.577	0.817	1932	1
GO:0030856	regulation of epithelial cell differentiation	0.00024	null	null	3.492	-3.7167	0.385	0.782	2009	1
GO:0010647	positive regulation of cell communication	0.00359	null	null	4.663	-3.6904	0.553	0.892	9966	1
GO:0050789	regulation of biological process	0.19373	null	null	6.395	-3.6819	0.542	0.761	50794	1
GO:0023056	positive regulation of signaling	0.00356	null	null	4.66	-3.6635	0.538	0.891	9966	1
GO:2000677	regulation of transcription regulatory region DNA binding	0.00014	null	null	3.247	-3.6364	0.742	0.847	51101	1
GO:0048646	anatomical structure formation involved in morphogenesis	0.00409	null	null	4.72	-3.6345	0.553	0.74	9653	1
GO:0065007	biological regulation	0.20498	-3.775	-3.35	6.42	-3.5686	0.991	0	65007	0
GO:0050922	negative regulation of chemotaxis	7e-05	null	null	2.966	-3.5686	0.597	0.736	40013	1
GO:0061387	regulation of extent of cell growth	0.0002	null	null	3.405	-3.5686	0.627	0.815	48638	1
GO:0060560	developmental growth involved in morphogenesis	0.00068	null	null	3.943	-3.5686	0.541	0.881	48638	1
GO:1902036	regulation of hematopoietic stem cell differentiation	2e-05	-1.929	4.921	2.336	-3.5575	0.456	0.558	1902036	0
GO:0030879	mammary gland development	0.00021	-4.726	4.473	3.432	-3.5575	0.559	0.567	30879	0
GO:0048589	developmental growth	0.00177	null	null	4.356	-3.5186	0.54	0.856	48638	1
GO:0042476	odontogenesis	0.00019	null	null	3.38	-3.5045	0.551	0.735	9653	1
GO:0070848	response to growth factor	0.0015	null	null	4.284	-3.4672	0.924	0.717	71363	1
GO:0048843	negative regulation of axon extension involved in axon guidance	2e-05	null	null	2.422	-3.4377	0.322	0.932	40013	1
GO:0065009	regulation of molecular function	0.01726	3.828	6.415	5.345	-3.426	0.651	0.316	65009	0
GO:0048640	negative regulation of developmental growth	0.0002	null	null	3.409	-3.4225	0.357	0.816	48638	1
GO:0040008	regulation of growth	0.00172	null	null	4.343	-3.3862	0.631	0.903	48638	1
GO:0001667	ameboidal-type cell migration	0.00084	0.781	-3.526	4.031	-3.3799	0.862	0.623	1667	0
GO:1902668	negative regulation of axon guidance	2e-05	null	null	2.462	-3.3279	0.34	0.765	40013	1
GO:1902531	regulation of intracellular signal transduction	0.00547	null	null	4.846	-3.3107	0.576	0.93	9966	1
GO:0003148	outflow tract septum morphogenesis	5e-05	null	null	2.771	-3.2765	0.579	0.899	9653	1
GO:0048644	muscle organ morphogenesis	0.00017	null	null	3.346	-3.2581	0.553	0.731	9653	1
GO:0032808	lacrimal gland development	1e-05	null	null	2.199	-3.2581	0.616	0.703	30879	1
GO:0072307	regulation of metanephric nephron tubule epithelial cell differentiation	1e-05	null	null	2.161	-3.2581	0.451	0.793	2009	1
GO:0050770	regulation of axonogenesis	0.00033	null	null	3.625	-3.2518	0.353	0.873	9653	1
GO:0009888	tissue development	0.00491	null	null	4.799	-3.2472	0.566	0.754	9653	1
GO:0045667	regulation of osteoblast differentiation	0.00021	null	null	3.436	-3.2328	0.403	0.882	9653	1
GO:0045926	negative regulation of growth	0.00052	null	null	3.821	-3.2299	0.551	0.869	48638	1
GO:0010646	regulation of cell communication	0.00929	5.338	4.684	5.076	-3.2284	0.633	0.517	10646	0
GO:0001974	blood vessel remodeling	8e-05	-4.26	7.777	2.987	-3.2277	0.705	0.502	1974	0
GO:0035265	organ growth	0.00034	null	null	3.641	-3.2277	0.535	0.841	48638	1
GO:0030308	negative regulation of cell growth	0.0003	null	null	3.591	-3.2248	0.528	0.91	48638	1
GO:0050771	negative regulation of axonogenesis	9e-05	null	null	3.051	-3.1904	0.336	0.888	9653	1
GO:0051099	positive regulation of binding	0.00034	null	null	3.641	-3.1838	0.727	0.895	51101	1
GO:0048562	embryonic organ morphogenesis	0.00079	null	null	4.005	-3.1798	0.509	0.884	9653	1
GO:0023051	regulation of signaling	0.00934	5.43	5.25	5.079	-3.1656	0.637	0.532	23051	0
GO:0060411	cardiac septum morphogenesis	0.00013	null	null	3.225	-3.1403	0.557	0.719	9653	1
GO:0048841	regulation of axon extension involved in axon guidance	4e-05	null	null	2.73	-3.1349	0.344	0.931	40013	1
GO:0036035	osteoclast development	3e-05	null	null	2.615	-3.1135	0.564	0.764	9653	1
GO:0050847	progesterone receptor signaling pathway	1e-05	5.267	-0.324	2.004	-3.1135	0.729	0.547	50847	0
GO:0060449	bud elongation involved in lung branching	1e-05	null	null	2.248	-3.1135	0.543	0.806	35239	1
GO:0060463	lung lobe morphogenesis	1e-05	null	null	2.223	-3.1135	0.597	0.7	35239	1
GO:0051271	negative regulation of cellular component movement	0.00049	4.005	1.325	3.801	-3.1129	0.568	0.624	51271	0
GO:0043401	steroid hormone mediated signaling pathway	0.00102	null	null	4.117	-3.1113	0.64	0.746	71363	1
GO:0030278	regulation of ossification	0.00039	null	null	3.694	-3.1057	0.485	0.755	9653	1
GO:0048608	reproductive structure development	0.00155	null	null	4.298	-3.1013	0.52	0.793	3006	1
GO:0048701	embryonic cranial skeleton morphogenesis	0.00017	null	null	3.348	-3.091	0.543	0.945	9653	1
GO:0035115	embryonic forelimb morphogenesis	6e-05	null	null	2.916	-3.091	0.593	0.718	48598	1
GO:0030177	positive regulation of Wnt signaling pathway	0.00028	null	null	3.55	-3.0615	0.584	0.716	9966	1
GO:0044260	cellular macromolecule metabolic process	0.34276	2.654	-3.464	6.643	-3.0565	0.875	0.181	44260	0
GO:0043408	regulation of MAPK cascade	0.00166	null	null	4.328	-3.0482	0.541	0.901	1932	1

## Sheet: GOterm_common downreg
GO Term	Description	P-value	FDR q-value	Enrichment	N	B	n	b	Genes
GO:0048522	positive regulation of cellular process	6.6e-08	0.000335	2.06	17580	4746	79	44	[PNMA2 - paraneoplastic ma antigen 2, AKT3 - v-akt murine thymoma viral oncogene homolog 3, ADAMTS3 - adam metallopeptidase with thrombospondin type 1 motif, 3, DNAJB2 - dnaj (hsp40) homolog, subfamily b, member 2, TRIM24 - tripartite motif containing 24, PHLDA3 - pleckstrin homology-like domain, family a, member 3, KLF12 - kruppel-like factor 12, RYBP - ring1 and yy1 binding protein, NPEPPS - am…
GO:1903507	negative regulation of nucleic acid-templated transcription	5.64e-08	0.000429	4.04	17580	1102	79	20	[ID2 - inhibitor of dna binding 2, dominant negative helix-loop-helix protein, SP3 - sp3 transcription factor, SETD8 - set domain containing (lysine methyltransferase) 8, BHLHE40 - basic helix-loop-helix family, member e40, RCOR3 - rest corepressor 3, TBL1XR1 - transducin (beta)-like 1 x-linked receptor 1, SKIL - ski-like oncogene, HEY1 - hairy/enhancer-of-split related with yrpw motif 1, TRIM24 …
GO:0051253	negative regulation of RNA metabolic process	1.68e-07	0.00051	3.78	17580	1178	79	20	[ID2 - inhibitor of dna binding 2, dominant negative helix-loop-helix protein, SP3 - sp3 transcription factor, SETD8 - set domain containing (lysine methyltransferase) 8, BHLHE40 - basic helix-loop-helix family, member e40, RCOR3 - rest corepressor 3, TBL1XR1 - transducin (beta)-like 1 x-linked receptor 1, SKIL - ski-like oncogene, HEY1 - hairy/enhancer-of-split related with yrpw motif 1, TRIM24 …
GO:0045892	negative regulation of transcription, DNA-templated	1.54e-07	0.000586	4	17580	1058	79	19	[ID2 - inhibitor of dna binding 2, dominant negative helix-loop-helix protein, SP3 - sp3 transcription factor, SETD8 - set domain containing (lysine methyltransferase) 8, BHLHE40 - basic helix-loop-helix family, member e40, TBL1XR1 - transducin (beta)-like 1 x-linked receptor 1, SKIL - ski-like oncogene, HEY1 - hairy/enhancer-of-split related with yrpw motif 1, TRIM24 - tripartite motif containin…
GO:0010558	negative regulation of macromolecule biosynthetic process	3.23e-07	0.000818	3.47	17580	1348	79	21	[ID2 - inhibitor of dna binding 2, dominant negative helix-loop-helix protein, SP3 - sp3 transcription factor, SETD8 - set domain containing (lysine methyltransferase) 8, BHLHE40 - basic helix-loop-helix family, member e40, IGF2BP3 - insulin-like growth factor 2 mrna binding protein 3, RCOR3 - rest corepressor 3, TBL1XR1 - transducin (beta)-like 1 x-linked receptor 1, SKIL - ski-like oncogene, HE…
GO:1902679	negative regulation of RNA biosynthetic process	5.64e-08	0.000859	4.04	17580	1102	79	20	[ID2 - inhibitor of dna binding 2, dominant negative helix-loop-helix protein, SP3 - sp3 transcription factor, SETD8 - set domain containing (lysine methyltransferase) 8, BHLHE40 - basic helix-loop-helix family, member e40, RCOR3 - rest corepressor 3, TBL1XR1 - transducin (beta)-like 1 x-linked receptor 1, SKIL - ski-like oncogene, HEY1 - hairy/enhancer-of-split related with yrpw motif 1, TRIM24 …
GO:0031327	negative regulation of cellular biosynthetic process	6.62e-07	0.00126	3.32	17580	1408	79	21	[ID2 - inhibitor of dna binding 2, dominant negative helix-loop-helix protein, SP3 - sp3 transcription factor, SETD8 - set domain containing (lysine methyltransferase) 8, BHLHE40 - basic helix-loop-helix family, member e40, IGF2BP3 - insulin-like growth factor 2 mrna binding protein 3, RCOR3 - rest corepressor 3, TBL1XR1 - transducin (beta)-like 1 x-linked receptor 1, SKIL - ski-like oncogene, HE…
GO:0009890	negative regulation of biosynthetic process	8.63e-07	0.00131	3.27	17580	1431	79	21	[ID2 - inhibitor of dna binding 2, dominant negative helix-loop-helix protein, SP3 - sp3 transcription factor, SETD8 - set domain containing (lysine methyltransferase) 8, BHLHE40 - basic helix-loop-helix family, member e40, IGF2BP3 - insulin-like growth factor 2 mrna binding protein 3, RCOR3 - rest corepressor 3, TBL1XR1 - transducin (beta)-like 1 x-linked receptor 1, SKIL - ski-like oncogene, HE…
GO:0045934	negative regulation of nucleobase-containing compound metabolic process	7.88e-07	0.00133	3.43	17580	1298	79	20	[ID2 - inhibitor of dna binding 2, dominant negative helix-loop-helix protein, SP3 - sp3 transcription factor, SETD8 - set domain containing (lysine methyltransferase) 8, BHLHE40 - basic helix-loop-helix family, member e40, RCOR3 - rest corepressor 3, TBL1XR1 - transducin (beta)-like 1 x-linked receptor 1, SKIL - ski-like oncogene, HEY1 - hairy/enhancer-of-split related with yrpw motif 1, TRIM24 …
GO:2000113	negative regulation of cellular macromolecule biosynthetic process	6.24e-07	0.00136	3.48	17580	1279	79	20	[ID2 - inhibitor of dna binding 2, dominant negative helix-loop-helix protein, SP3 - sp3 transcription factor, SETD8 - set domain containing (lysine methyltransferase) 8, BHLHE40 - basic helix-loop-helix family, member e40, IGF2BP3 - insulin-like growth factor 2 mrna binding protein 3, TBL1XR1 - transducin (beta)-like 1 x-linked receptor 1, SKIL - ski-like oncogene, HEY1 - hairy/enhancer-of-split…
GO:0019222	regulation of metabolic process	1.24e-06	0.00172	1.75	17580	6222	79	49	[DNAJB2 - dnaj (hsp40) homolog, subfamily b, member 2, GFPT1 - glutamine--fructose-6-phosphate transaminase 1, RCOR3 - rest corepressor 3, TRIM24 - tripartite motif containing 24, KLF12 - kruppel-like factor 12, RYBP - ring1 and yy1 binding protein, XPO1 - exportin 1 (crm1 homolog, yeast), CDC25B - cell division cycle 25b, SET - set nuclear oncogene, SIX4 - six homeobox 4, ACADM - acyl-coa dehydr…
GO:0000122	negative regulation of transcription by RNA polymerase II	1.59e-06	0.00201	4.3	17580	776	79	15	[ID2 - inhibitor of dna binding 2, dominant negative helix-loop-helix protein, SP3 - sp3 transcription factor, SETD8 - set domain containing (lysine methyltransferase) 8, BHLHE40 - basic helix-loop-helix family, member e40, TBL1XR1 - transducin (beta)-like 1 x-linked receptor 1, SKIL - ski-like oncogene, HEY1 - hairy/enhancer-of-split related with yrpw motif 1, KLF12 - kruppel-like factor 12, RYB…
GO:0048518	positive regulation of biological process	2e-06	0.00234	1.85	17580	5302	79	44	[PNMA2 - paraneoplastic ma antigen 2, AKT3 - v-akt murine thymoma viral oncogene homolog 3, ADAMTS3 - adam metallopeptidase with thrombospondin type 1 motif, 3, DNAJB2 - dnaj (hsp40) homolog, subfamily b, member 2, TRIM24 - tripartite motif containing 24, PHLDA3 - pleckstrin homology-like domain, family a, member 3, KLF12 - kruppel-like factor 12, RYBP - ring1 and yy1 binding protein, NPEPPS - am…
GO:0080090	regulation of primary metabolic process	3.01e-06	0.00286	1.82	17580	5376	79	44	[DNAJB2 - dnaj (hsp40) homolog, subfamily b, member 2, RCOR3 - rest corepressor 3, TRIM24 - tripartite motif containing 24, KLF12 - kruppel-like factor 12, RYBP - ring1 and yy1 binding protein, XPO1 - exportin 1 (crm1 homolog, yeast), CDC25B - cell division cycle 25b, MDM2 - mdm2 oncogene, e3 ubiquitin protein ligase, SET - set nuclear oncogene, CYFIP2 - cytoplasmic fmr1 interacting protein 2, SI…
GO:0044260	cellular macromolecule metabolic process	2.84e-06	0.00288	2	17580	4233	79	38	[AKT3 - v-akt murine thymoma viral oncogene homolog 3, TEP1 - telomerase-associated protein 1, DNAJB2 - dnaj (hsp40) homolog, subfamily b, member 2, GFPT1 - glutamine--fructose-6-phosphate transaminase 1, USP12 - ubiquitin specific peptidase 12, TRIM24 - tripartite motif containing 24, USP32 - ubiquitin specific peptidase 32, RYBP - ring1 and yy1 binding protein, NPEPPS - aminopeptidase puromycin…
GO:0060255	regulation of macromolecule metabolic process	2.75e-06	0.00299	1.78	17580	5757	79	46	[DNAJB2 - dnaj (hsp40) homolog, subfamily b, member 2, GFPT1 - glutamine--fructose-6-phosphate transaminase 1, RCOR3 - rest corepressor 3, TRIM24 - tripartite motif containing 24, KLF12 - kruppel-like factor 12, RYBP - ring1 and yy1 binding protein, XPO1 - exportin 1 (crm1 homolog, yeast), CDC25B - cell division cycle 25b, MDM2 - mdm2 oncogene, e3 ubiquitin protein ligase, SET - set nuclear oncog…
GO:0051172	negative regulation of nitrogen compound metabolic process	3.97e-06	0.00355	2.6	17580	2138	79	25	[RCOR3 - rest corepressor 3, TRIM24 - tripartite motif containing 24, KLF12 - kruppel-like factor 12, RYBP - ring1 and yy1 binding protein, XPO1 - exportin 1 (crm1 homolog, yeast), MDM2 - mdm2 oncogene, e3 ubiquitin protein ligase, SET - set nuclear oncogene, SIX4 - six homeobox 4, SMPD1 - sphingomyelin phosphodiesterase 1, acid lysosomal, SP3 - sp3 transcription factor, ID2 - inhibitor of dna bi…
GO:0031325	positive regulation of cellular metabolic process	5.1e-06	0.00432	2.27	17580	2947	79	30	[DNAJB2 - dnaj (hsp40) homolog, subfamily b, member 2, TRIM24 - tripartite motif containing 24, KLF12 - kruppel-like factor 12, RYBP - ring1 and yy1 binding protein, CDC25B - cell division cycle 25b, MDM2 - mdm2 oncogene, e3 ubiquitin protein ligase, CYFIP2 - cytoplasmic fmr1 interacting protein 2, SIX4 - six homeobox 4, USP22 - ubiquitin specific peptidase 22, SMPD1 - sphingomyelin phosphodieste…
GO:0006357	regulation of transcription by RNA polymerase II	1.07e-05	0.0086	2.4	17580	2414	79	26	[RCOR3 - rest corepressor 3, KLF12 - kruppel-like factor 12, RYBP - ring1 and yy1 binding protein, XPO1 - exportin 1 (crm1 homolog, yeast), MDM2 - mdm2 oncogene, e3 ubiquitin protein ligase, SIX4 - six homeobox 4, FSTL1 - follistatin-like 1, SP3 - sp3 transcription factor, ID2 - inhibitor of dna binding 2, dominant negative helix-loop-helix protein, SETD8 - set domain containing (lysine methyltra…
GO:0031324	negative regulation of cellular metabolic process	1.34e-05	0.0102	2.43	17580	2289	79	25	[RCOR3 - rest corepressor 3, TRIM24 - tripartite motif containing 24, KLF12 - kruppel-like factor 12, RYBP - ring1 and yy1 binding protein, XPO1 - exportin 1 (crm1 homolog, yeast), MDM2 - mdm2 oncogene, e3 ubiquitin protein ligase, SET - set nuclear oncogene, SIX4 - six homeobox 4, SMPD1 - sphingomyelin phosphodiesterase 1, acid lysosomal, SP3 - sp3 transcription factor, ID2 - inhibitor of dna bi…
GO:2001141	regulation of RNA biosynthetic process	1.84e-05	0.0112	2.13	17580	3138	79	30	[RCOR3 - rest corepressor 3, TRIM24 - tripartite motif containing 24, KLF12 - kruppel-like factor 12, RYBP - ring1 and yy1 binding protein, XPO1 - exportin 1 (crm1 homolog, yeast), MDM2 - mdm2 oncogene, e3 ubiquitin protein ligase, SET - set nuclear oncogene, SIX4 - six homeobox 4, USP22 - ubiquitin specific peptidase 22, FSTL1 - follistatin-like 1, ID2 - inhibitor of dna binding 2, dominant nega…
GO:0010605	negative regulation of macromolecule metabolic process	2.09e-05	0.0113	2.26	17580	2664	79	27	[RCOR3 - rest corepressor 3, TRIM24 - tripartite motif containing 24, KLF12 - kruppel-like factor 12, RYBP - ring1 and yy1 binding protein, XPO1 - exportin 1 (crm1 homolog, yeast), MDM2 - mdm2 oncogene, e3 ubiquitin protein ligase, SET - set nuclear oncogene, SIX4 - six homeobox 4, SMPD1 - sphingomyelin phosphodiesterase 1, acid lysosomal, SP3 - sp3 transcription factor, ID2 - inhibitor of dna bi…
GO:0010629	negative regulation of gene expression	1.65e-05	0.0114	2.62	17580	1868	79	22	[ID2 - inhibitor of dna binding 2, dominant negative helix-loop-helix protein, SP3 - sp3 transcription factor, SETD8 - set domain containing (lysine methyltransferase) 8, BHLHE40 - basic helix-loop-helix family, member e40, INPPL1 - inositol polyphosphate phosphatase-like 1, IGF2BP3 - insulin-like growth factor 2 mrna binding protein 3, TBL1XR1 - transducin (beta)-like 1 x-linked receptor 1, SKIL…
GO:1903506	regulation of nucleic acid-templated transcription	1.79e-05	0.0114	2.13	17580	3134	79	30	[RCOR3 - rest corepressor 3, TRIM24 - tripartite motif containing 24, KLF12 - kruppel-like factor 12, RYBP - ring1 and yy1 binding protein, XPO1 - exportin 1 (crm1 homolog, yeast), MDM2 - mdm2 oncogene, e3 ubiquitin protein ligase, SET - set nuclear oncogene, SIX4 - six homeobox 4, USP22 - ubiquitin specific peptidase 22, FSTL1 - follistatin-like 1, ID2 - inhibitor of dna binding 2, dominant nega…
GO:0070647	protein modification by small protein conjugation or removal	2.02e-05	0.0114	3.7	17580	841	79	14	[HLTF - helicase-like transcription factor, USP12 - ubiquitin specific peptidase 12, TRIM24 - tripartite motif containing 24, USP32 - ubiquitin specific peptidase 32, FEM1B - fem-1 homolog b (c. elegans), RYBP - ring1 and yy1 binding protein, NPEPPS - aminopeptidase puromycin sensitive, RNF138 - ring finger protein 138, e3 ubiquitin protein ligase, MDM2 - mdm2 oncogene, e3 ubiquitin protein ligas…
GO:0031323	regulation of cellular metabolic process	1.61e-05	0.0117	1.74	17580	5499	79	43	[DNAJB2 - dnaj (hsp40) homolog, subfamily b, member 2, RCOR3 - rest corepressor 3, TRIM24 - tripartite motif containing 24, KLF12 - kruppel-like factor 12, RYBP - ring1 and yy1 binding protein, XPO1 - exportin 1 (crm1 homolog, yeast), CDC25B - cell division cycle 25b, MDM2 - mdm2 oncogene, e3 ubiquitin protein ligase, SET - set nuclear oncogene, CYFIP2 - cytoplasmic fmr1 interacting protein 2, SI…
GO:0010604	positive regulation of macromolecule metabolic process	1.79e-05	0.0118	2.18	17580	2967	79	29	[DNAJB2 - dnaj (hsp40) homolog, subfamily b, member 2, TRIM24 - tripartite motif containing 24, KLF12 - kruppel-like factor 12, RYBP - ring1 and yy1 binding protein, CDC25B - cell division cycle 25b, MDM2 - mdm2 oncogene, e3 ubiquitin protein ligase, CYFIP2 - cytoplasmic fmr1 interacting protein 2, SIX4 - six homeobox 4, USP22 - ubiquitin specific peptidase 22, SMPD1 - sphingomyelin phosphodieste…
GO:0048523	negative regulation of cellular process	2.01e-05	0.0118	1.9	17580	4206	79	36	[AKT3 - v-akt murine thymoma viral oncogene homolog 3, DNAJB2 - dnaj (hsp40) homolog, subfamily b, member 2, RCOR3 - rest corepressor 3, TRIM24 - tripartite motif containing 24, PHLDA3 - pleckstrin homology-like domain, family a, member 3, KLF12 - kruppel-like factor 12, RYBP - ring1 and yy1 binding protein, XPO1 - exportin 1 (crm1 homolog, yeast), MDM2 - mdm2 oncogene, e3 ubiquitin protein ligas…
GO:0051252	regulation of RNA metabolic process	2.47e-05	0.013	2.06	17580	3355	79	31	[RCOR3 - rest corepressor 3, TRIM24 - tripartite motif containing 24, KLF12 - kruppel-like factor 12, RYBP - ring1 and yy1 binding protein, XPO1 - exportin 1 (crm1 homolog, yeast), MDM2 - mdm2 oncogene, e3 ubiquitin protein ligase, SET - set nuclear oncogene, SIX4 - six homeobox 4, USP22 - ubiquitin specific peptidase 22, FSTL1 - follistatin-like 1, ID2 - inhibitor of dna binding 2, dominant nega…
GO:0009893	positive regulation of metabolic process	2.82e-05	0.0143	2.08	17580	3206	79	30	[DNAJB2 - dnaj (hsp40) homolog, subfamily b, member 2, TRIM24 - tripartite motif containing 24, KLF12 - kruppel-like factor 12, RYBP - ring1 and yy1 binding protein, CDC25B - cell division cycle 25b, MDM2 - mdm2 oncogene, e3 ubiquitin protein ligase, CYFIP2 - cytoplasmic fmr1 interacting protein 2, SIX4 - six homeobox 4, USP22 - ubiquitin specific peptidase 22, SMPD1 - sphingomyelin phosphodieste…
GO:0051171	regulation of nitrogen compound metabolic process	2.98e-05	0.0146	1.75	17580	5228	79	41	[DNAJB2 - dnaj (hsp40) homolog, subfamily b, member 2, RCOR3 - rest corepressor 3, TRIM24 - tripartite motif containing 24, KLF12 - kruppel-like factor 12, RYBP - ring1 and yy1 binding protein, XPO1 - exportin 1 (crm1 homolog, yeast), CDC25B - cell division cycle 25b, MDM2 - mdm2 oncogene, e3 ubiquitin protein ligase, SET - set nuclear oncogene, CYFIP2 - cytoplasmic fmr1 interacting protein 2, SI…
GO:0043170	macromolecule metabolic process	3.63e-05	0.0172	1.69	17580	5665	79	43	[AKT3 - v-akt murine thymoma viral oncogene homolog 3, ADAMTS3 - adam metallopeptidase with thrombospondin type 1 motif, 3, TEP1 - telomerase-associated protein 1, DNAJB2 - dnaj (hsp40) homolog, subfamily b, member 2, GFPT1 - glutamine--fructose-6-phosphate transaminase 1, USP12 - ubiquitin specific peptidase 12, TRIM24 - tripartite motif containing 24, USP32 - ubiquitin specific peptidase 32, RY…
GO:0006355	regulation of transcription, DNA-templated	3.82e-05	0.0176	2.09	17580	3086	79	29	[RCOR3 - rest corepressor 3, TRIM24 - tripartite motif containing 24, KLF12 - kruppel-like factor 12, RYBP - ring1 and yy1 binding protein, XPO1 - exportin 1 (crm1 homolog, yeast), MDM2 - mdm2 oncogene, e3 ubiquitin protein ligase, SET - set nuclear oncogene, SIX4 - six homeobox 4, USP22 - ubiquitin specific peptidase 22, FSTL1 - follistatin-like 1, ID2 - inhibitor of dna binding 2, dominant nega…
GO:0010556	regulation of macromolecule biosynthetic process	4.3e-05	0.0192	1.97	17580	3623	79	32	[RCOR3 - rest corepressor 3, TRIM24 - tripartite motif containing 24, KLF12 - kruppel-like factor 12, RYBP - ring1 and yy1 binding protein, XPO1 - exportin 1 (crm1 homolog, yeast), MDM2 - mdm2 oncogene, e3 ubiquitin protein ligase, SET - set nuclear oncogene, SIX4 - six homeobox 4, USP22 - ubiquitin specific peptidase 22, FSTL1 - follistatin-like 1, ID2 - inhibitor of dna binding 2, dominant nega…
GO:0016567	protein ubiquitination	4.49e-05	0.0195	4.31	17580	568	79	11	[BMI1 - bmi1 polycomb ring finger oncogene, HLTF - helicase-like transcription factor, USP22 - ubiquitin specific peptidase 22, TRIM24 - tripartite motif containing 24, FEM1B - fem-1 homolog b (c. elegans), RYBP - ring1 and yy1 binding protein, CUL7 - cullin 7, NPEPPS - aminopeptidase puromycin sensitive, RNF138 - ring finger protein 138, e3 ubiquitin protein ligase, FBXO11 - f-box protein 11, MD…
GO:0009889	regulation of biosynthetic process	4.84e-05	0.0205	1.92	17580	3822	79	33	[RCOR3 - rest corepressor 3, TRIM24 - tripartite motif containing 24, KLF12 - kruppel-like factor 12, RYBP - ring1 and yy1 binding protein, XPO1 - exportin 1 (crm1 homolog, yeast), MDM2 - mdm2 oncogene, e3 ubiquitin protein ligase, SET - set nuclear oncogene, SIX4 - six homeobox 4, USP22 - ubiquitin specific peptidase 22, FSTL1 - follistatin-like 1, ID2 - inhibitor of dna binding 2, dominant nega…
GO:0046794	transport of virus	5.68e-05	0.0234	39.27	17580	17	79	3	[KPNB1 - karyopherin (importin) beta 1, XPO1 - exportin 1 (crm1 homolog, yeast), EPS15 - epidermal growth factor receptor pathway substrate 15]
GO:0051173	positive regulation of nitrogen compound metabolic process	6.46e-05	0.0252	2.12	17580	2836	79	27	[DNAJB2 - dnaj (hsp40) homolog, subfamily b, member 2, TRIM24 - tripartite motif containing 24, KLF12 - kruppel-like factor 12, RYBP - ring1 and yy1 binding protein, CDC25B - cell division cycle 25b, MDM2 - mdm2 oncogene, e3 ubiquitin protein ligase, CYFIP2 - cytoplasmic fmr1 interacting protein 2, SIX4 - six homeobox 4, USP22 - ubiquitin specific peptidase 22, SMPD1 - sphingomyelin phosphodieste…
GO:2000112	regulation of cellular macromolecule biosynthetic process	6.31e-05	0.0253	1.96	17580	3515	79	31	[RCOR3 - rest corepressor 3, TRIM24 - tripartite motif containing 24, KLF12 - kruppel-like factor 12, RYBP - ring1 and yy1 binding protein, XPO1 - exportin 1 (crm1 homolog, yeast), MDM2 - mdm2 oncogene, e3 ubiquitin protein ligase, SET - set nuclear oncogene, SIX4 - six homeobox 4, USP22 - ubiquitin specific peptidase 22, FSTL1 - follistatin-like 1, ID2 - inhibitor of dna binding 2, dominant nega…
GO:1902680	positive regulation of RNA biosynthetic process	7.08e-05	0.0263	2.73	17580	1469	79	18	[ID2 - inhibitor of dna binding 2, dominant negative helix-loop-helix protein, SP3 - sp3 transcription factor, SP1 - sp1 transcription factor, HLTF - helicase-like transcription factor, TBL1XR1 - transducin (beta)-like 1 x-linked receptor 1, HEY1 - hairy/enhancer-of-split related with yrpw motif 1, TRIM24 - tripartite motif containing 24, UBTF - upstream binding transcription factor, rna polymera…
GO:1903508	positive regulation of nucleic acid-templated transcription	7.02e-05	0.0267	2.73	17580	1468	79	18	[ID2 - inhibitor of dna binding 2, dominant negative helix-loop-helix protein, SP3 - sp3 transcription factor, SP1 - sp1 transcription factor, HLTF - helicase-like transcription factor, TBL1XR1 - transducin (beta)-like 1 x-linked receptor 1, HEY1 - hairy/enhancer-of-split related with yrpw motif 1, TRIM24 - tripartite motif containing 24, UBTF - upstream binding transcription factor, rna polymera…
GO:0009892	negative regulation of metabolic process	8.47e-05	0.0307	2.09	17580	2880	79	27	[RCOR3 - rest corepressor 3, TRIM24 - tripartite motif containing 24, KLF12 - kruppel-like factor 12, RYBP - ring1 and yy1 binding protein, XPO1 - exportin 1 (crm1 homolog, yeast), MDM2 - mdm2 oncogene, e3 ubiquitin protein ligase, SET - set nuclear oncogene, SIX4 - six homeobox 4, SMPD1 - sphingomyelin phosphodiesterase 1, acid lysosomal, SP3 - sp3 transcription factor, ID2 - inhibitor of dna bi…
GO:0042981	regulation of apoptotic process	8.95e-05	0.031	2.79	17580	1357	79	17	[PNMA2 - paraneoplastic ma antigen 2, SKIL - ski-like oncogene, TRIM24 - tripartite motif containing 24, PHLDA3 - pleckstrin homology-like domain, family a, member 3, FEM1B - fem-1 homolog b (c. elegans), RYBP - ring1 and yy1 binding protein, CDKN1A - cyclin-dependent kinase inhibitor 1a (p21, cip1), MDM2 - mdm2 oncogene, e3 ubiquitin protein ligase, MIR17HG - mir-17-92 cluster host gene (non-pro…
GO:0032446	protein modification by small protein conjugation	9.15e-05	0.031	3.98	17580	615	79	11	[BMI1 - bmi1 polycomb ring finger oncogene, HLTF - helicase-like transcription factor, USP22 - ubiquitin specific peptidase 22, TRIM24 - tripartite motif containing 24, FEM1B - fem-1 homolog b (c. elegans), RYBP - ring1 and yy1 binding protein, CUL7 - cullin 7, NPEPPS - aminopeptidase puromycin sensitive, RNF138 - ring finger protein 138, e3 ubiquitin protein ligase, FBXO11 - f-box protein 11, MD…
GO:0036211	protein modification process	9.64e-05	0.0312	2.12	17580	2735	79	26	[AKT3 - v-akt murine thymoma viral oncogene homolog 3, GFPT1 - glutamine--fructose-6-phosphate transaminase 1, USP12 - ubiquitin specific peptidase 12, USP32 - ubiquitin specific peptidase 32, TRIM24 - tripartite motif containing 24, RYBP - ring1 and yy1 binding protein, CDC25B - cell division cycle 25b, NPEPPS - aminopeptidase puromycin sensitive, RNF138 - ring finger protein 138, e3 ubiquitin p…
GO:0031326	regulation of cellular biosynthetic process	8.85e-05	0.0313	1.9	17580	3754	79	32	[RCOR3 - rest corepressor 3, TRIM24 - tripartite motif containing 24, KLF12 - kruppel-like factor 12, RYBP - ring1 and yy1 binding protein, XPO1 - exportin 1 (crm1 homolog, yeast), MDM2 - mdm2 oncogene, e3 ubiquitin protein ligase, SET - set nuclear oncogene, SIX4 - six homeobox 4, USP22 - ubiquitin specific peptidase 22, FSTL1 - follistatin-like 1, ID2 - inhibitor of dna binding 2, dominant nega…
GO:0043067	regulation of programmed cell death	9.97e-05	0.0316	2.76	17580	1369	79	17	[PNMA2 - paraneoplastic ma antigen 2, SKIL - ski-like oncogene, TRIM24 - tripartite motif containing 24, PHLDA3 - pleckstrin homology-like domain, family a, member 3, FEM1B - fem-1 homolog b (c. elegans), RYBP - ring1 and yy1 binding protein, CDKN1A - cyclin-dependent kinase inhibitor 1a (p21, cip1), MDM2 - mdm2 oncogene, e3 ubiquitin protein ligase, MIR17HG - mir-17-92 cluster host gene (non-pro…
GO:0006464	cellular protein modification process	9.64e-05	0.0319	2.12	17580	2735	79	26	[AKT3 - v-akt murine thymoma viral oncogene homolog 3, GFPT1 - glutamine--fructose-6-phosphate transaminase 1, USP12 - ubiquitin specific peptidase 12, USP32 - ubiquitin specific peptidase 32, TRIM24 - tripartite motif containing 24, RYBP - ring1 and yy1 binding protein, CDC25B - cell division cycle 25b, NPEPPS - aminopeptidase puromycin sensitive, RNF138 - ring finger protein 138, e3 ubiquitin p…
GO:0019219	regulation of nucleobase-containing compound metabolic process	0.000103	0.0319	1.91	17580	3603	79	31	[RCOR3 - rest corepressor 3, TRIM24 - tripartite motif containing 24, KLF12 - kruppel-like factor 12, RYBP - ring1 and yy1 binding protein, XPO1 - exportin 1 (crm1 homolog, yeast), MDM2 - mdm2 oncogene, e3 ubiquitin protein ligase, SET - set nuclear oncogene, SIX4 - six homeobox 4, USP22 - ubiquitin specific peptidase 22, FSTL1 - follistatin-like 1, ID2 - inhibitor of dna binding 2, dominant nega…
GO:0045893	positive regulation of transcription, DNA-templated	0.000123	0.0375	2.72	17580	1393	79	17	[ID2 - inhibitor of dna binding 2, dominant negative helix-loop-helix protein, SP3 - sp3 transcription factor, SP1 - sp1 transcription factor, HLTF - helicase-like transcription factor, TBL1XR1 - transducin (beta)-like 1 x-linked receptor 1, HEY1 - hairy/enhancer-of-split related with yrpw motif 1, TRIM24 - tripartite motif containing 24, UBTF - upstream binding transcription factor, rna polymera…
GO:0051254	positive regulation of RNA metabolic process	0.000134	0.04	2.59	17580	1544	79	18	[ID2 - inhibitor of dna binding 2, dominant negative helix-loop-helix protein, SP3 - sp3 transcription factor, SP1 - sp1 transcription factor, HLTF - helicase-like transcription factor, TBL1XR1 - transducin (beta)-like 1 x-linked receptor 1, TRIM24 - tripartite motif containing 24, HEY1 - hairy/enhancer-of-split related with yrpw motif 1, UBTF - upstream binding transcription factor, rna polymera…
GO:0010557	positive regulation of macromolecule biosynthetic process	0.000141	0.0411	2.49	17580	1695	79	19	[ID2 - inhibitor of dna binding 2, dominant negative helix-loop-helix protein, SP3 - sp3 transcription factor, SP1 - sp1 transcription factor, HLTF - helicase-like transcription factor, TBL1XR1 - transducin (beta)-like 1 x-linked receptor 1, TRIM24 - tripartite motif containing 24, HEY1 - hairy/enhancer-of-split related with yrpw motif 1, UBTF - upstream binding transcription factor, rna polymera…
GO:0044267	cellular protein metabolic process	0.000182	0.0503	2	17580	3010	79	27	[AKT3 - v-akt murine thymoma viral oncogene homolog 3, GFPT1 - glutamine--fructose-6-phosphate transaminase 1, USP12 - ubiquitin specific peptidase 12, USP32 - ubiquitin specific peptidase 32, TRIM24 - tripartite motif containing 24, RYBP - ring1 and yy1 binding protein, CDC25B - cell division cycle 25b, NPEPPS - aminopeptidase puromycin sensitive, RNF138 - ring finger protein 138, e3 ubiquitin p…
GO:0050794	regulation of cellular process	0.000176	0.0505	1.37	17580	9591	79	59	[DNAJB2 - dnaj (hsp40) homolog, subfamily b, member 2, AKT3 - v-akt murine thymoma viral oncogene homolog 3, GFPT1 - glutamine--fructose-6-phosphate transaminase 1, RCOR3 - rest corepressor 3, TRIM24 - tripartite motif containing 24, PHLDA3 - pleckstrin homology-like domain, family a, member 3, KLF12 - kruppel-like factor 12, RYBP - ring1 and yy1 binding protein, XPO1 - exportin 1 (crm1 homolog, …
GO:0006511	ubiquitin-dependent protein catabolic process	0.00018	0.0509	4.46	17580	449	79	9	[DNAJB2 - dnaj (hsp40) homolog, subfamily b, member 2, USP12 - ubiquitin specific peptidase 12, USP22 - ubiquitin specific peptidase 22, TBL1XR1 - transducin (beta)-like 1 x-linked receptor 1, USP32 - ubiquitin specific peptidase 32, USP34 - ubiquitin specific peptidase 34, CUL7 - cullin 7, FBXO11 - f-box protein 11, MDM2 - mdm2 oncogene, e3 ubiquitin protein ligase]
GO:0019941	modification-dependent protein catabolic process	0.000193	0.0524	4.42	17580	453	79	9	[DNAJB2 - dnaj (hsp40) homolog, subfamily b, member 2, USP12 - ubiquitin specific peptidase 12, USP22 - ubiquitin specific peptidase 22, TBL1XR1 - transducin (beta)-like 1 x-linked receptor 1, USP32 - ubiquitin specific peptidase 32, USP34 - ubiquitin specific peptidase 34, CUL7 - cullin 7, FBXO11 - f-box protein 11, MDM2 - mdm2 oncogene, e3 ubiquitin protein ligase]
GO:0043353	enucleate erythrocyte differentiation	0.000198	0.0528	89.01	17580	5	79	2	[ID2 - inhibitor of dna binding 2, dominant negative helix-loop-helix protein, SP3 - sp3 transcription factor]
GO:0051726	regulation of cell cycle	0.000204	0.0536	2.99	17580	1043	79	14	[ID2 - inhibitor of dna binding 2, dominant negative helix-loop-helix protein, SKIL - ski-like oncogene, FEM1B - fem-1 homolog b (c. elegans), RYBP - ring1 and yy1 binding protein, CDKN1A - cyclin-dependent kinase inhibitor 1a (p21, cip1), XPO1 - exportin 1 (crm1 homolog, yeast), CDC25B - cell division cycle 25b, MDM2 - mdm2 oncogene, e3 ubiquitin protein ligase, BMI1 - bmi1 polycomb ring finger …
GO:0043632	modification-dependent macromolecule catabolic process	0.000227	0.0585	4.33	17580	463	79	9	[DNAJB2 - dnaj (hsp40) homolog, subfamily b, member 2, USP12 - ubiquitin specific peptidase 12, USP22 - ubiquitin specific peptidase 22, TBL1XR1 - transducin (beta)-like 1 x-linked receptor 1, USP32 - ubiquitin specific peptidase 32, USP34 - ubiquitin specific peptidase 34, CUL7 - cullin 7, FBXO11 - f-box protein 11, MDM2 - mdm2 oncogene, e3 ubiquitin protein ligase]
GO:0044766	multi-organism transport	0.000236	0.059	24.73	17580	27	79	3	[KPNB1 - karyopherin (importin) beta 1, XPO1 - exportin 1 (crm1 homolog, yeast), EPS15 - epidermal growth factor receptor pathway substrate 15]
GO:1902579	multi-organism localization	0.000236	0.06	24.73	17580	27	79	3	[KPNB1 - karyopherin (importin) beta 1, XPO1 - exportin 1 (crm1 homolog, yeast), EPS15 - epidermal growth factor receptor pathway substrate 15]
GO:0010941	regulation of cell death	0.000253	0.0622	2.56	17580	1479	79	17	[PNMA2 - paraneoplastic ma antigen 2, SKIL - ski-like oncogene, TRIM24 - tripartite motif containing 24, PHLDA3 - pleckstrin homology-like domain, family a, member 3, FEM1B - fem-1 homolog b (c. elegans), RYBP - ring1 and yy1 binding protein, CDKN1A - cyclin-dependent kinase inhibitor 1a (p21, cip1), MDM2 - mdm2 oncogene, e3 ubiquitin protein ligase, MIR17HG - mir-17-92 cluster host gene (non-pro…
GO:0031328	positive regulation of cellular biosynthetic process	0.000271	0.0656	2.37	17580	1783	79	19	[ID2 - inhibitor of dna binding 2, dominant negative helix-loop-helix protein, SP3 - sp3 transcription factor, SP1 - sp1 transcription factor, HLTF - helicase-like transcription factor, TBL1XR1 - transducin (beta)-like 1 x-linked receptor 1, TRIM24 - tripartite motif containing 24, HEY1 - hairy/enhancer-of-split related with yrpw motif 1, UBTF - upstream binding transcription factor, rna polymera…
GO:0043412	macromolecule modification	0.000289	0.0687	1.98	17580	2922	79	26	[AKT3 - v-akt murine thymoma viral oncogene homolog 3, GFPT1 - glutamine--fructose-6-phosphate transaminase 1, USP12 - ubiquitin specific peptidase 12, USP32 - ubiquitin specific peptidase 32, TRIM24 - tripartite motif containing 24, RYBP - ring1 and yy1 binding protein, CDC25B - cell division cycle 25b, NPEPPS - aminopeptidase puromycin sensitive, RNF138 - ring finger protein 138, e3 ubiquitin p…
GO:0019538	protein metabolic process	0.000308	0.0721	1.84	17580	3636	79	30	[AKT3 - v-akt murine thymoma viral oncogene homolog 3, DNAJB2 - dnaj (hsp40) homolog, subfamily b, member 2, ADAMTS3 - adam metallopeptidase with thrombospondin type 1 motif, 3, USP12 - ubiquitin specific peptidase 12, GFPT1 - glutamine--fructose-6-phosphate transaminase 1, USP32 - ubiquitin specific peptidase 32, TRIM24 - tripartite motif containing 24, RYBP - ring1 and yy1 binding protein, CDC2…
GO:0009891	positive regulation of biosynthetic process	0.000334	0.0769	2.33	17580	1812	79	19	[ID2 - inhibitor of dna binding 2, dominant negative helix-loop-helix protein, SP3 - sp3 transcription factor, SP1 - sp1 transcription factor, HLTF - helicase-like transcription factor, TBL1XR1 - transducin (beta)-like 1 x-linked receptor 1, TRIM24 - tripartite motif containing 24, HEY1 - hairy/enhancer-of-split related with yrpw motif 1, UBTF - upstream binding transcription factor, rna polymera…
GO:0010468	regulation of gene expression	0.000449	0.102	1.72	17580	4268	79	33	[GFPT1 - glutamine--fructose-6-phosphate transaminase 1, RCOR3 - rest corepressor 3, TRIM24 - tripartite motif containing 24, KLF12 - kruppel-like factor 12, RYBP - ring1 and yy1 binding protein, XPO1 - exportin 1 (crm1 homolog, yeast), MDM2 - mdm2 oncogene, e3 ubiquitin protein ligase, SET - set nuclear oncogene, SIX4 - six homeobox 4, USP22 - ubiquitin specific peptidase 22, FSTL1 - follistatin…
GO:0051603	proteolysis involved in cellular protein catabolic process	0.000473	0.104	3.91	17580	512	79	9	[DNAJB2 - dnaj (hsp40) homolog, subfamily b, member 2, USP12 - ubiquitin specific peptidase 12, USP22 - ubiquitin specific peptidase 22, TBL1XR1 - transducin (beta)-like 1 x-linked receptor 1, USP32 - ubiquitin specific peptidase 32, USP34 - ubiquitin specific peptidase 34, CUL7 - cullin 7, FBXO11 - f-box protein 11, MDM2 - mdm2 oncogene, e3 ubiquitin protein ligase]
GO:0045935	positive regulation of nucleobase-containing compound metabolic process	0.00048	0.104	2.34	17580	1712	79	18	[ID2 - inhibitor of dna binding 2, dominant negative helix-loop-helix protein, SP3 - sp3 transcription factor, SP1 - sp1 transcription factor, HLTF - helicase-like transcription factor, TBL1XR1 - transducin (beta)-like 1 x-linked receptor 1, TRIM24 - tripartite motif containing 24, HEY1 - hairy/enhancer-of-split related with yrpw motif 1, UBTF - upstream binding transcription factor, rna polymera…
GO:0016574	histone ubiquitination	0.000473	0.106	19.64	17580	34	79	3	[BMI1 - bmi1 polycomb ring finger oncogene, USP22 - ubiquitin specific peptidase 22, RYBP - ring1 and yy1 binding protein]
GO:1903047	mitotic cell cycle process	0.000632	0.135	3.76	17580	533	79	9	[ID2 - inhibitor of dna binding 2, dominant negative helix-loop-helix protein, UNC119 - unc-119 homolog (c. elegans), CUL7 - cullin 7, CDKN1A - cyclin-dependent kinase inhibitor 1a (p21, cip1), ITGB1 - integrin, beta 1 (fibronectin receptor, beta polypeptide, antigen cd29 includes mdf2, msk12), KPNB1 - karyopherin (importin) beta 1, CDC25B - cell division cycle 25b, KLF11 - kruppel-like factor 11…
GO:0071704	organic substance metabolic process	0.000651	0.136	1.45	17580	7196	79	47	[AKT3 - v-akt murine thymoma viral oncogene homolog 3, ADAMTS3 - adam metallopeptidase with thrombospondin type 1 motif, 3, TEP1 - telomerase-associated protein 1, DNAJB2 - dnaj (hsp40) homolog, subfamily b, member 2, USP12 - ubiquitin specific peptidase 12, GFPT1 - glutamine--fructose-6-phosphate transaminase 1, TRIM24 - tripartite motif containing 24, USP32 - ubiquitin specific peptidase 32, RY…
GO:0048519	negative regulation of biological process	0.000646	0.137	1.63	17580	4928	79	36	[AKT3 - v-akt murine thymoma viral oncogene homolog 3, DNAJB2 - dnaj (hsp40) homolog, subfamily b, member 2, RCOR3 - rest corepressor 3, TRIM24 - tripartite motif containing 24, PHLDA3 - pleckstrin homology-like domain, family a, member 3, KLF12 - kruppel-like factor 12, RYBP - ring1 and yy1 binding protein, XPO1 - exportin 1 (crm1 homolog, yeast), MDM2 - mdm2 oncogene, e3 ubiquitin protein ligas…
GO:0060442	branching involved in prostate gland morphogenesis	0.000703	0.145	49.45	17580	9	79	2	[FEM1B - fem-1 homolog b (c. elegans), HOXD13 - homeobox d13]
GO:0016570	histone modification	0.000715	0.145	4.71	17580	331	79	7	[BMI1 - bmi1 polycomb ring finger oncogene, SETD8 - set domain containing (lysine methyltransferase) 8, PHF17 - phd finger protein 17, USP22 - ubiquitin specific peptidase 22, TBL1XR1 - transducin (beta)-like 1 x-linked receptor 1, MSL1 - male-specific lethal 1 homolog (drosophila), RYBP - ring1 and yy1 binding protein]
GO:0010564	regulation of cell cycle process	0.00075	0.148	3.36	17580	663	79	10	[ID2 - inhibitor of dna binding 2, dominant negative helix-loop-helix protein, BMI1 - bmi1 polycomb ring finger oncogene, PHF17 - phd finger protein 17, CSNK2A2 - casein kinase 2, alpha prime polypeptide, RYBP - ring1 and yy1 binding protein, CUL7 - cullin 7, CDKN1A - cyclin-dependent kinase inhibitor 1a (p21, cip1), XPO1 - exportin 1 (crm1 homolog, yeast), CDC25B - cell division cycle 25b, MDM2 …
GO:0010628	positive regulation of gene expression	0.000749	0.15	2.25	17580	1777	79	18	[ID2 - inhibitor of dna binding 2, dominant negative helix-loop-helix protein, SP3 - sp3 transcription factor, SP1 - sp1 transcription factor, HLTF - helicase-like transcription factor, TBL1XR1 - transducin (beta)-like 1 x-linked receptor 1, HEY1 - hairy/enhancer-of-split related with yrpw motif 1, TRIM24 - tripartite motif containing 24, UBTF - upstream binding transcription factor, rna polymera…
GO:0042127	regulation of cell proliferation	0.000768	0.15	2.41	17580	1478	79	16	[ID2 - inhibitor of dna binding 2, dominant negative helix-loop-helix protein, AKT3 - v-akt murine thymoma viral oncogene homolog 3, DNAJB2 - dnaj (hsp40) homolog, subfamily b, member 2, SP1 - sp1 transcription factor, INPPL1 - inositol polyphosphate phosphatase-like 1, TRIM24 - tripartite motif containing 24, CDKN1A - cyclin-dependent kinase inhibitor 1a (p21, cip1), HOXD13 - homeobox d13, CDC25…
GO:0006807	nitrogen compound metabolic process	0.000838	0.162	1.49	17580	6413	79	43	[AKT3 - v-akt murine thymoma viral oncogene homolog 3, DNAJB2 - dnaj (hsp40) homolog, subfamily b, member 2, TEP1 - telomerase-associated protein 1, ADAMTS3 - adam metallopeptidase with thrombospondin type 1 motif, 3, USP12 - ubiquitin specific peptidase 12, GFPT1 - glutamine--fructose-6-phosphate transaminase 1, USP32 - ubiquitin specific peptidase 32, TRIM24 - tripartite motif containing 24, RY…
GO:0065007	biological regulation	0.000874	0.164	1.27	17580	11036	79	63	[DNAJB2 - dnaj (hsp40) homolog, subfamily b, member 2, AKT3 - v-akt murine thymoma viral oncogene homolog 3, GFPT1 - glutamine--fructose-6-phosphate transaminase 1, RCOR3 - rest corepressor 3, TRIM24 - tripartite motif containing 24, PHLDA3 - pleckstrin homology-like domain, family a, member 3, KLF12 - kruppel-like factor 12, RYBP - ring1 and yy1 binding protein, XPO1 - exportin 1 (crm1 homolog, …
GO:0016569	covalent chromatin modification	0.000866	0.165	4.55	17580	342	79	7	[BMI1 - bmi1 polycomb ring finger oncogene, SETD8 - set domain containing (lysine methyltransferase) 8, PHF17 - phd finger protein 17, USP22 - ubiquitin specific peptidase 22, TBL1XR1 - transducin (beta)-like 1 x-linked receptor 1, MSL1 - male-specific lethal 1 homolog (drosophila), RYBP - ring1 and yy1 binding protein]
GO:0044238	primary metabolic process	0.000892	0.166	1.46	17580	6853	79	45	[AKT3 - v-akt murine thymoma viral oncogene homolog 3, ADAMTS3 - adam metallopeptidase with thrombospondin type 1 motif, 3, DNAJB2 - dnaj (hsp40) homolog, subfamily b, member 2, TEP1 - telomerase-associated protein 1, USP12 - ubiquitin specific peptidase 12, GFPT1 - glutamine--fructose-6-phosphate transaminase 1, USP32 - ubiquitin specific peptidase 32, TRIM24 - tripartite motif containing 24, RY…
GO:0032502	developmental process	0.000979	0.18	1.65	17580	4448	79	33	[AKT3 - v-akt murine thymoma viral oncogene homolog 3, PHLDA3 - pleckstrin homology-like domain, family a, member 3, RYBP - ring1 and yy1 binding protein, CDC25B - cell division cycle 25b, MDM2 - mdm2 oncogene, e3 ubiquitin protein ligase, CYFIP2 - cytoplasmic fmr1 interacting protein 2, SIX4 - six homeobox 4, USP22 - ubiquitin specific peptidase 22, ITGB1 - integrin, beta 1 (fibronectin receptor…

## Sheet: REVIGO_common downreg
term_ID	description	frequency	plot_X	plot_Y	plot_size	log10 p-value	uniqueness	dispensability	representative	eliminated
GO:1903507	negative regulation of nucleic acid-templated transcription	0.00609	null	null	4.893	-7.2487	0.348	0.99	45892	1
GO:1902679	negative regulation of RNA biosynthetic process	0.00612	null	null	4.895	-7.2487	0.348	0.986	45892	1
GO:0048522	positive regulation of cellular process	0.01585	-4.916	6.275	5.308	-7.1805	0.447	0	48522	0
GO:0045892	negative regulation of transcription, DNA-templated	0.00592	-2.389	6.053	4.881	-6.8125	0.349	0.292	45892	0
GO:0051253	negative regulation of RNA metabolic process	0.00626	null	null	4.905	-6.7747	0.353	0.965	45892	1
GO:0010558	negative regulation of macromolecule biosynthetic process	0.00739	null	null	4.977	-6.4908	0.353	0.98	45892	1
GO:2000113	negative regulation of cellular macromolecule biosynthetic process	0.00715	null	null	4.963	-6.2048	0.348	0.968	45892	1
GO:0031327	negative regulation of cellular biosynthetic process	0.00768	null	null	4.993	-6.1791	0.368	0.987	45892	1
GO:0045934	negative regulation of nucleobase-containing compound metabolic process	0.00702	null	null	4.954	-6.1035	0.37	0.952	45892	1
GO:0009890	negative regulation of biosynthetic process	0.00772	null	null	4.996	-6.064	0.389	0.864	45892	1
GO:0019222	regulation of metabolic process	0.11942	-4.965	4.984	6.185	-5.9066	0.475	0.62	19222	0
GO:0000122	negative regulation of transcription from RNA polymerase II promoter	0.00199	null	null	4.408	-5.7986	0.403	0.894	45892	1
GO:0048518	positive regulation of biological process	0.01744	-5.666	5.26	5.35	-5.699	0.588	0.323	48518	0
GO:0060255	regulation of macromolecule metabolic process	0.11716	-1.776	5.421	6.177	-5.5607	0.315	0.575	60255	0
GO:0044260	cellular macromolecule metabolic process	0.34276	2.431	6.545	6.643	-5.5467	0.718	0.191	44260	0
GO:0080090	regulation of primary metabolic process	0.11675	null	null	6.175	-5.5214	0.343	0.872	60255	1
GO:0051172	negative regulation of nitrogen compound metabolic process	0.00792	null	null	5.007	-5.4012	0.388	0.89	45892	1
GO:0031325	positive regulation of cellular metabolic process	0.01004	null	null	5.11	-5.2924	0.377	0.91	48522	1
GO:0006357	regulation of transcription from RNA polymerase II promoter	0.01273	-2.124	5.605	5.213	-4.9706	0.428	0.439	6357	0
GO:0031324	negative regulation of cellular metabolic process	0.01165	null	null	5.174	-4.8729	0.36	0.93	45892	1
GO:0031323	regulation of cellular metabolic process	0.11662	null	null	6.175	-4.7932	0.34	0.872	60255	1
GO:0010629	negative regulation of gene expression	0.00784	null	null	5.002	-4.7825	0.361	0.892	45892	1
GO:0010604	positive regulation of macromolecule metabolic process	0.00988	null	null	5.103	-4.7471	0.36	0.979	48522	1
GO:1903506	regulation of nucleic acid-templated transcription	0.09965	null	null	6.107	-4.7471	0.3	0.899	60255	1
GO:2001141	regulation of RNA biosynthetic process	0.09969	null	null	6.107	-4.7352	0.3	0.896	60255	1
GO:0048523	negative regulation of cellular process	0.0183	null	null	5.371	-4.6968	0.427	0.867	45892	1
GO:0070647	protein modification by small protein conjugation or removal	0.00821	4.576	5.518	5.023	-4.6946	0.738	0.036	70647	0
GO:0010605	negative regulation of macromolecule metabolic process	0.01169	null	null	5.176	-4.6799	0.343	0.97	45892	1
GO:0051252	regulation of RNA metabolic process	0.10029	null	null	6.109	-4.6073	0.305	0.886	60255	1
GO:0009893	positive regulation of metabolic process	0.01048	null	null	5.129	-4.5498	0.406	0.914	48522	1
GO:0051171	regulation of nitrogen compound metabolic process	0.10926	null	null	6.147	-4.5258	0.36	0.859	60255	1
GO:0043170	macromolecule metabolic process	0.39491	5.113	0.65	6.705	-4.4401	0.865	0.224	43170	0
GO:0006355	regulation of transcription, DNA-templated	0.09917	null	null	6.105	-4.4179	0.3	0.84	60255	1
GO:0010556	regulation of macromolecule biosynthetic process	0.10749	null	null	6.14	-4.3665	0.311	0.887	60255	1
GO:0016567	protein ubiquitination	0.00523	4.869	5.081	4.827	-4.3478	0.73	0.47	16567	0
GO:0009889	regulation of biosynthetic process	0.10834	null	null	6.143	-4.3152	0.361	0.857	60255	1
GO:0046794	transport of virus	0.0001	0.936	-4.551	3.117	-4.2457	0.912	0.024	46794	0
GO:2000112	regulation of cellular macromolecule biosynthetic process	0.10683	null	null	6.137	-4.2	0.302	0.875	60255	1
GO:0051173	positive regulation of nitrogen compound metabolic process	0.00685	null	null	4.944	-4.1898	0.404	0.941	48522	1
GO:1903508	positive regulation of nucleic acid-templated transcription	0.00519	null	null	4.823	-4.1537	0.367	0.994	48522	1
GO:1902680	positive regulation of RNA biosynthetic process	0.00521	null	null	4.825	-4.15	0.367	0.989	48522	1
GO:0009892	negative regulation of metabolic process	0.0126	null	null	5.209	-4.0721	0.388	0.918	45892	1
GO:0031326	regulation of cellular biosynthetic process	0.10816	null	null	6.142	-4.0531	0.335	0.89	60255	1
GO:0042981	regulation of apoptotic process	0.00313	-4.785	3.564	4.604	-4.0482	0.605	0.273	42981	0
GO:0032446	protein modification by small protein conjugation	0.00607	null	null	4.891	-4.0386	0.728	0.92	16567	1
GO:0006464	cellular protein modification process	0.07726	3.775	5.36	5.996	-4.0159	0.666	0.642	6464	0
GO:0036211	protein modification process	0.07726	null	null	5.996	-4.0159	0.712	0.819	6464	1
GO:0043067	regulation of programmed cell death	0.00322	null	null	4.616	-4.0013	0.605	0.983	42981	1
GO:0019219	regulation of nucleobase-containing compound metabolic process	0.10258	null	null	6.119	-3.9872	0.336	0.86	60255	1
GO:0045893	positive regulation of transcription, DNA-templated	0.00519	null	null	4.823	-3.9101	0.367	0.915	48522	1
GO:0051254	positive regulation of RNA metabolic process	0.00535	null	null	4.837	-3.8729	0.371	0.969	48522	1
GO:0010557	positive regulation of macromolecule biosynthetic process	0.00633	null	null	4.909	-3.8508	0.372	0.962	48522	1
GO:0050794	regulation of cellular process	0.1884	-4.68	5.175	6.383	-3.7545	0.439	0.698	50794	0
GO:0006511	ubiquitin-dependent protein catabolic process	0.00584	4.299	4.099	4.874	-3.7447	0.728	0.335	6511	0
GO:0044267	cellular protein metabolic process	0.14293	3.327	5.514	6.263	-3.7399	0.683	0.408	44267	0
GO:0019941	modification-dependent protein catabolic process	0.00612	null	null	4.895	-3.7144	0.727	0.985	6511	1
GO:0043353	enucleate erythrocyte differentiation	2e-05	-5.89	0.835	2.326	-3.7033	0.748	0.166	43353	0
GO:0051726	regulation of cell cycle	0.00547	-5.454	4.144	4.846	-3.6904	0.595	0.29	51726	0
GO:0043632	modification-dependent macromolecule catabolic process	0.00627	null	null	4.905	-3.644	0.766	0.844	6511	1
GO:0044766	multi-organism transport	0.00011	null	null	3.145	-3.6271	0.939	0.996	46794	1
GO:1902579	multi-organism localization	0.00011	0.459	-4.641	3.145	-3.6271	0.95	0.53	1902579	0
GO:0010941	regulation of cell death	0.00344	null	null	4.645	-3.5969	0.603	0.937	42981	1
GO:0031328	positive regulation of cellular biosynthetic process	0.0067	null	null	4.934	-3.567	0.387	0.986	48522	1
GO:0043412	macromolecule modification	0.09785	2.279	8.218	6.099	-3.5391	0.79	0.331	43412	0
GO:0019538	protein metabolic process	0.18489	2.678	7.356	6.375	-3.5114	0.765	0.408	19538	0
GO:0009891	positive regulation of biosynthetic process	0.00674	null	null	4.937	-3.4763	0.403	0.94	48522	1
GO:0010468	regulation of gene expression	0.10815	null	null	6.142	-3.3478	0.319	0.857	60255	1
GO:0051603	proteolysis involved in cellular protein catabolic process	0.00759	null	null	4.988	-3.3251	0.723	0.963	6511	1
GO:0016574	histone ubiquitination	0.00017	null	null	3.348	-3.3251	0.771	0.764	16570	1
GO:0045935	positive regulation of nucleobase-containing compound metabolic process	0.006	null	null	4.886	-3.3188	0.388	0.954	48522	1
GO:1903047	mitotic cell cycle process	0.00514	null	null	4.819	-3.1993	0.887	0.744	51726	1
GO:0048519	negative regulation of biological process	0.01984	-5.306	5.855	5.406	-3.1898	0.583	0.332	48519	0
GO:0071704	organic substance metabolic process	0.58357	-2.424	-4.24	6.874	-3.1864	0.933	0	71704	0
GO:0060442	branching involved in prostate gland morphogenesis	2e-05	-6.355	-2.027	2.494	-3.153	0.957	0.445	60442	0
GO:0016570	histone modification	0.00373	5.046	4.537	4.68	-3.1457	0.735	0.455	16570	0
GO:0010628	positive regulation of gene expression	0.00653	null	null	4.923	-3.1255	0.379	0.936	48522	1
GO:0010564	regulation of cell cycle process	0.00312	null	null	4.603	-3.1249	0.612	0.816	51726	1
GO:0042127	regulation of cell proliferation	0.00313	-6.191	4.023	4.603	-3.1146	0.635	0.273	42127	0
GO:0006807	nitrogen compound metabolic process	0.38744	-4.491	-3.814	6.696	-3.0768	0.935	0.094	6807	0
GO:0016569	covalent chromatin modification	0.00424	null	null	4.736	-3.0625	0.773	0.9	16570	1
GO:0065007	biological regulation	0.20498	0.242	-2.36	6.42	-3.0585	0.981	0	65007	0
GO:0044238	primary metabolic process	0.53743	3.538	-3.245	6.839	-3.0496	0.933	0.12	44238	0
GO:0032502	developmental process	0.02812	5.519	-2.093	5.557	-3.0092	0.976	0	32502	0

## Sheet: Upregulated targets
hySp5 direct upregulated genes		hySp5-zfSp5 common direct upregulated genes		zfSp5 direct upregulated genes
ENSEMBL GENE ID	COMMON GENE NAME	ENSEMBL GENE ID	COMMON GENE NAME	ENSEMBL GENE ID	COMMON GENE NAME
ENSG00000115694	STK25	ENSG00000174469	CNTNAP2	ENSG00000160752	FDPS
ENSG00000186591	UBE2H	ENSG00000121104	FAM117A	ENSG00000128578	STRIP2
ENSG00000140600	SH3GL3	ENSG00000137171	KLC4	ENSG00000100297	MCM5
ENSG00000176371	ZSCAN2	ENSG00000104904	OAZ1	ENSG00000189410	SH2D5
ENSG00000012061	ERCC1	ENSG00000186834	HEXIM1	ENSG00000116016	EPAS1
ENSG00000006459	KDM7A			ENSG00000115414	FN1
ENSG00000079313	REXO1			ENSG00000160214	RRP1
ENSG00000243701	DUBR			ENSG00000254858	MPV17L2
ENSG00000116863	ADPRHL2			ENSG00000160963	COL26A1
ENSG00000092020	PPP2R3C			ENSG00000104267	CA2
ENSG00000068745	IP6K2			ENSG00000143032	BARHL2
ENSG00000158636	EMSY			ENSG00000166508	MCM7
ENSG00000185236	RAB11B			ENSG00000135148	TRAFD1
ENSG00000177917	ARL6IP6			ENSG00000123836	PFKFB2
ENSG00000076351	SLC46A1			ENSG00000105647	PIK3R2
ENSG00000166348	USP54			ENSG00000117395	EBNA1BP2
ENSG00000141562	NARF			ENSG00000173157	ADAMTS20
ENSG00000135338	LCA5			ENSG00000161016	RPL8
ENSG00000174943	KCTD13			ENSG00000102996	MMP15
ENSG00000113742	CPEB4			ENSG00000042493	CAPG
ENSG00000173801	JUP			ENSG00000007968	E2F2
ENSG00000112425	EPM2A			ENSG00000132016	C19orf57
ENSG00000111678	C12orf57			ENSG00000105640	RPL18A
				ENSG00000116133	DHCR24
				ENSG00000073111	MCM2
				ENSG00000125740	FOSB
				ENSG00000100234	TIMP3
				ENSG00000151498	ACAD8
				ENSG00000108773	KAT2A
				ENSG00000148308	GTF3C5
				ENSG00000143858	SYT2
				ENSG00000262246	CORO7
				ENSG00000169718	DUS1L
				ENSG00000129244	ATP1B2
				ENSG00000166165	CKB
				ENSG00000152137	HSPB8
				ENSG00000108828	VAT1
				ENSG00000188486	H2AFX
				ENSG00000052749	RRP12
				ENSG00000188878	FBF1
				ENSG00000132646	PCNA
				ENSG00000141456	PELP1
				ENSG00000105281	SLC1A5
				ENSG00000100292	HMOX1
				ENSG00000197989	SNHG12
				ENSG00000165684	SNAPC4
				ENSG00000075618	FSCN1
				ENSG00000125835	SNRPB
				ENSG00000105607	GCDH
				ENSG00000185924	RTN4RL1
				ENSG00000175756	AURKAIP1
				ENSG00000169919	GUSB
				ENSG00000168993	CPLX1
				ENSG00000197748	CFAP43
				ENSG00000188229	TUBB4B
				ENSG00000105576	TNPO2
				ENSG00000135912	TTLL4
				ENSG00000137285	TUBB2B
				ENSG00000135473	PAN2
				ENSG00000173110	HSPA6
				ENSG00000100316	RPL3
				ENSG00000103197	TSC2
				ENSG00000182199	SHMT2
				ENSG00000130726	TRIM28
				ENSG00000167508	MVD
				ENSG00000249115	HAUS5
				ENSG00000100151	PICK1
				ENSG00000158373	HIST1H2BD
				ENSG00000104722	NEFM
				ENSG00000093009	CDC45
				ENSG00000067064	IDI1
				ENSG00000221978	CCNL2
				ENSG00000112972	HMGCS1
				ENSG00000068078	FGFR3
				ENSG00000153162	BMP6
				ENSG00000139219	COL2A1
				ENSG00000076003	MCM6
				ENSG00000162300	ZFPL1
				ENSG00000130313	PGLS
				ENSG00000068137	PLEKHH3
				ENSG00000149929	HIRIP3
				ENSG00000167747	C19orf48
				ENSG00000104529	EEF1D
				ENSG00000164045	CDC25A
				ENSG00000101773	RBBP8
				ENSG00000167658	EEF2
				ENSG00000141499	WRAP53
				ENSG00000176974	SHMT1
				ENSG00000221968	FADS3
				ENSG00000126602	TRAP1
				ENSG00000182459	TEX19
				ENSG00000142156	COL6A1
				ENSG00000124635	HIST1H2BJ
				ENSG00000196787	HIST1H2AG
				ENSG00000197903	HIST1H2BK
				ENSG00000140986	RPL3L
				ENSG00000105669	COPE
				ENSG00000115415	STAT1
				ENSG00000143878	RHOB
				ENSG00000173805	HAP1
				ENSG00000007541	PIGQ
				ENSG00000187837	HIST1H1C
				ENSG00000180573	HIST1H2AC
				ENSG00000214655	ZSWIM8
				ENSG00000141543	EIF4A3
				ENSG00000169727	GPS1
				ENSG00000132153	DHX30
				ENSG00000204859	ZBTB48
				ENSG00000099822	HCN2
				ENSG00000161996	WDR90
				ENSG00000136830	FAM129B
				ENSG00000136270	TBRG4
				ENSG00000108107	RPL28
				ENSG00000198805	PNP
				ENSG00000182944	EWSR1
				ENSG00000162244	RPL29
				ENSG00000063322	MED29
				ENSG00000197858	GPAA1
				ENSG00000095906	NUBP2
				ENSG00000158486	DNAH3
				ENSG00000107223	EDF1
				ENSG00000011485	PPP5C
				ENSG00000100867	DHRS2
				ENSG00000138028	CGREF1
				ENSG00000106628	POLD2
				ENSG00000149328	GLB1L2
				ENSG00000198931	APRT
				ENSG00000131400	NAPSA
				ENSG00000223705	NSUN5P1
				ENSG00000215012	RTL10
				ENSG00000087074	PPP1R15A
				ENSG00000158106	RHPN1
				ENSG00000123243	ITIH5
				ENSG00000186665	C17orf58
				ENSG00000185339	TCN2
				ENSG00000171298	GAA
				ENSG00000111424	VDR

## Sheet: GOterm zfsp5 upreg targets
GO Term	Description	P-value	FDR q-value	Enrichment	N	B	n	b	Genes
GO:1901360	organic cyclic compound metabolic process	1.64e-08	0.00025	2.17	17580	3167	128	50	[PICK1 - protein interacting with prkca 1, RPL8 - ribosomal protein l8, TRIM28 - tripartite motif containing 28, EPAS1 - endothelial pas domain protein 1, SNORD88C - small nucleolar rna, c/d box 88c, EBNA1BP2 - ebna1 binding protein 2, PPP5C - protein phosphatase 5, catalytic subunit, VDR - vitamin d (1,25- dihydroxyvitamin d3) receptor, ZBTB48 - zinc finger and btb domain containing 48, PFKFB2 -…
GO:0006139	nucleobase-containing compound metabolic process	1.72e-07	0.000656	2.18	17580	2777	128	44	[MCM7 - minichromosome maintenance complex component 7, H2AFX - h2a histone family, member x, PAN2 - pan2 poly(a) specific ribonuclease subunit homolog (s. cerevisiae), SNAPC4 - small nuclear rna activating complex, polypeptide 4, 190kda, SHMT1 - serine hydroxymethyltransferase 1 (soluble), GPS1 - g protein pathway suppressor 1, TEX19 - testis expressed 19, SNRPB - small nuclear ribonucleoprotein…
GO:0046483	heterocycle metabolic process	1.01e-07	0.00077	2.16	17580	2929	128	46	[MCM7 - minichromosome maintenance complex component 7, H2AFX - h2a histone family, member x, PAN2 - pan2 poly(a) specific ribonuclease subunit homolog (s. cerevisiae), SNAPC4 - small nuclear rna activating complex, polypeptide 4, 190kda, SHMT1 - serine hydroxymethyltransferase 1 (soluble), GPS1 - g protein pathway suppressor 1, TEX19 - testis expressed 19, SNRPB - small nuclear ribonucleoprotein…
GO:0006725	cellular aromatic compound metabolic process	1.56e-07	0.000791	2.13	17580	2971	128	46	[MCM7 - minichromosome maintenance complex component 7, H2AFX - h2a histone family, member x, PAN2 - pan2 poly(a) specific ribonuclease subunit homolog (s. cerevisiae), SNAPC4 - small nuclear rna activating complex, polypeptide 4, 190kda, SHMT1 - serine hydroxymethyltransferase 1 (soluble), GPS1 - g protein pathway suppressor 1, TEX19 - testis expressed 19, SNRPB - small nuclear ribonucleoprotein…
GO:0034641	cellular nitrogen compound metabolic process	6.65e-07	0.00202	2	17580	3225	128	47	[MCM7 - minichromosome maintenance complex component 7, H2AFX - h2a histone family, member x, PAN2 - pan2 poly(a) specific ribonuclease subunit homolog (s. cerevisiae), SNAPC4 - small nuclear rna activating complex, polypeptide 4, 190kda, SHMT1 - serine hydroxymethyltransferase 1 (soluble), GPS1 - g protein pathway suppressor 1, TEX19 - testis expressed 19, SHMT2 - serine hydroxymethyltransferase…
GO:0006270	DNA replication initiation	8.94e-07	0.00227	27.47	17580	25	128	5	[MCM6 - minichromosome maintenance complex component 6, MCM5 - minichromosome maintenance complex component 5, MCM7 - minichromosome maintenance complex component 7, MCM2 - minichromosome maintenance complex component 2, CDC45 - cell division cycle 45]
GO:0090304	nucleic acid metabolic process	1.34e-06	0.00256	2.23	17580	2276	128	37	[MCM7 - minichromosome maintenance complex component 7, H2AFX - h2a histone family, member x, PAN2 - pan2 poly(a) specific ribonuclease subunit homolog (s. cerevisiae), SNAPC4 - small nuclear rna activating complex, polypeptide 4, 190kda, GPS1 - g protein pathway suppressor 1, SNRPB - small nuclear ribonucleoprotein polypeptides b and b1, TEX19 - testis expressed 19, EIF4A3 - eukaryotic translati…
GO:0071840	cellular component organization or biogenesis	1.24e-06	0.0027	1.74	17580	4644	128	59	[C22orf29 - chromosome 22 open reading frame 29, FN1 - fibronectin 1, CAPG - capping protein (actin filament), gelsolin-like, DHX30 - deah (asp-glu-ala-his) box helicase 30, PICK1 - protein interacting with prkca 1, TRIM28 - tripartite motif containing 28, EPAS1 - endothelial pas domain protein 1, HIST1H2AC - histone cluster 1, h2ac, RPL3L - ribosomal protein l3-like, EBNA1BP2 - ebna1 binding pro…
GO:1901576	organic substance biosynthetic process	2.25e-06	0.00312	2.22	17580	2227	128	36	[EEF2 - eukaryotic translation elongation factor 2, MCM7 - minichromosome maintenance complex component 7, EEF1D - eukaryotic translation elongation factor 1 delta (guanine nucleotide exchange protein), FGFR3 - fibroblast growth factor receptor 3, SNAPC4 - small nuclear rna activating complex, polypeptide 4, 190kda, SHMT1 - serine hydroxymethyltransferase 1 (soluble), SNRPB - small nuclear ribonu…
GO:0016043	cellular component organization	2.18e-06	0.00332	1.73	17580	4601	128	58	[C22orf29 - chromosome 22 open reading frame 29, FN1 - fibronectin 1, CAPG - capping protein (actin filament), gelsolin-like, DHX30 - deah (asp-glu-ala-his) box helicase 30, PICK1 - protein interacting with prkca 1, TRIM28 - tripartite motif containing 28, EPAS1 - endothelial pas domain protein 1, HIST1H2AC - histone cluster 1, h2ac, RPL3L - ribosomal protein l3-like, PPP5C - protein phosphatase …
GO:0044249	cellular biosynthetic process	2.07e-06	0.0035	2.27	17580	2122	128	35	[EEF2 - eukaryotic translation elongation factor 2, MCM7 - minichromosome maintenance complex component 7, EEF1D - eukaryotic translation elongation factor 1 delta (guanine nucleotide exchange protein), FGFR3 - fibroblast growth factor receptor 3, SNAPC4 - small nuclear rna activating complex, polypeptide 4, 190kda, SHMT1 - serine hydroxymethyltransferase 1 (soluble), SNRPB - small nuclear ribonu…
GO:0009059	macromolecule biosynthetic process	2.87e-06	0.00364	2.84	17580	1159	128	24	[VDR - vitamin d (1,25- dihydroxyvitamin d3) receptor, PCNA - proliferating cell nuclear antigen, EEF2 - eukaryotic translation elongation factor 2, MCM7 - minichromosome maintenance complex component 7, RBBP8 - retinoblastoma binding protein 8, EEF1D - eukaryotic translation elongation factor 1 delta (guanine nucleotide exchange protein), GTF3C5 - general transcription factor iiic, polypeptide 5…
GO:0009058	biosynthetic process	3.86e-06	0.00452	2.17	17580	2279	128	36	[EEF2 - eukaryotic translation elongation factor 2, MCM7 - minichromosome maintenance complex component 7, EEF1D - eukaryotic translation elongation factor 1 delta (guanine nucleotide exchange protein), FGFR3 - fibroblast growth factor receptor 3, SNAPC4 - small nuclear rna activating complex, polypeptide 4, 190kda, SHMT1 - serine hydroxymethyltransferase 1 (soluble), SNRPB - small nuclear ribonu…
GO:0000082	G1/S transition of mitotic cell cycle	4.48e-06	0.00487	10.56	17580	91	128	7	[MCM6 - minichromosome maintenance complex component 6, CDC25A - cell division cycle 25a, RBBP8 - retinoblastoma binding protein 8, MCM7 - minichromosome maintenance complex component 7, MCM5 - minichromosome maintenance complex component 5, MCM2 - minichromosome maintenance complex component 2, CDC45 - cell division cycle 45]
GO:0044843	cell cycle G1/S phase transition	4.82e-06	0.00489	10.45	17580	92	128	7	[MCM6 - minichromosome maintenance complex component 6, CDC25A - cell division cycle 25a, RBBP8 - retinoblastoma binding protein 8, MCM7 - minichromosome maintenance complex component 7, MCM5 - minichromosome maintenance complex component 5, MCM2 - minichromosome maintenance complex component 2, CDC45 - cell division cycle 45]
GO:0006695	cholesterol biosynthetic process	5.15e-06	0.0049	19.62	17580	35	128	5	[DHCR24 - 24-dehydrocholesterol reductase, HMGCS1 - 3-hydroxy-3-methylglutaryl-coa synthase 1 (soluble), FDPS - farnesyl diphosphate synthase, IDI1 - isopentenyl-diphosphate delta isomerase 1, MVD - mevalonate (diphospho) decarboxylase]
GO:1902653	secondary alcohol biosynthetic process	5.95e-06	0.00533	19.08	17580	36	128	5	[DHCR24 - 24-dehydrocholesterol reductase, HMGCS1 - 3-hydroxy-3-methylglutaryl-coa synthase 1 (soluble), FDPS - farnesyl diphosphate synthase, IDI1 - isopentenyl-diphosphate delta isomerase 1, MVD - mevalonate (diphospho) decarboxylase]
GO:0016126	sterol biosynthetic process	1.15e-05	0.00921	16.75	17580	41	128	5	[DHCR24 - 24-dehydrocholesterol reductase, HMGCS1 - 3-hydroxy-3-methylglutaryl-coa synthase 1 (soluble), FDPS - farnesyl diphosphate synthase, IDI1 - isopentenyl-diphosphate delta isomerase 1, MVD - mevalonate (diphospho) decarboxylase]
GO:0034645	cellular macromolecule biosynthetic process	1.15e-05	0.00968	2.97	17580	924	128	20	[PCNA - proliferating cell nuclear antigen, EEF2 - eukaryotic translation elongation factor 2, RBBP8 - retinoblastoma binding protein 8, MCM7 - minichromosome maintenance complex component 7, EEF1D - eukaryotic translation elongation factor 1 delta (guanine nucleotide exchange protein), GTF3C5 - general transcription factor iiic, polypeptide 5, 63kda, SNAPC4 - small nuclear rna activating complex…
GO:0009987	cellular process	1.63e-05	0.0124	1.2	17580	13160	128	115	[CDC25A - cell division cycle 25a, C22orf29 - chromosome 22 open reading frame 29, FN1 - fibronectin 1, DHX30 - deah (asp-glu-ala-his) box helicase 30, TRIM28 - tripartite motif containing 28, EPAS1 - endothelial pas domain protein 1, DNAH3 - dynein, axonemal, heavy chain 3, ITIH5 - inter-alpha-trypsin inhibitor heavy chain family, member 5, PLEKHH3 - pleckstrin homology domain containing, family…
GO:1902930	regulation of alcohol biosynthetic process	1.77e-05	0.0128	10.99	17580	75	128	6	[VDR - vitamin d (1,25- dihydroxyvitamin d3) receptor, HMGCS1 - 3-hydroxy-3-methylglutaryl-coa synthase 1 (soluble), FDPS - farnesyl diphosphate synthase, MVD - mevalonate (diphospho) decarboxylase, IDI1 - isopentenyl-diphosphate delta isomerase 1, BMP6 - bone morphogenetic protein 6]
GO:0065004	protein-DNA complex assembly	2.05e-05	0.0142	6.95	17580	158	128	8	[HIST1H2BD - histone cluster 1, h2bd, GTF3C5 - general transcription factor iiic, polypeptide 5, 63kda, H2AFX - h2a histone family, member x, MCM2 - minichromosome maintenance complex component 2, HIST1H2BJ - histone cluster 1, h2bj, CDC45 - cell division cycle 45, HIST1H1C - histone cluster 1, h1c, HIST1H2BK - histone cluster 1, h2bk]
GO:0044237	cellular metabolic process	2.55e-05	0.0169	1.46	17580	6985	128	74	[CDC25A - cell division cycle 25a, FN1 - fibronectin 1, PICK1 - protein interacting with prkca 1, TRIM28 - tripartite motif containing 28, RPL8 - ribosomal protein l8, EPAS1 - endothelial pas domain protein 1, SNORD88C - small nucleolar rna, c/d box 88c, RPL3L - ribosomal protein l3-like, ITIH5 - inter-alpha-trypsin inhibitor heavy chain family, member 5, EBNA1BP2 - ebna1 binding protein 2, PPP5C…
GO:0044772	mitotic cell cycle phase transition	2.91e-05	0.0185	5.72	17580	216	128	9	[MCM6 - minichromosome maintenance complex component 6, CDC25A - cell division cycle 25a, RBBP8 - retinoblastoma binding protein 8, MCM5 - minichromosome maintenance complex component 5, MCM7 - minichromosome maintenance complex component 7, HAUS5 - haus augmin-like complex, subunit 5, MCM2 - minichromosome maintenance complex component 2, TUBB4B - tubulin, beta 4b class ivb, CDC45 - cell divisio…
GO:0050810	regulation of steroid biosynthetic process	3.62e-05	0.0212	9.69	17580	85	128	6	[VDR - vitamin d (1,25- dihydroxyvitamin d3) receptor, HMGCS1 - 3-hydroxy-3-methylglutaryl-coa synthase 1 (soluble), FDPS - farnesyl diphosphate synthase, MVD - mevalonate (diphospho) decarboxylase, IDI1 - isopentenyl-diphosphate delta isomerase 1, BMP6 - bone morphogenetic protein 6]
GO:0071704	organic substance metabolic process	3.95e-05	0.0215	1.43	17580	7196	128	75	[CDC25A - cell division cycle 25a, FN1 - fibronectin 1, GLB1L2 - galactosidase, beta 1-like 2, PICK1 - protein interacting with prkca 1, TRIM28 - tripartite motif containing 28, RPL8 - ribosomal protein l8, EPAS1 - endothelial pas domain protein 1, SNORD88C - small nucleolar rna, c/d box 88c, RPL3L - ribosomal protein l3-like, ITIH5 - inter-alpha-trypsin inhibitor heavy chain family, member 5, EB…
GO:0051716	cellular response to stimulus	3.54e-05	0.0216	1.97	17580	2516	128	36	[CDC25A - cell division cycle 25a, EEF2 - eukaryotic translation elongation factor 2, MCM7 - minichromosome maintenance complex component 7, EEF1D - eukaryotic translation elongation factor 1 delta (guanine nucleotide exchange protein), TIMP3 - timp metallopeptidase inhibitor 3, H2AFX - h2a histone family, member x, SHMT1 - serine hydroxymethyltransferase 1 (soluble), GPS1 - g protein pathway sup…
GO:0044770	cell cycle phase transition	3.87e-05	0.0218	5.52	17580	224	128	9	[MCM6 - minichromosome maintenance complex component 6, CDC25A - cell division cycle 25a, RBBP8 - retinoblastoma binding protein 8, MCM5 - minichromosome maintenance complex component 5, MCM7 - minichromosome maintenance complex component 7, HAUS5 - haus augmin-like complex, subunit 5, MCM2 - minichromosome maintenance complex component 2, TUBB4B - tubulin, beta 4b class ivb, CDC45 - cell divisio…
GO:0032508	DNA duplex unwinding	5.37e-05	0.0248	12.26	17580	56	128	5	[MCM6 - minichromosome maintenance complex component 6, MCM7 - minichromosome maintenance complex component 7, MCM2 - minichromosome maintenance complex component 2, CDC45 - cell division cycle 45, DHX30 - deah (asp-glu-ala-his) box helicase 30]
GO:0008152	metabolic process	5.61e-05	0.0251	1.4	17580	7665	128	78	[CDC25A - cell division cycle 25a, FN1 - fibronectin 1, GLB1L2 - galactosidase, beta 1-like 2, PICK1 - protein interacting with prkca 1, TRIM28 - tripartite motif containing 28, RPL8 - ribosomal protein l8, EPAS1 - endothelial pas domain protein 1, SNORD88C - small nucleolar rna, c/d box 88c, RPL3L - ribosomal protein l3-like, ITIH5 - inter-alpha-trypsin inhibitor heavy chain family, member 5, EB…
GO:0006334	nucleosome assembly	5.32e-05	0.0253	9.06	17580	91	128	6	[HIST1H2BD - histone cluster 1, h2bd, H2AFX - h2a histone family, member x, MCM2 - minichromosome maintenance complex component 2, HIST1H2BJ - histone cluster 1, h2bj, HIST1H1C - histone cluster 1, h1c, HIST1H2BK - histone cluster 1, h2bk]
GO:0019264	glycine biosynthetic process from serine	5.26e-05	0.0258	137.34	17580	2	128	2	[SHMT1 - serine hydroxymethyltransferase 1 (soluble), SHMT2 - serine hydroxymethyltransferase 2 (mitochondrial)]
GO:0006268	DNA unwinding involved in DNA replication	5.96e-05	0.0259	37.46	17580	11	128	3	[MCM6 - minichromosome maintenance complex component 6, MCM7 - minichromosome maintenance complex component 7, MCM2 - minichromosome maintenance complex component 2]
GO:1904481	response to tetrahydrofolate	5.26e-05	0.0267	137.34	17580	2	128	2	[SHMT1 - serine hydroxymethyltransferase 1 (soluble), SHMT2 - serine hydroxymethyltransferase 2 (mitochondrial)]
GO:0070887	cellular response to chemical stimulus	6.36e-05	0.0269	2.3	17580	1490	128	25	[EEF2 - eukaryotic translation elongation factor 2, MCM7 - minichromosome maintenance complex component 7, TIMP3 - timp metallopeptidase inhibitor 3, SHMT1 - serine hydroxymethyltransferase 1 (soluble), SHMT2 - serine hydroxymethyltransferase 2 (mitochondrial), RHOB - ras homolog family member b, EIF4A3 - eukaryotic translation initiation factor 4a3, PICK1 - protein interacting with prkca 1, EPAS…
GO:1904482	cellular response to tetrahydrofolate	5.26e-05	0.0276	137.34	17580	2	128	2	[SHMT1 - serine hydroxymethyltransferase 1 (soluble), SHMT2 - serine hydroxymethyltransferase 2 (mitochondrial)]
GO:0071824	protein-DNA complex subunit organization	7.89e-05	0.0316	5.75	17580	191	128	8	[HIST1H2BD - histone cluster 1, h2bd, GTF3C5 - general transcription factor iiic, polypeptide 5, 63kda, H2AFX - h2a histone family, member x, MCM2 - minichromosome maintenance complex component 2, HIST1H2BJ - histone cluster 1, h2bj, CDC45 - cell division cycle 45, HIST1H1C - histone cluster 1, h1c, HIST1H2BK - histone cluster 1, h2bk]
GO:0006260	DNA replication	7.75e-05	0.0319	6.82	17580	141	128	7	[MCM6 - minichromosome maintenance complex component 6, RBBP8 - retinoblastoma binding protein 8, MCM5 - minichromosome maintenance complex component 5, MCM7 - minichromosome maintenance complex component 7, POLD2 - polymerase (dna directed), delta 2, accessory subunit, MCM2 - minichromosome maintenance complex component 2, CDC45 - cell division cycle 45]
GO:0065003	protein-containing complex assembly	9.56e-05	0.0373	2.35	17580	1342	128	23	[HIST1H2BD - histone cluster 1, h2bd, GTF3C5 - general transcription factor iiic, polypeptide 5, 63kda, H2AFX - h2a histone family, member x, FN1 - fibronectin 1, SLC1A5 - solute carrier family 1 (neutral amino acid transporter), member 5, CAPG - capping protein (actin filament), gelsolin-like, SHMT1 - serine hydroxymethyltransferase 1 (soluble), DHX30 - deah (asp-glu-ala-his) box helicase 30, CO…
GO:0032392	DNA geometric change	0.000102	0.038	10.73	17580	64	128	5	[MCM6 - minichromosome maintenance complex component 6, MCM7 - minichromosome maintenance complex component 7, MCM2 - minichromosome maintenance complex component 2, CDC45 - cell division cycle 45, DHX30 - deah (asp-glu-ala-his) box helicase 30]
GO:0022607	cellular component assembly	0.000101	0.0384	2.01	17580	2123	128	31	[HIST1H2BD - histone cluster 1, h2bd, HAUS5 - haus augmin-like complex, subunit 5, H2AFX - h2a histone family, member x, FN1 - fibronectin 1, CAPG - capping protein (actin filament), gelsolin-like, SHMT1 - serine hydroxymethyltransferase 1 (soluble), FSCN1 - fascin homolog 1, actin-bundling protein (strongylocentrotus purpuratus), DHX30 - deah (asp-glu-ala-his) box helicase 30, HIST1H1C - histone…
GO:0044238	primary metabolic process	0.00011	0.0399	1.42	17580	6853	128	71	[CDC25A - cell division cycle 25a, FN1 - fibronectin 1, GLB1L2 - galactosidase, beta 1-like 2, PICK1 - protein interacting with prkca 1, TRIM28 - tripartite motif containing 28, RPL8 - ribosomal protein l8, EPAS1 - endothelial pas domain protein 1, SNORD88C - small nucleolar rna, c/d box 88c, RPL3L - ribosomal protein l3-like, EBNA1BP2 - ebna1 binding protein 2, PPP5C - protein phosphatase 5, cat…
GO:0009719	response to endogenous stimulus	0.000153	0.053	2.64	17580	938	128	18	[PCNA - proliferating cell nuclear antigen, EEF2 - eukaryotic translation elongation factor 2, RBBP8 - retinoblastoma binding protein 8, MCM7 - minichromosome maintenance complex component 7, TIMP3 - timp metallopeptidase inhibitor 3, HCN2 - hyperpolarization activated cyclic nucleotide-gated potassium channel 2, SHMT1 - serine hydroxymethyltransferase 1 (soluble), MMP15 - matrix metallopeptidase…
GO:0045337	farnesyl diphosphate biosynthetic process	0.000157	0.0531	91.56	17580	3	128	2	[HMGCS1 - 3-hydroxy-3-methylglutaryl-coa synthase 1 (soluble), FDPS - farnesyl diphosphate synthase]
GO:0006259	DNA metabolic process	0.000165	0.0534	2.96	17580	696	128	15	[PCNA - proliferating cell nuclear antigen, ZBTB48 - zinc finger and btb domain containing 48, RBBP8 - retinoblastoma binding protein 8, MCM7 - minichromosome maintenance complex component 7, H2AFX - h2a histone family, member x, GPS1 - g protein pathway suppressor 1, TEX19 - testis expressed 19, PICK1 - protein interacting with prkca 1, MCM6 - minichromosome maintenance complex component 6, MCM5…
GO:0019218	regulation of steroid metabolic process	0.000153	0.0541	7.49	17580	110	128	6	[VDR - vitamin d (1,25- dihydroxyvitamin d3) receptor, HMGCS1 - 3-hydroxy-3-methylglutaryl-coa synthase 1 (soluble), FDPS - farnesyl diphosphate synthase, IDI1 - isopentenyl-diphosphate delta isomerase 1, MVD - mevalonate (diphospho) decarboxylase, BMP6 - bone morphogenetic protein 6]
GO:0051276	chromosome organization	0.000163	0.0541	4.12	17580	333	128	10	[PCNA - proliferating cell nuclear antigen, ZBTB48 - zinc finger and btb domain containing 48, MCM6 - minichromosome maintenance complex component 6, MCM7 - minichromosome maintenance complex component 7, POLD2 - polymerase (dna directed), delta 2, accessory subunit, MCM2 - minichromosome maintenance complex component 2, CDC45 - cell division cycle 45, HIST1H1C - histone cluster 1, h1c, DHX30 - d…
GO:0043933	protein-containing complex subunit organization	0.000189	0.0601	2.15	17580	1596	128	25	[HIST1H2BD - histone cluster 1, h2bd, H2AFX - h2a histone family, member x, FN1 - fibronectin 1, CAPG - capping protein (actin filament), gelsolin-like, SHMT1 - serine hydroxymethyltransferase 1 (soluble), DHX30 - deah (asp-glu-ala-his) box helicase 30, HIST1H1C - histone cluster 1, h1c, CORO7 - coronin 7, GPAA1 - glycosylphosphatidylinositol anchor attachment 1, SHMT2 - serine hydroxymethyltrans…
GO:0071103	DNA conformation change	0.000204	0.0635	7.1	17580	116	128	6	[MCM6 - minichromosome maintenance complex component 6, MCM7 - minichromosome maintenance complex component 7, MCM2 - minichromosome maintenance complex component 2, CDC45 - cell division cycle 45, HIST1H1C - histone cluster 1, h1c, DHX30 - deah (asp-glu-ala-his) box helicase 30]
GO:0034728	nucleosome organization	0.000281	0.0855	6.7	17580	123	128	6	[HIST1H2BD - histone cluster 1, h2bd, H2AFX - h2a histone family, member x, MCM2 - minichromosome maintenance complex component 2, HIST1H2BJ - histone cluster 1, h2bj, HIST1H1C - histone cluster 1, h1c, HIST1H2BK - histone cluster 1, h2bk]
GO:0046490	isopentenyl diphosphate metabolic process	0.000313	0.0881	68.67	17580	4	128	2	[IDI1 - isopentenyl-diphosphate delta isomerase 1, MVD - mevalonate (diphospho) decarboxylase]
GO:0009240	isopentenyl diphosphate biosynthetic process	0.000313	0.0898	68.67	17580	4	128	2	[MVD - mevalonate (diphospho) decarboxylase, IDI1 - isopentenyl-diphosphate delta isomerase 1]
GO:0045338	farnesyl diphosphate metabolic process	0.000313	0.0915	68.67	17580	4	128	2	[HMGCS1 - 3-hydroxy-3-methylglutaryl-coa synthase 1 (soluble), FDPS - farnesyl diphosphate synthase]
GO:0006545	glycine biosynthetic process	0.000313	0.0933	68.67	17580	4	128	2	[SHMT1 - serine hydroxymethyltransferase 1 (soluble), SHMT2 - serine hydroxymethyltransferase 2 (mitochondrial)]
GO:1901362	organic cyclic compound biosynthetic process	0.00035	0.0934	2.32	17580	1184	128	20	[VDR - vitamin d (1,25- dihydroxyvitamin d3) receptor, PCNA - proliferating cell nuclear antigen, GTF3C5 - general transcription factor iiic, polypeptide 5, 63kda, FDPS - farnesyl diphosphate synthase, GCDH - glutaryl-coa dehydrogenase, SNAPC4 - small nuclear rna activating complex, polypeptide 4, 190kda, SHMT1 - serine hydroxymethyltransferase 1 (soluble), MVD - mevalonate (diphospho) decarboxyl…
GO:0106118	regulation of sterol biosynthetic process	0.000345	0.0939	11.94	17580	46	128	4	[HMGCS1 - 3-hydroxy-3-methylglutaryl-coa synthase 1 (soluble), FDPS - farnesyl diphosphate synthase, IDI1 - isopentenyl-diphosphate delta isomerase 1, MVD - mevalonate (diphospho) decarboxylase]
GO:0045540	regulation of cholesterol biosynthetic process	0.000345	0.0956	11.94	17580	46	128	4	[HMGCS1 - 3-hydroxy-3-methylglutaryl-coa synthase 1 (soluble), FDPS - farnesyl diphosphate synthase, IDI1 - isopentenyl-diphosphate delta isomerase 1, MVD - mevalonate (diphospho) decarboxylase]
GO:0046165	alcohol biosynthetic process	0.000411	0.108	7.99	17580	86	128	5	[DHCR24 - 24-dehydrocholesterol reductase, HMGCS1 - 3-hydroxy-3-methylglutaryl-coa synthase 1 (soluble), FDPS - farnesyl diphosphate synthase, MVD - mevalonate (diphospho) decarboxylase, IDI1 - isopentenyl-diphosphate delta isomerase 1]
GO:0006565	L-serine catabolic process	0.000519	0.134	54.94	17580	5	128	2	[SHMT1 - serine hydroxymethyltransferase 1 (soluble), SHMT2 - serine hydroxymethyltransferase 2 (mitochondrial)]
GO:0014070	response to organic cyclic compound	0.000549	0.139	2.76	17580	696	128	14	[PCNA - proliferating cell nuclear antigen, EEF2 - eukaryotic translation elongation factor 2, RBBP8 - retinoblastoma binding protein 8, SHMT1 - serine hydroxymethyltransferase 1 (soluble), HCN2 - hyperpolarization activated cyclic nucleotide-gated potassium channel 2, MMP15 - matrix metallopeptidase 15 (membrane-inserted), SHMT2 - serine hydroxymethyltransferase 2 (mitochondrial), FOSB - fbj mur…
GO:0016070	RNA metabolic process	0.000558	0.139	2	17580	1714	128	25	[PAN2 - pan2 poly(a) specific ribonuclease subunit homolog (s. cerevisiae), SNAPC4 - small nuclear rna activating complex, polypeptide 4, 190kda, SNRPB - small nuclear ribonucleoprotein polypeptides b and b1, EIF4A3 - eukaryotic translation initiation factor 4a3, RPL8 - ribosomal protein l8, RRP1 - ribosomal rna processing 1, TRIM28 - tripartite motif containing 28, EPAS1 - endothelial pas domain…
GO:0036075	replacement ossification	0.0006	0.141	17.91	17580	23	128	3	[COL2A1 - collagen, type ii, alpha 1, FGFR3 - fibroblast growth factor receptor 3, BMP6 - bone morphogenetic protein 6]
GO:0001958	endochondral ossification	0.0006	0.143	17.91	17580	23	128	3	[COL2A1 - collagen, type ii, alpha 1, FGFR3 - fibroblast growth factor receptor 3, BMP6 - bone morphogenetic protein 6]
GO:0010035	response to inorganic substance	0.000585	0.144	3.26	17580	464	128	11	[RHOB - ras homolog family member b, FOSB - fbj murine osteosarcoma viral oncogene homolog b, EIF4A3 - eukaryotic translation initiation factor 4a3, PCNA - proliferating cell nuclear antigen, EEF2 - eukaryotic translation elongation factor 2, CA2 - carbonic anhydrase ii, HMGCS1 - 3-hydroxy-3-methylglutaryl-coa synthase 1 (soluble), SYT2 - synaptotagmin ii, HMOX1 - heme oxygenase (decycling) 1, PP…
GO:0022402	cell cycle process	0.000598	0.144	2.52	17580	872	128	16	[PCNA - proliferating cell nuclear antigen, CDC25A - cell division cycle 25a, HAUS5 - haus augmin-like complex, subunit 5, RBBP8 - retinoblastoma binding protein 8, MCM7 - minichromosome maintenance complex component 7, PPP1R15A - protein phosphatase 1, regulatory subunit 15a, TEX19 - testis expressed 19, DHCR24 - 24-dehydrocholesterol reductase, RHOB - ras homolog family member b, CGREF1 - cell …
GO:0006807	nitrogen compound metabolic process	0.00063	0.145	1.39	17580	6413	128	65	[CDC25A - cell division cycle 25a, FN1 - fibronectin 1, PICK1 - protein interacting with prkca 1, TRIM28 - tripartite motif containing 28, RPL8 - ribosomal protein l8, EPAS1 - endothelial pas domain protein 1, SNORD88C - small nucleolar rna, c/d box 88c, RPL3L - ribosomal protein l3-like, ITIH5 - inter-alpha-trypsin inhibitor heavy chain family, member 5, EBNA1BP2 - ebna1 binding protein 2, PPP5C…
GO:0062012	regulation of small molecule metabolic process	0.00067	0.152	3.77	17580	328	128	9	[VDR - vitamin d (1,25- dihydroxyvitamin d3) receptor, PFKFB2 - 6-phosphofructo-2-kinase/fructose-2,6-biphosphatase 2, HMGCS1 - 3-hydroxy-3-methylglutaryl-coa synthase 1 (soluble), FDPS - farnesyl diphosphate synthase, IDI1 - isopentenyl-diphosphate delta isomerase 1, MVD - mevalonate (diphospho) decarboxylase, KAT2A - k(lysine) acetyltransferase 2a, SHMT2 - serine hydroxymethyltransferase 2 (mit…
GO:0008299	isoprenoid biosynthetic process	0.000682	0.153	17.17	17580	24	128	3	[HMGCS1 - 3-hydroxy-3-methylglutaryl-coa synthase 1 (soluble), FDPS - farnesyl diphosphate synthase, MVD - mevalonate (diphospho) decarboxylase]
GO:0043170	macromolecule metabolic process	0.000703	0.155	1.43	17580	5665	128	59	[CDC25A - cell division cycle 25a, FN1 - fibronectin 1, PICK1 - protein interacting with prkca 1, TRIM28 - tripartite motif containing 28, RPL8 - ribosomal protein l8, EPAS1 - endothelial pas domain protein 1, SNORD88C - small nucleolar rna, c/d box 88c, RPL3L - ribosomal protein l3-like, ITIH5 - inter-alpha-trypsin inhibitor heavy chain family, member 5, EBNA1BP2 - ebna1 binding protein 2, PPP5C…
GO:0008203	cholesterol metabolic process	0.000714	0.155	7.08	17580	97	128	5	[DHCR24 - 24-dehydrocholesterol reductase, HMGCS1 - 3-hydroxy-3-methylglutaryl-coa synthase 1 (soluble), FDPS - farnesyl diphosphate synthase, IDI1 - isopentenyl-diphosphate delta isomerase 1, MVD - mevalonate (diphospho) decarboxylase]
GO:0090181	regulation of cholesterol metabolic process	0.000735	0.158	9.81	17580	56	128	4	[HMGCS1 - 3-hydroxy-3-methylglutaryl-coa synthase 1 (soluble), FDPS - farnesyl diphosphate synthase, MVD - mevalonate (diphospho) decarboxylase, IDI1 - isopentenyl-diphosphate delta isomerase 1]
GO:1901538	changes to DNA methylation involved in embryo development	0.000774	0.159	45.78	17580	6	128	2	[PICK1 - protein interacting with prkca 1, TRIM28 - tripartite motif containing 28]
GO:0043045	DNA methylation involved in embryo development	0.000774	0.161	45.78	17580	6	128	2	[PICK1 - protein interacting with prkca 1, TRIM28 - tripartite motif containing 28]
GO:0035987	endodermal cell differentiation	0.000771	0.163	16.48	17580	25	128	3	[FN1 - fibronectin 1, MMP15 - matrix metallopeptidase 15 (membrane-inserted), COL6A1 - collagen, type vi, alpha 1]
GO:0071495	cellular response to endogenous stimulus	0.000844	0.171	2.77	17580	644	128	13	[EEF2 - eukaryotic translation elongation factor 2, MCM7 - minichromosome maintenance complex component 7, SHMT1 - serine hydroxymethyltransferase 1 (soluble), HCN2 - hyperpolarization activated cyclic nucleotide-gated potassium channel 2, COL6A1 - collagen, type vi, alpha 1, SHMT2 - serine hydroxymethyltransferase 2 (mitochondrial), EIF4A3 - eukaryotic translation initiation factor 4a3, FOSB - f…
GO:1902652	secondary alcohol metabolic process	0.000897	0.18	6.73	17580	102	128	5	[DHCR24 - 24-dehydrocholesterol reductase, HMGCS1 - 3-hydroxy-3-methylglutaryl-coa synthase 1 (soluble), FDPS - farnesyl diphosphate synthase, IDI1 - isopentenyl-diphosphate delta isomerase 1, MVD - mevalonate (diphospho) decarboxylase]

## Sheet: REVIGO ZfSp5 upreg targets
term_ID	description	frequency	plot_X	plot_Y	plot_size	log10 p-value	uniqueness	dispensability	representative	eliminated
GO:1901360	organic cyclic compound metabolic process	0.30324	-2.549	5.012	6.59	-7.7852	0.895	0.058	1901360	0
GO:0046483	heterocycle metabolic process	0.29664	-4.902	6.53	6.58	-6.9957	0.86	0.234	46483	0
GO:0006725	cellular aromatic compound metabolic process	0.29628	-4.532	6.452	6.58	-6.8069	0.86	0.245	6725	0
GO:0006139	nucleobase-containing compound metabolic process	0.26547	-5.578	3.807	6.532	-6.7645	0.758	0.217	6139	0
GO:0034641	cellular nitrogen compound metabolic process	0.34137	-5.852	5.046	6.641	-6.1772	0.823	0.484	34641	0
GO:0006270	DNA replication initiation	0.00141	-6.875	1.482	4.259	-6.0487	0.793	0	6270	0
GO:0071840	cellular component organization or biogenesis	0.08568	5.366	1.982	6.041	-5.9066	0.975	0	71840	0
GO:0090304	nucleic acid metabolic process	0.21449	-5.727	3.32	6.44	-5.8729	0.751	0.597	90304	0
GO:0044249	cellular biosynthetic process	0.30048	-6.909	0.691	6.586	-5.684	0.761	0.246	44249	0
GO:0016043	cellular component organization	0.07239	null	null	5.968	-5.6615	0.759	0.711	22607	1
GO:1901576	organic substance biosynthetic process	0.30365	-6.868	-0.642	6.591	-5.6478	0.8	0.658	1901576	0
GO:0009059	macromolecule biosynthetic process	0.19548	-6.873	-0.11	6.399	-5.5421	0.792	0.556	9059	0
GO:0009058	biosynthetic process	0.31611	3.774	0.263	6.608	-5.4134	0.943	0.059	9058	0
GO:0000082	G1/S transition of mitotic cell cycle	0.00062	4.179	-3.112	3.903	-5.3487	0.847	0.023	82	0
GO:0044843	cell cycle G1/S phase transition	0.00065	null	null	3.92	-5.317	0.823	0.838	82	1
GO:0006695	cholesterol biosynthetic process	0.00012	null	null	3.173	-5.2882	0.649	0.847	1902653	1
GO:1902653	secondary alcohol biosynthetic process	0.00064	-6.49	-3.446	3.913	-5.2255	0.7	0.119	1902653	0
GO:0016126	sterol biosynthetic process	0.00075	null	null	3.985	-4.9393	0.636	0.762	1902653	1
GO:0034645	cellular macromolecule biosynthetic process	0.19291	-6.256	1.566	6.394	-4.9393	0.738	0.553	34645	0
GO:0009987	cellular process	0.6378	2.24	2.116	6.913	-4.7878	0.99	0	9987	0
GO:1902930	regulation of alcohol biosynthetic process	8e-05	null	null	3.016	-4.752	0.735	0.808	1902653	1
GO:0065004	protein-DNA complex assembly	0.002	1.42	-5.95	4.408	-4.6882	0.773	0.025	65004	0
GO:0044237	cellular metabolic process	0.53061	-2.82	7.352	6.833	-4.5935	0.88	0.078	44237	0
GO:0044772	mitotic cell cycle phase transition	0.00201	null	null	4.411	-4.5361	0.812	0.91	82	1
GO:0051716	cellular response to stimulus	0.09561	2.003	6.651	6.089	-4.451	0.846	0.532	51716	0
GO:0050810	regulation of steroid biosynthetic process	0.00012	null	null	3.182	-4.4413	0.701	0.825	1902653	1
GO:0044770	cell cycle phase transition	0.00207	3.518	-2.956	4.424	-4.4123	0.824	0.664	44770	0
GO:0071704	organic substance metabolic process	0.58357	6.34	-1.814	6.874	-4.4034	0.94	0.119	71704	0
GO:0019264	glycine biosynthetic process from serine	0.00036	-5.539	-3.208	3.669	-4.279	0.749	0.354	19264	0
GO:1904482	cellular response to tetrahydrofolate	0	3.618	5.546	1.505	-4.279	0.88	0.385	1904482	0
GO:1904481	response to tetrahydrofolate	0	3.505	5.776	1.505	-4.279	0.9	0.517	1904481	0
GO:0006334	nucleosome assembly	0.00089	null	null	4.057	-4.2741	0.751	0.91	65004	1
GO:0032508	DNA duplex unwinding	0.0059	1.845	-6.097	4.879	-4.27	0.757	0.429	32508	0
GO:0008152	metabolic process	0.75387	6.687	0.128	6.986	-4.251	0.993	0	8152	0
GO:0006268	DNA unwinding involved in DNA replication	0.00058	null	null	3.873	-4.2248	0.667	0.809	32508	1
GO:0070887	cellular response to chemical stimulus	0.01007	2.608	6.449	5.111	-4.1965	0.848	0.03	70887	0
GO:0006260	DNA replication	0.01577	-5.951	1.044	5.306	-4.1107	0.758	0.508	6260	0
GO:0071824	protein-DNA complex subunit organization	0.00238	2.291	-5.729	4.485	-4.1029	0.791	0.596	71824	0
GO:0065003	macromolecular complex assembly	0.01497	null	null	5.283	-4.0195	0.755	0.759	22607	1
GO:0022607	cellular component assembly	0.02484	1.67	-5.871	5.503	-3.9957	0.762	0.605	22607	0
GO:0032392	DNA geometric change	0.00596	null	null	4.883	-3.9914	0.759	0.874	32508	1
GO:0044238	primary metabolic process	0.53743	5.524	-0.914	6.839	-3.9586	0.94	0.12	44238	0
GO:0019218	regulation of steroid metabolic process	0.00016	null	null	3.301	-3.8153	0.737	0.805	1902653	1
GO:0009719	response to endogenous stimulus	0.00526	2.093	6.037	4.829	-3.8153	0.913	0.375	9719	0
GO:0045337	farnesyl diphosphate biosynthetic process	5e-05	-5.071	-4.933	2.798	-3.8041	0.741	0.229	45337	0
GO:0051276	chromosome organization	0.01477	1.354	-6.182	5.278	-3.7878	0.762	0.686	51276	0
GO:0006259	DNA metabolic process	0.05607	-6.464	3.115	5.857	-3.7825	0.785	0.407	6259	0
GO:0043933	macromolecular complex subunit organization	0.02371	2.012	-5.841	5.483	-3.7235	0.772	0.655	43933	0
GO:0071103	DNA conformation change	0.0108	null	null	5.142	-3.6904	0.751	0.86	32508	1
GO:0034728	nucleosome organization	0.00129	null	null	4.219	-3.5513	0.782	0.937	65004	1
GO:0006545	glycine biosynthetic process	0.00079	null	null	4.005	-3.5045	0.74	0.81	19264	1
GO:0045338	farnesyl diphosphate metabolic process	6e-05	-3.859	-6.331	2.857	-3.5045	0.778	0.602	45338	0
GO:0009240	isopentenyl diphosphate biosynthetic process	0.00163	-5.161	-4.09	4.32	-3.5045	0.688	0.66	9240	0
GO:0046490	isopentenyl diphosphate metabolic process	0.00163	-3.563	-6.068	4.32	-3.5045	0.749	0.679	46490	0
GO:0045540	regulation of cholesterol biosynthetic process	2e-05	null	null	2.458	-3.4622	0.668	0.888	1902653	1
GO:1901362	organic cyclic compound biosynthetic process	0.17871	-6.42	0.33	6.36	-3.4559	0.764	0.545	1901362	0
GO:0046165	alcohol biosynthetic process	0.00112	null	null	4.159	-3.3862	0.71	0.793	1902653	1
GO:0006565	L-serine catabolic process	1e-05	-2.691	-4.928	1.968	-3.2848	0.836	0.613	6565	0
GO:0014070	response to organic cyclic compound	0.00227	2.846	6.208	4.464	-3.2604	0.887	0.632	14070	0
GO:0016070	RNA metabolic process	0.15951	-5.782	2.993	6.311	-3.2534	0.752	0.541	16070	0
GO:0010035	response to inorganic substance	0.00317	2.438	6.403	4.609	-3.2328	0.892	0.652	10035	0
GO:0022402	cell cycle process	0.01053	null	null	5.131	-3.2233	0.813	0.726	44770	1
GO:0001958	endochondral ossification	5e-05	0.311	-1.051	2.836	-3.2218	0.892	0.047	1958	0
GO:0036075	replacement ossification	5e-05	null	null	2.836	-3.2218	0.893	0.732	1958	1
GO:0006807	nitrogen compound metabolic process	0.38744	6.613	2.022	6.696	-3.2007	0.942	0.088	6807	0
GO:0008299	isoprenoid biosynthetic process	0.00442	null	null	4.754	-3.1662	0.671	0.903	9240	1
GO:0043170	macromolecule metabolic process	0.39491	-3.054	3.989	6.705	-3.153	0.891	0.211	43170	0
GO:0008203	cholesterol metabolic process	0.00028	null	null	3.554	-3.1463	0.666	0.895	1902653	1
GO:0090181	regulation of cholesterol metabolic process	4e-05	null	null	2.671	-3.1337	0.683	0.91	1902653	1
GO:0035987	endodermal cell differentiation	0.00011	-0.136	-1.666	3.156	-3.1129	0.85	0.434	35987	0
GO:0043045	DNA methylation involved in embryo development	1e-05	-1.912	0.205	2.158	-3.1113	0.821	0.561	43045	0
GO:1901538	changes to DNA methylation involved in embryo development	1e-05	-2.019	-0.054	2.158	-3.1113	0.821	0.561	1901538	0
GO:0071495	cellular response to endogenous stimulus	0.00402	3.135	5.718	4.712	-3.0737	0.895	0.566	71495	0
GO:1902652	secondary alcohol metabolic process	0.00095	null	null	4.084	-3.0472	0.763	0.76	1902653	1
