# Supplementary material for: An evolutionarily-conserved Wnt3/β-catenin/Sp5 feedback loop restricts head organizer activity in Hydra
Source: Nat Commun. 2019 Jan 18;10:312. doi: 10.1038/s41467-018-08242-2 (PMC6338789; doi:10.1038/s41467-018-08242-2)
Supplement: Supplementary file 11 — Supplementary Data 4 [file 41467_2018_8242_MOESM11_ESM.xlsx]

## Sheet: Sheet1
Supplementary Data 4: Overexpression of Sp5 in zebrafish
mRNA	[conc] pg	N	dead % (n)	Sn	wt % (n)	class1 % (n)	class2 % (n)	class3 % (n)	total % of abnormal embryos
uninjected		201	3,9 (8)	193	99,0 (191)	0,5 (1)	0,5 (1)	0 (0)	1
gfp	400	127	3,9 (5)	122	98,4 (120)	0 (0)	1,6 (2)	0 (0)	1.6
HySP5-420	400	79	10,1 (8)	71	74,7 (53)	2,8 (2)	16,9 (12)	5,6 (4)	25.3
HySP5-337	400	96	2,1 (2)	94	98,9 (93)	0 (0)	1,1 (1)	0 (0)	1.1
HySP5-310	400	56	3,6 (2)	54	74,1 (40)	5,5 (3)	16,7 (9)	3,7 (2)	25.9
HySP5-227	400	74	4,1 (3)	71	98,6 (70)	0 (0)	1,4 (1)	0 (0)	1.4
HySP5-420	80	89	3,4 (3)	86	94,3 (81)	3,5 (3)	1,1 (1)	1,1 (1)	5.7
	160	115	6,1 (7)	108	93,5 (101)	0,9 (1)	2,8 (3)	2,8 (3)	6.5
	240	138	7,2 (10)	128	90,6 (116)	5,5 (7)	2,3 (3)	1,6 (2)	9.4
	400	128	7,0 (9)	119	76,5 (91)	7,6 (9)	9,2 (11)	6,7 (8)	23.5
Zfwnt8	4	138	7,3 (10)	128	53,1 (68)	40,6 (52)	3,9 (5)	2,3 (3)	46.9
	20	83	26,5 (22)	61	4,9 (3)	41 (25)	26,2 (16)	27,9 (17)	95.1
	80	63	46 (29)	34	5,9 (2)	32,4 (11)	35,3 (12)	26,4 (9)	94.1
	160	88	37,5 (33)	55	1,8 (1)	36,4 (20)	32,7 (18)	29,1 (16)	98.2
	240	113	40 (45)	68	0 (0)	30,9 (21)	33,8 (23)	35,3 (24)	100
HySP5-420	400	128	7,0 (9)	119	76,5 (91)	7,6 (9)	9,2 (11)	6,7 (8)	23.5
Zfwnt8	4	138	7,3 (10)	128	53,1 (68)	40,6 (52)	3,9 (5)	2,3 (3)	46.9
	20	83	26,5 (22)	61	4,9 (3)	41 (25)	26,2 (16)	27,9 (17)	95.1
HySP5-420 + Zfwnt8	400+4	155	11,6 (18)	137	8 (11)	6,6 (9)	13,1 (18)	72,3 (99)	82
	400+20	104	73 (76)	28	14,3 (4)	28,6 (8)	21,4 (6)	35,7 (10)	86
