# Supplementary material for: An evolutionarily-conserved Wnt3/β-catenin/Sp5 feedback loop restricts head organizer activity in Hydra
Source: Nat Commun. 2019 Jan 18;10:312. doi: 10.1038/s41467-018-08242-2 (PMC6338789; doi:10.1038/s41467-018-08242-2)
Supplement: Supplementary file 13 — Source Data [file 41467_2018_8242_MOESM13_ESM.xlsx]

## Sheet: Figure 4f
Figure 4f
		Total input Chrom (TIC) HySp5		HySp5 (anti HA) Biol repl 1		HySp5 (anti HA) Biol repl 2				Total input Chrom (TIC) HySp5-DDBD		HySp5-DDBD (anti HA) Biol repl 1		HySp5-DDBD (anti HA) Biol rep 2
		Biol. Repl 1	Biol. Repl 2	Tec. Repl 1	Tec. Repl 2	Tec. Repl 1	Tec. Repl 2			Biol. Repl 1	Biol. Repl 2	Tec. Repl 1	Tec. Repl 2	Tec. Repl 1	Tec. Repl 2
Avg CT values from 2 PCR duplicates	PP1	17.52	17.58	19.4	19.32	24.6	24.57		Avg CT values from 2 PCR duplicates	16.77	16.78	22.88	23.52	26.03	26.01
	PP2	18.23	17.97	21.41	21.45	25.86	25.95			17.4	17.26	23.77	23.87	26.37	26.73
	PP3	17.8	17.27	18.57	18.56	24.78	24.74			16.89	16.85	23.26	23.33	25.95	26.32
		Enrichment (Normalized to TIC)								Enrichment (Normalized to TIC)
		Avg TIC (Tech. Repl)		HySp5 (anti HA) Biol repl 1		HySp5 (anti HA) Biol repl 2		Avg. Biol repl. Negative region		Avg TIC (Tech. Repl)		HySp5-DDBD (anti HA) Biol repl 1		HySp5-DDBD (anti HA) Biol rep 2		Avg. Biol repl. Negative region
	PP1	17.55		0.277392		0.293209				19.83		0.120742		0.0774817
	PP2	18.1		0.10083		0.098073				20.515		0.104748		0.0977337
	PP3	17.535		0.488016		0.49141		0.0994516		20.055		0.108442		0.103306		0.101241
				Fold Enrichment (relative to neg. Control region PP2)								Fold Enrichment (relative to neg. Control region PP2)
				HySp5 (anti HA) Biol repl 1		HySp5 (anti HA) Biol repl 2						HySp5-DDBD (anti HA) Biol repl 1		HySp5-DDBD (anti HA) Biol rep 2
			PP1	2.78922		2.94826					PP1	1.19262		0.765319
			PP2	1.01386		0.986138					PP2	1.03464		0.965357
			PP3	4.90707		4.9412					PP3	1.07113		1.0204
				Avg. Biol. repicates				Stand. Dev. Biol. repicates					Statistical tests
				HySp5	HySp5-DDBD			HySp5	HySp5-DDBD				HySp5	HySp5-DDBD
			PP1	2.86874	1.19262		PP1	0.112455	0.302147		F.TEST PP1 vs PP2		0.219751	0.204675
			PP2	1	1.03464		PP2	0.0196039	0.0489933		F.TEST PP3 vs PP2		0.868581	0.804689
			PP3	4.92413	1.07113		PP3	0.0241345	0.0358721		T.TEST PP1 vs PP2		0.00186047	0.931455
											T.TEST PP3 vs PP2		3.13901e-05	0.398123

## Sheet: Figure 5d
Figure 5d
		Total input Chrom (TIC) HySp5		HySp5 (anti HA) Biol repl 1		HySp5 (anti HA) Biol repl 2				Total input Chrom (TIC) HySp5-DDBD		HySp5-DDBD (anti HA) Biol repl 1		HySp5-DDBD (anti HA) Biol rep 2
		Biol. Repl 1	Biol. Repl 2	Tec. Repl 1	Tec. Repl 2	Tec. Repl 1	Tec. Repl 2			Biol. Repl 1	Biol. Repl 2	Tec. Repl 1	Tec. Repl 2	Tec. Repl 1	Tec. Repl 2
Avg CT values from 2 PCR duplicates	PP1	17.16	17.25	22.25	22.01	25.48	25.35		Avg CT values from 2 PCR duplicates	17.22	17.24	20.27	20.36	24.92	25.2
	PP2	16.61	16.36	19.98	19.83	24	24.09			16.33	16.34	19.07	19.17	23.95	24.06
	PP3	19.55	19.22	23.08	22.99	28.03	28.07			19.14	19.05	22.24	22.16	28.11	28.65
		Enrichment (Normalized to TIC)								Enrichment (Normalized to TIC)
		Avg TIC (Tech. Repl)		HySp5 (anti HA) Biol repl 1		HySp5 (anti HA) Biol repl 2		Avg. Biol repl. Negative region		Avg TIC (Tech. Repl)		HySp5-DDBD (anti HA) Biol repl 1		HySp5-DDBD (anti HA) Biol rep 2		Avg. Biol repl. Negative region
	PP1	17.205		0.0302903		0.0357726				18.755		0.349896		0.328736
	PP2	16.485		0.0886952		0.0984135				17.705		0.388234		0.362236
	PP3	19.385		0.0772137		0.0821839		0.0330315		20.645		0.331022		0.349896		0.339316
				Fold Enrichment (relative to neg. Control region PP1)								Fold Enrichment (relative to neg. Control region PP1)
				HySp5 (anti HA) Biol repl 1		HySp5 (anti HA) Biol repl 2						HySp5-DDBD (anti HA) Biol repl 1		HySp5-DDBD (anti HA) Biol rep 2
			PP1	0.917014		1.08299					PP1	1.03118		0.968818
			PP2	2.68517		2.97939					PP2	1.14417		1.06755
			PP3	2.33758		2.48805					PP3	0.975557		1.03118
				Avg. Biol. repicates				Stand. Dev. Biol. repicates					Statisitical tests
				HySp5	HySp5-DDBD			HySp5	HySp5-DDBD				HySp5	HySp5-DDBD
			PP1	1	1.03118		PP1	0.11736	0.0440973		F.TEST PP2 vs PP1		0.653965	0.869833
			PP2	2.83228	1.14417		PP2	0.20804	0.0541796		F.TEST PP3 vs PP1		0.937675	0.92736
			PP3	2.41281	0.975557		PP3	0.106399	0.0393324		T.TEST PP2 vs PP1		0.00839036	0.16536
											T.TEST PP3 vs PP1		0.00622731	0.943072

## Sheet: FigS6b
Supplementary Figure 6b
		siRNA1			siRNA2			siRNA3			siRNA mix			ctr siRNA
		Replicate1	Replicate2	Replicate3	Replicate1	Replicate2	Replicate3	Replicate1	Replicate2	Replicate3	Replicate1	Replicate2	Replicate3	Replicate1	Replicate2	Replicate3
	1d	0	0	0	0	0	0	0	0	0	0	0	0	0	0	0
	1.5d	0	0	0	0	0	0	0	0	0	0	0	0	0	0	0
	2d	0	0	0	0	0	0	0	6.66667	6.66667	0	0	0	0	0	0
	2.5d	0	0	6.25	13.3333	0	0	6.66667	6.66667	6.66667	0	0	6.66667	0	0	0
	3d	6.66667	6.66667	6.25	13.3333	6.66667	0	6.66667	6.66667	6.66667	7.14286	0	13.3333	0	0	0
	3.5d	6.66667	6.66667	12.5	13.3333	6.66667	0	13.3333	13.3333	6.66667	7.14286	0	13.3333	0	0	0
	4d	6.66667	6.66667	18.75	20	20	13.3333	33.3333	13.3333	6.66667	28.5714	35.7143	46.6667	0	0	0
	5d	6.66667	20	25	40	53.3333	33.3333	53.3333	40	33.3333	71.4286	57.1429	66.6667	0	0	0
	6d	13.3333	20	25	46.6667	73.3333	40	60	46.6667	33.3333	100	64.2857	80	0	0	0

## Sheet: FigS12d
Supplementary Figure 12d
		Number of ectopic Wnt3 spots
		Biological replicates										Mean	Median	Stand. Dev.
	Hours	Hydra 1	Hydra 2	Hydra 3	Hydra 4	Hydra 5	Hydra 6	Hydra 7	Hydra 8	Hydra 9	Hydra 10
	12	0	0	0	0	0	0	0	0	0	0	0	0	0
	18	0	0	0	0	0	0	0	0	0	0	0	0	0
	24	0	0	0	0	0	0	0	0	0	0	0	0	0
	28	0	0	0	0	0	0	0	0	0	0	0	0	0
	30	0	0	0	0	0	0	0	0	0	0	0	0	0
	32	0	0	0	0	0	0	0	0	0	0	0	0	0
	36	0	0	0	0	0	0	0	0	0	0	0	0	0
	48	0	0	0	0	0	0	0	0	0	0	0	0	0.223607
	60	0	1	0	0	0	0	0	0	0	0	0.1	0	0.444262
	72	1	1	0	1	1	0	0	0	0	0	0.4	0	0.477567
	76	1	0	1	0	0	0	0	0	0		0.222222	0	0.512989
	80	0	0	1	1	1	1	1	1	1	0	0.7	1	0.809303
	96	1	0	1	0	1	2	2	0	3		1.11111	1	0.900254
	105	0	1	0	1	2	1	0	1	0		0.666667	1	0.816497
	120	3	2	1	1	1	1	2	1	1	0	1.3	1	1.52966
	144	5	3	3	0	4	3	2	5			3.125	3	1.34917
	168	4	4	4	1	2	3	2	2	2	4	2.8	2.5	1.18766
	192	3	2	2	4	2	1	1	0	2	3	2	2	1.1547
